# Supplementary material for: Rapid-SL identifies synthetic lethal sets with an arbitrary cardinality
Source: Sci Rep. 2022 Aug 18;12:14022. doi: 10.1038/s41598-022-18177-w (PMC9388495; doi:10.1038/s41598-022-18177-w)
Supplement: Supplementary file 1 — Supplementary Information 1. [file 41598_2022_18177_MOESM1_ESM.xlsx]

## Sheet: Description
Description:	The results of the lethality analysis for Eschrichia coli, iAF1260 model, for the maximum cardinality of n = 4.
Microorganism:	E. coli
Model:	iAF1260
Maximum Cardinality:	4

## Sheet: Lethal Reactions
Lethal Reactions
1	3HAD100
2	3HAD120
3	3HAD121
4	3HAD140
5	3HAD141
6	3HAD160
7	3HAD161
8	3HAD40
9	3HAD60
10	3HAD80
11	3OAR100
12	3OAR120
13	3OAR121
14	3OAR140
15	3OAR141
16	3OAR160
17	3OAR161
18	3OAR40
19	3OAR60
20	3OAR80
21	3OAS100
22	3OAS120
23	3OAS121
24	3OAS140
25	3OAS141
26	3OAS160
27	3OAS161
28	3OAS60
29	3OAS80
30	A5PISO
31	ACCOAC
32	ACGK
33	ACGS
34	ACHBS
35	ACLS
36	ACODA
37	ACONTa
38	ACONTb
39	ACOTA
40	ADCL
41	ADCS
42	ADSK
43	ADSL1r
44	ADSL2r
45	ADSS
46	AGPAT160
47	AGPAT161
48	AGPR
49	AHCYSNS
50	AICART
51	AIRC2
52	AIRC3
53	ALAALAr
54	ALAR
55	ALATA_L
56	AMPMS2
57	ANPRT
58	ANS
59	APRAUR
60	ARGSL
61	ARGSS
62	ASAD
63	ASP1DC
64	ASPCT
65	ASPK
66	ASPTA
67	ATPPRT
68	BPNT
69	CA2tex
70	CAt6pp
71	CDPMEK
72	CHORM
73	CHORS
74	CHRPL
75	CLt3_2pp
76	CLtex
77	COBALT2tex
78	COBALT2tpp
79	CS
80	CTPS2
81	CU2tex
82	CU2tpp
83	CYSS
84	CYSTL
85	DAPDC
86	DAPE
87	DASYN160
88	DASYN161
89	DB4PS
90	DDPA
91	DHAD1
92	DHAD2
93	DHDPRy
94	DHDPS
95	DHFR
96	DHFS
97	DHNPA2
98	DHORTS
99	DHPPDA2
100	DHPS2
101	DHQS
102	DHQTi
103	DMATT
104	DNMPPA
105	DNTPPA
106	DPCOAK
107	DPR
108	DTMPK
109	DXPRIi
110	DXPS
111	E4PD
112	Ec_biomass_iAF1260_core_59p81M
113	FCLT
114	FMNAT
115	G1PACT
116	G1SAT
117	G3PAT160
118	G3PAT161
119	G3PD2
120	GCALDD
121	GF6PTA
122	GK1
123	GLCtex
124	GLNS
125	GLUPRT
126	GLUR
127	GLUTRR
128	GLUTRS
129	GMPS2
130	GRTT
131	GTPCI
132	GTPCII2
133	HBZOPT
134	HCO3E
135	HISTD
136	HISTP
137	HMBS
138	HPPK2
139	HSDy
140	HSK
141	HSST
142	HSTPT
143	ICDHyr
144	IG3PS
145	IGPDH
146	IGPS
147	ILETA
148	IMPC
149	IPMD
150	IPPMIa
151	IPPMIb
152	IPPS
153	K2L4Aabcpp
154	K2L4Atex
155	KARA1
156	KARA2
157	KDOCT2
158	KDOPP
159	KDOPS
160	Ktex
161	LEUTAi
162	LPADSS
163	MCOATA
164	MCTP1App
165	MECDPDH2
166	MECDPS
167	MEPCT
168	METAT
169	METS
170	MG2tex
171	MNtex
172	MOAT
173	MOAT2
174	MOBDabcpp
175	MOBDtex
176	MOHMT
177	MPTG
178	MTHFC
179	MTHFD
180	MTHFR2
181	NADK
182	NADS1
183	NDPK2
184	NDPK4
185	NDPK5
186	NDPK7
187	NDPK8
188	NH4tex
189	NH4tpp
190	NNATr
191	NNDPR
192	O2tex
193	OCBT
194	OCTDPS
195	OHPBAT
196	OMCDC
197	OMPDC
198	OPHBDC
199	ORPT
200	P5CR
201	PANTS
202	PAPPT3
203	PDX5PS
204	PE160abcpp
205	PE161abcpp
206	PERD
207	PGAMT
208	PHETA1
209	PItex
210	PMDPHT
211	PMPK
212	PNTK
213	PPBNGS
214	PPC
215	PPCDC
216	PPNCL2
217	PPND
218	PPNDH
219	PRAGSr
220	PRAIS
221	PRAIi
222	PRAMPC
223	PRASCSi
224	PRATPP
225	PRFGS
226	PRMICI
227	PSCVT
228	PSD160
229	PSD161
230	PSSA160
231	PSSA161
232	PTPATi
233	QULNS
234	RBFK
235	RBFSa
236	RBFSb
237	RHCCE
238	SADT2
239	SDPDS
240	SDPTA
241	SERAT
242	SHCHD2
243	SHCHF
244	SHK3Dr
245	SHKK
246	SHSL1
247	SO4tex
248	SULRi
249	SULabcpp
250	T2DECAI
251	TDSK
252	THDPS
253	THRD_L
254	THRS
255	THZPSN
256	TMDS
257	TMPK
258	TMPPP
259	TYRTA
260	U23GAAT
261	UAAGDS
262	UAGAAT
263	UAGCVT
264	UAGDP
265	UAGPT3
266	UAMAGS
267	UAMAS
268	UAPGR
269	UDCPDP
270	UDCPDPS
271	UGMDDS
272	UHGADA
273	UMPK
274	UPP3MT
275	UPP3S
276	UPPDC1
277	USHD
278	Zn2tex

## Sheet: Synthetic Lethal Pairs
Synthetic Lethal Pairs
1	5DOAN	CPPPGO
2	ACKr	ACt2rpp
3	ACKr	ACtex
4	ACt2rpp	PTAr
5	ACtex	PTAr
6	ADK3	NDPK1
7	ASNS1	ASNS2
8	CPPPGO	CPPPGO2
9	DALAt2pp	DALAtex
10	DHBS	FE3abcpp
11	DHBSH	FE3abcpp
12	DHORD2	DHORD5
13	DMPPS	IPDDI
14	DMPPS	IPDPS
15	EAR100x	EAR100y
16	EAR120x	EAR120y
17	EAR121x	EAR121y
18	EAR140x	EAR140y
19	EAR141x	EAR141y
20	EAR160x	EAR160y
21	EAR161x	EAR161y
22	EAR40x	EAR40y
23	EAR60x	EAR60y
24	EAR80x	EAR80y
25	ENO	PPS
26	ENTCS	FE3abcpp
27	ENTERES2	FE3abcpp
28	FE3abcpp	FEENTERabcpp
29	FE3abcpp	FEENTERtex
30	FE3abcpp	FEENTERtonex
31	FE3abcpp	FEENTERtpp
32	FE3abcpp	SERASr
33	FHL	GART
34	FUM	SUCCt3pp
35	G5SD	NACODA
36	GAPD	PPS
37	GARFT	GART
38	GART	H2tex
39	GHMT2r	GLYCL
40	GHMT2r	PGCD
41	GHMT2r	PSERT
42	GHMT2r	PSP_L
43	GLU5K	NACODA
44	GLUDy	GLUSy
45	GLXCL	GLYCLTt2rpp
46	GLXCL	GLYCLTtex
47	GLYCL	PGCD
48	GLYCL	PSERT
49	GLYCL	PSP_L
50	GND	RPE
51	GND	TKT2
52	GRXR	PAPSR
53	GRXR	RNDR1
54	GRXR	RNDR2
55	GRXR	RNDR3
56	GRXR	TRDR
57	GTHOr	PAPSR
58	GTHOr	RNDR1
59	GTHOr	RNDR2
60	GTHOr	RNDR3
61	GTHOr	TRDR
62	HXAND	IMPD
63	IMPD	XPPT
64	IPDDI	IPDPS
65	KAS14	KAS15
66	Kabcpp	Kt2pp
67	MN2tpp	MNt2pp
68	OPHHX	OPHHX3
69	PAPSR	PAPSR2
70	PAPSR2	TRDR
71	PDX5PO2	PDX5POi
72	PGK	PPS
73	PIt2rpp	PIuabcpp
74	PPA	PPKr
75	PPM	PRPPS
76	PPPGO	PPPGO3
77	PRPPS	R15BPK
78	PRPPS	R1PK
79	RNDR1	RNDR1b
80	RNDR1b	TRDR
81	RNDR2	RNDR2b
82	RNDR2b	TRDR
83	RNDR3	RNDR3b
84	RNDR3b	TRDR
85	RPE	RPI
86	RPE	TKT1
87	RPE	TKT2
88	RPI	TALA
89	RPI	TKT1
90	RPI	TKT2
91	TALA	TKT2
92	TKT1	TKT2
93	TRPS1	TRPS2
94	TRPS1	TRPS3
95	VALTA	VPAMT
96	ZN2tpp	ZNabcpp

## Sheet: Synthetic Lethal Triplets
Synthetic Lethal Triplets
1	5DGLCNR	GAPD	TPI
2	5DGLCNR	PGK	TPI
3	5DGLCNt2rpp	GAPD	TPI
4	5DGLCNt2rpp	PGK	TPI
5	5DGLCNtex	GAPD	TPI
6	5DGLCNtex	PGK	TPI
7	AACTOOR	GLUCYS	GLYCL
8	AACTOOR	GLYCL	GTHRDabc2pp
9	AACTOOR	GLYCL	GTHS
10	ACCOAL	AKGDH	SUCOAS
11	ACKr	ATPS4rpp	ENO
12	ACKr	ATPS4rpp	GAPD
13	ACKr	ATPS4rpp	PGK
14	ACKr	ATPS4rpp	PGM
15	ACOATA	KAS15	MACPD
16	ACOLIPAtex	FTHFD	GARFT
17	ACt2rpp	ATPS4rpp	ENO
18	ACt2rpp	ATPS4rpp	GAPD
19	ACt2rpp	ATPS4rpp	PGK
20	ACt2rpp	ATPS4rpp	PGM
21	ACtex	ATPS4rpp	ENO
22	ACtex	ATPS4rpp	GAPD
23	ACtex	ATPS4rpp	PGK
24	ACtex	ATPS4rpp	PGM
25	ADK1	ADK3	PPM
26	ADK1	ADK3	PRPPS
27	ADK1	ADK3	R15BPK
28	ADK1	ADK3	R1PK
29	ADK1	NDPK1	PPM
30	ADK1	NDPK1	PRPPS
31	ADK1	NDPK1	R15BPK
32	ADK1	NDPK1	R1PK
33	AGMHE	FTHFD	GARFT
34	AGMHE	RPE	TALA
35	AKGDH	PPCSCT	SUCOAS
36	ALLTAMH	CBMKr	CBPS
37	ALLTAMH	PGM	PPS
38	ALLTN	CBMKr	CBPS
39	ALLTN	PGM	PPS
40	ATPS4rpp	CO2tex	ENO
41	ATPS4rpp	CO2tex	GAPD
42	ATPS4rpp	CO2tex	PGK
43	ATPS4rpp	CO2tex	PGM
44	ATPS4rpp	EDA	GAPD
45	ATPS4rpp	EDA	PGK
46	ATPS4rpp	EDD	GAPD
47	ATPS4rpp	EDD	PGK
48	ATPS4rpp	ENO	PDH
49	ATPS4rpp	ENO	PTAr
50	ATPS4rpp	GAPD	Htex
51	ATPS4rpp	GAPD	PDH
52	ATPS4rpp	GAPD	PTAr
53	ATPS4rpp	GAPD	RPI
54	ATPS4rpp	GAPD	TPI
55	ATPS4rpp	Htex	PGK
56	ATPS4rpp	PDH	PGK
57	ATPS4rpp	PDH	PGM
58	ATPS4rpp	PGK	PTAr
59	ATPS4rpp	PGK	RPI
60	ATPS4rpp	PGK	TPI
61	ATPS4rpp	PGM	PTAr
62	CAT	PDX5PO2	TRDR
63	CBMKr	CBPS	OXAMTC
64	CBMKr	CBPS	URDGLYCD
65	CBMKr	CBPS	URIC
66	CBMKr	CBPS	XAND
67	CMPN	CYTDt2rpp	CYTK1
68	CMPN	CYTDtex	CYTK1
69	CMPN	CYTK1	NTD4
70	CMPN	CYTK1	RPI
71	CMPN	NDPK3	RPI
72	CO2tex	FE2tex	Htex
73	CO2tex	FE3tex	Htex
74	CO2tex	FEROpp	Htex
75	COLIPAabcpp	FTHFD	GARFT
76	COLIPAabcpp	RPE	TALA
77	CSND	CYTDt2rpp	CYTK1
78	CSND	CYTDtex	CYTK1
79	CSND	CYTK1	NTD4
80	CSND	CYTK1	RPI
81	CSND	NDPK3	RPI
82	CYTBD2pp	DHORD2	QMO3
83	CYTBD2pp	DHORD2	SPODM
84	CYTK1	NDPK3	NTP5
85	DHAPT	FBA	TPI
86	DHAPT	PFK	TPI
87	DHBS	FE3tex	FEROpp
88	DHBSH	FE3tex	FEROpp
89	DURIK1	DUTPDP	URIDK2r
90	DURIPP	DUTPDP	URIDK2r
91	EDA	GAPD	MGSA
92	EDA	GND	PGI
93	EDA	MGSA	PGK
94	EDA	PGI	RPI
95	EDD	GAPD	MGSA
96	EDD	GND	PGI
97	EDD	MGSA	PGK
98	EDD	PGI	RPI
99	EDTXS1	FTHFD	GARFT
100	EDTXS1	RPE	TALA
101	EDTXS2	FTHFD	GARFT
102	EDTXS2	RPE	TALA
103	ENO	GAPD	GLYCL
104	ENO	GLYCL	PGK
105	ENTCS	FE3tex	FEROpp
106	ENTERES2	FE3tex	FEROpp
107	F6PA	FBA	TPI
108	F6PA	PFK	TPI
109	FE3tex	FEENTERabcpp	FEROpp
110	FE3tex	FEENTERtex	FEROpp
111	FE3tex	FEENTERtonex	FEROpp
112	FE3tex	FEENTERtpp	FEROpp
113	FE3tex	FEROpp	SERASr
114	FTHFD	G1PTT	GARFT
115	FTHFD	GALT1	GARFT
116	FTHFD	GALUi	GARFT
117	FTHFD	GARFT	GLCTR1
118	FTHFD	GARFT	GLCTR2
119	FTHFD	GARFT	GLCTR3
120	FTHFD	GARFT	GMHEPAT
121	FTHFD	GARFT	GMHEPK
122	FTHFD	GARFT	GMHEPPA
123	FTHFD	GARFT	HEPK1
124	FTHFD	GARFT	HEPK2
125	FTHFD	GARFT	HEPT1
126	FTHFD	GARFT	HEPT2
127	FTHFD	GARFT	HEPT3
128	FTHFD	GARFT	HEPT4
129	FTHFD	GARFT	LA4NTpp
130	FTHFD	GARFT	MOAT3C
131	FTHFD	GARFT	PGMT
132	FTHFD	GARFT	RHAT1
133	FTHFD	GARFT	S7PI
134	FTHFD	GARFT	TDPDRE
135	FTHFD	GARFT	TDPDRR
136	FTHFD	GARFT	TDPGDH
137	FTHFD	GARFT	UDCPPtppi
138	FTHFD	GARFT	UDPGD
139	FTHFD	GARFT	UDPGDC
140	FTHFD	GARFT	UDPKAAT
141	FTHFD	GARFT	ULA4NFT
142	FTHFD	GARFT	ULA4Ntppi
143	FTHFD	GARFT	UPLA4FNF
144	FTHFD	GARFT	UPLA4FNT
145	FUM	FUMtex	PHEMEabcpp
146	FUM	FUMtex	PHEMEtiex
147	FUM	FUMtex	PPPGO3
148	FUM	FUMtex	SUCCtex
149	FUM	PGM	PPS
150	FUM	PHEMEabcpp	SUCFUMtpp
151	FUM	PHEMEtiex	SUCFUMtpp
152	FUM	PPPGO3	SUCFUMtpp
153	FUM	SUCCtex	SUCFUMtpp
154	G1PTT	RPE	TALA
155	G6PDH2r	GLCDpp	PGI
156	G6PDH2r	GLCDpp	RPE
157	G6PDH2r	GLCDpp	TKT2
158	G6PDH2r	GLCNt2rpp	PGI
159	G6PDH2r	GLCNt2rpp	RPE
160	G6PDH2r	GLCNt2rpp	TKT2
161	G6PDH2r	GNK	PGI
162	G6PDH2r	GNK	RPE
163	G6PDH2r	GNK	TKT2
164	GALT1	RPE	TALA
165	GALUi	RPE	TALA
166	GAPD	GLCDpp	TPI
167	GAPD	GLCNt2rpp	TPI
168	GAPD	GLYCL	PGM
169	GAPD	HCYSMT	TPI
170	GAPD	PGI	TPI
171	GAPD	RPE	TPI
172	GAPD	RPI	TPI
173	GAPD	TALA	TPI
174	GAPD	TKT1	TPI
175	GAPD	TKT2	TPI
176	GHMT2r	PGM	PPS
177	GHMT2r	THRAi	THRD
178	GLCDpp	GLCptspp	GLCt2pp
179	GLCDpp	GLCptspp	HEX1
180	GLCDpp	PGI	PGL
181	GLCDpp	PGK	TPI
182	GLCDpp	PGL	RPE
183	GLCDpp	PGL	TKT2
184	GLCNt2rpp	GLCptspp	GLCt2pp
185	GLCNt2rpp	GLCptspp	HEX1
186	GLCNt2rpp	PGI	PGL
187	GLCNt2rpp	PGK	TPI
188	GLCNt2rpp	PGL	RPE
189	GLCNt2rpp	PGL	TKT2
190	GLCTR1	RPE	TALA
191	GLCTR2	RPE	TALA
192	GLCTR3	RPE	TALA
193	GLCptspp	GLCt2pp	GNK
194	GLCptspp	GNK	HEX1
195	GLUCYS	GLYAT	GLYCL
196	GLXCL	PGM	PPS
197	GLYAT	GLYCL	GTHRDabc2pp
198	GLYAT	GLYCL	GTHS
199	GLYCK2	PGM	PPS
200	GLYCL	PGK	PGM
201	GLYCLTt2rpp	GLYCTO2	GLYCTO3
202	GLYCLTt2rpp	HPYRI	TRSARr
203	GLYCLTtex	GLYCTO2	GLYCTO3
204	GLYCLTtex	HPYRI	TRSARr
205	GMHEPAT	RPE	TALA
206	GMHEPK	RPE	TALA
207	GMHEPPA	RPE	TALA
208	GND	PGI	TPI
209	GNK	PGI	PGL
210	GNK	PGL	RPE
211	GNK	PGL	TKT2
212	HCYSMT	PGK	TPI
213	HEPK1	RPE	TALA
214	HEPK2	RPE	TALA
215	HEPT1	RPE	TALA
216	HEPT2	RPE	TALA
217	HEPT3	RPE	TALA
218	HEPT4	RPE	TALA
219	MG2t3_2pp	MG2tpp	MG2uabcpp
220	MOAT3C	RPE	TALA
221	PGCD	PGM	PPS
222	PGCD	THRAi	THRD
223	PGI	PGK	TPI
224	PGI	RPE	TPI
225	PGI	RPI	TPI
226	PGI	TALA	TPI
227	PGI	TKT1	TPI
228	PGK	RPE	TPI
229	PGK	RPI	TPI
230	PGK	TALA	TPI
231	PGK	TKT1	TPI
232	PGK	TKT2	TPI
233	PGM	PPS	PSERT
234	PGM	PPS	PSP_L
235	PGM	PPS	UGLYCH
236	PGM	PPS	URIC
237	PGM	PPS	XAND
238	PGMT	RPE	TALA
239	PPPGO	SUCCt3pp	SUCDi
240	PPPGO	SUCCtex	SUCDi
241	PSERT	THRAi	THRD
242	PSP_L	THRAi	THRD
243	RHAT1	RPE	TALA
244	RPE	S7PI	TALA
245	RPE	TALA	TDPDRE
246	RPE	TALA	TDPDRR
247	RPE	TALA	TDPGDH

## Sheet: Synthetic Lethal Quadruplets
Synthetic Lethal Quadruplets
1	5DGLCNR	ENO	PGCD	TPI
2	5DGLCNR	ENO	PSERT	TPI
3	5DGLCNR	ENO	PSP_L	TPI
4	5DGLCNR	PGCD	PGM	TPI
5	5DGLCNR	PGM	PSERT	TPI
6	5DGLCNR	PGM	PSP_L	TPI
7	5DGLCNt2rpp	ENO	PGCD	TPI
8	5DGLCNt2rpp	ENO	PSERT	TPI
9	5DGLCNt2rpp	ENO	PSP_L	TPI
10	5DGLCNt2rpp	PGCD	PGM	TPI
11	5DGLCNt2rpp	PGM	PSERT	TPI
12	5DGLCNt2rpp	PGM	PSP_L	TPI
13	5DGLCNtex	ENO	PGCD	TPI
14	5DGLCNtex	ENO	PSERT	TPI
15	5DGLCNtex	ENO	PSP_L	TPI
16	5DGLCNtex	PGCD	PGM	TPI
17	5DGLCNtex	PGM	PSERT	TPI
18	5DGLCNtex	PGM	PSP_L	TPI
19	AACTOOR	CGLYtex	GLYCL	GTHRDtex
20	AACTOOR	GLYCL	GTHRDHpp	GTHRDtex
21	ACALD	ACKr	GLYAT	PDH
22	ACALD	ACKr	GLYCL	PDH
23	ACALD	ACKr	PDH	THRD
24	ACALD	GLYAT	PDH	PTAr
25	ACALD	GLYCL	PDH	PTAr
26	ACALD	PDH	PTAr	THRD
27	ACCOAL	SUCCt3pp	SUCDi	SUCOAS
28	ACCOAL	SUCCtex	SUCDi	SUCOAS
29	ADD	IMPD	PUNP5	PUNP6
30	ALLTAMH	ENO	GAPD	GHMT2r
31	ALLTAMH	ENO	GHMT2r	PGK
32	ALLTAMH	GAPD	GHMT2r	PGM
33	ALLTAMH	GHMT2r	PGK	PGM
34	ALLTN	ENO	GAPD	GHMT2r
35	ALLTN	ENO	GHMT2r	PGK
36	ALLTN	GAPD	GHMT2r	PGM
37	ALLTN	GHMT2r	PGK	PGM
38	ASPO3	ASPO4	ASPO5	ASPO6
39	ATHRDHr	GHMT2r	GLYAT	THRAi
40	ATHRDHr	GLYAT	PGCD	THRAi
41	ATHRDHr	GLYAT	PSERT	THRAi
42	ATHRDHr	GLYAT	PSP_L	THRAi
43	ATPS4rpp	CO2tex	EDA	PGI
44	ATPS4rpp	CO2tex	EDD	PGI
45	ATPS4rpp	CO2tex	PGI	RPI
46	ATPS4rpp	EDA	ENO	GLUDy
47	ATPS4rpp	EDA	ENO	PGCD
48	ATPS4rpp	EDA	ENO	PSERT
49	ATPS4rpp	EDA	ENO	PSP_L
50	ATPS4rpp	EDA	ENO	SERD_L
51	ATPS4rpp	EDA	GLUDy	PGM
52	ATPS4rpp	EDA	PGCD	PGM
53	ATPS4rpp	EDA	PGM	PSERT
54	ATPS4rpp	EDA	PGM	PSP_L
55	ATPS4rpp	EDA	PGM	SERD_L
56	ATPS4rpp	EDD	ENO	GLUDy
57	ATPS4rpp	EDD	ENO	PGCD
58	ATPS4rpp	EDD	ENO	PSERT
59	ATPS4rpp	EDD	ENO	PSP_L
60	ATPS4rpp	EDD	ENO	SERD_L
61	ATPS4rpp	EDD	GLUDy	PGM
62	ATPS4rpp	EDD	PGCD	PGM
63	ATPS4rpp	EDD	PGM	PSERT
64	ATPS4rpp	EDD	PGM	PSP_L
65	ATPS4rpp	EDD	PGM	SERD_L
66	ATPS4rpp	ENO	FE2tex	Htex
67	ATPS4rpp	ENO	FE3tex	Htex
68	ATPS4rpp	ENO	FEROpp	Htex
69	ATPS4rpp	ENO	GLUDy	Htex
70	ATPS4rpp	ENO	GLUDy	RPI
71	ATPS4rpp	ENO	Htex	PGCD
72	ATPS4rpp	ENO	Htex	PSERT
73	ATPS4rpp	ENO	Htex	PSP_L
74	ATPS4rpp	ENO	PGCD	RPI
75	ATPS4rpp	ENO	PGCD	TPI
76	ATPS4rpp	ENO	PSERT	RPI
77	ATPS4rpp	ENO	PSERT	TPI
78	ATPS4rpp	ENO	PSP_L	RPI
79	ATPS4rpp	ENO	PSP_L	TPI
80	ATPS4rpp	ENO	RPI	SERD_L
81	ATPS4rpp	FE2tex	Htex	PDH
82	ATPS4rpp	FE2tex	Htex	PGM
83	ATPS4rpp	FE3tex	Htex	PDH
84	ATPS4rpp	FE3tex	Htex	PGM
85	ATPS4rpp	FEROpp	Htex	PDH
86	ATPS4rpp	FEROpp	Htex	PGM
87	ATPS4rpp	G6PDH2r	GAPD	GLCDpp
88	ATPS4rpp	G6PDH2r	GAPD	GLCNt2rpp
89	ATPS4rpp	G6PDH2r	GAPD	GNK
90	ATPS4rpp	G6PDH2r	GAPD	MGSA
91	ATPS4rpp	G6PDH2r	GLCDpp	PGK
92	ATPS4rpp	G6PDH2r	GLCNt2rpp	PGK
93	ATPS4rpp	G6PDH2r	GNK	PGK
94	ATPS4rpp	G6PDH2r	MGSA	PGK
95	ATPS4rpp	GAPD	GLCDpp	GLCt2pp
96	ATPS4rpp	GAPD	GLCDpp	HEX1
97	ATPS4rpp	GAPD	GLCDpp	PGL
98	ATPS4rpp	GAPD	GLCNt2rpp	GLCt2pp
99	ATPS4rpp	GAPD	GLCNt2rpp	HEX1
100	ATPS4rpp	GAPD	GLCNt2rpp	PGL
101	ATPS4rpp	GAPD	GLCt2pp	GNK
102	ATPS4rpp	GAPD	GNK	HEX1
103	ATPS4rpp	GAPD	GNK	PGL
104	ATPS4rpp	GAPD	MGSA	PGI
105	ATPS4rpp	GAPD	MGSA	PGL
106	ATPS4rpp	GLCDpp	GLCt2pp	PGK
107	ATPS4rpp	GLCDpp	HEX1	PGK
108	ATPS4rpp	GLCDpp	PGK	PGL
109	ATPS4rpp	GLCNt2rpp	GLCt2pp	PGK
110	ATPS4rpp	GLCNt2rpp	HEX1	PGK
111	ATPS4rpp	GLCNt2rpp	PGK	PGL
112	ATPS4rpp	GLCt2pp	GNK	PGK
113	ATPS4rpp	GLUDy	Htex	PGM
114	ATPS4rpp	GLUDy	PGM	PPS
115	ATPS4rpp	GLUDy	PGM	RPI
116	ATPS4rpp	GNK	HEX1	PGK
117	ATPS4rpp	GNK	PGK	PGL
118	ATPS4rpp	Htex	PGCD	PGM
119	ATPS4rpp	Htex	PGM	PSERT
120	ATPS4rpp	Htex	PGM	PSP_L
121	ATPS4rpp	MGSA	PGI	PGK
122	ATPS4rpp	MGSA	PGK	PGL
123	ATPS4rpp	PDH	PGI	RPI
124	ATPS4rpp	PGCD	PGM	RPI
125	ATPS4rpp	PGCD	PGM	TPI
126	ATPS4rpp	PGM	PSERT	RPI
127	ATPS4rpp	PGM	PSERT	TPI
128	ATPS4rpp	PGM	PSP_L	RPI
129	ATPS4rpp	PGM	PSP_L	TPI
130	ATPS4rpp	PGM	RPI	SERD_L
131	CAT	CBMKr	CBPS	TRDR
132	CAT	CYTBD2pp	DHORD2	TRDR
133	CAT	GLUCYS	GLYCL	TRDR
134	CAT	GLYCL	GTHRDabc2pp	TRDR
135	CAT	GLYCL	GTHS	TRDR
136	CAT	PGM	PPS	TRDR
137	CGLYtex	GLYAT	GLYCL	GTHRDtex
138	CMPN	CYTDt2rpp	DCTPD	NDPK3
139	CMPN	CYTDtex	DCTPD	NDPK3
140	CMPN	DCTPD	NDPK3	NTD4
141	CMPN	DUTPDP	NTD2	URIDK2r
142	CMPN	DUTPDP	PYNP2r	URIDK2r
143	CO2tex	EDA	PGI	RPE
144	CO2tex	EDA	PGI	TALA
145	CO2tex	EDA	PGI	TKT1
146	CO2tex	EDA	PGI	TKT2
147	CO2tex	EDD	PGI	RPE
148	CO2tex	EDD	PGI	TALA
149	CO2tex	EDD	PGI	TKT1
150	CO2tex	EDD	PGI	TKT2
151	CO2tex	GAPD	GLCDpp	PYRt2rpp
152	CO2tex	GAPD	GLCDpp	PYRtex
153	CO2tex	GLCDpp	PGK	PYRt2rpp
154	CO2tex	GLCDpp	PGK	PYRtex
155	COLIPAtex	RPE	TALA	UDCPPtppi
156	CSND	CYTDt2rpp	DCTPD	NDPK3
157	CSND	CYTDtex	DCTPD	NDPK3
158	CSND	DCTPD	NDPK3	NTD4
159	CSND	DUTPDP	NTD2	URIDK2r
160	CSND	DUTPDP	PYNP2r	URIDK2r
161	CYTBD2pp	CYTBDpp	CYTBO3_4pp	SPODM
162	CYTBD2pp	GLYCLTt2rpp	GLYCTO2	QMO3
163	CYTBD2pp	GLYCLTt2rpp	GLYCTO2	SPODM
164	CYTBD2pp	GLYCLTtex	GLYCTO2	QMO3
165	CYTBD2pp	GLYCLTtex	GLYCTO2	SPODM
166	CYTBDpp	CYTBO3_4pp	DHORD5	QMO2
167	CYTBDpp	CYTBO3_4pp	DHORD5	SPODM
168	DCTPD	DURIK1	GRXR	RNDR4
169	DCTPD	DURIK1	GTHOr	RNDR4
170	DCTPD	DURIK1	NDPK6	URIDK2r
171	DCTPD	DURIK1	RNDR4	RNDR4b
172	DCTPD	DURIK1	RNDR4b	TRDR
173	DCTPD	DURIPP	GRXR	RNDR4
174	DCTPD	DURIPP	GTHOr	RNDR4
175	DCTPD	DURIPP	NDPK6	URIDK2r
176	DCTPD	DURIPP	RNDR4	RNDR4b
177	DCTPD	DURIPP	RNDR4b	TRDR
178	DHBS	FE2t3pp	FE2tex	FE3tex
179	DHBSH	FE2t3pp	FE2tex	FE3tex
180	DRPA	EDA	PGI	RPE
181	DRPA	EDA	PGI	TALA
182	DRPA	EDA	PGI	TKT1
183	DRPA	EDD	PGI	RPE
184	DRPA	EDD	PGI	TALA
185	DRPA	EDD	PGI	TKT1
186	EDA	ENO	MGSA	PGCD
187	EDA	ENO	MGSA	PSERT
188	EDA	ENO	MGSA	PSP_L
189	EDA	F6PA	FBA	RPI
190	EDA	F6PA	PFK	RPI
191	EDA	GAPD	GLYOX	GLYOX3
192	EDA	GAPD	GLYOX3	LGTHL
193	EDA	GAPD	LDH_D	LDH_D2
194	EDA	GLCptspp	GLCt2pp	GND
195	EDA	GLCptspp	GLCt2pp	RPI
196	EDA	GLCptspp	GND	HEX1
197	EDA	GLCptspp	HEX1	RPI
198	EDA	GLYOX	GLYOX3	PGK
199	EDA	GLYOX3	LGTHL	PGK
200	EDA	LDH_D	LDH_D2	PGK
201	EDA	MGSA	PGCD	PGM
202	EDA	MGSA	PGM	PSERT
203	EDA	MGSA	PGM	PSP_L
204	EDA	PGI	PPM2	RPE
205	EDA	PGI	PPM2	TALA
206	EDA	PGI	PPM2	TKT1
207	EDD	ENO	MGSA	PGCD
208	EDD	ENO	MGSA	PSERT
209	EDD	ENO	MGSA	PSP_L
210	EDD	F6PA	FBA	RPI
211	EDD	F6PA	PFK	RPI
212	EDD	GAPD	GLYOX	GLYOX3
213	EDD	GAPD	GLYOX3	LGTHL
214	EDD	GAPD	LDH_D	LDH_D2
215	EDD	GLCptspp	GLCt2pp	GND
216	EDD	GLCptspp	GLCt2pp	RPI
217	EDD	GLCptspp	GND	HEX1
218	EDD	GLCptspp	HEX1	RPI
219	EDD	GLYOX	GLYOX3	PGK
220	EDD	GLYOX3	LGTHL	PGK
221	EDD	LDH_D	LDH_D2	PGK
222	EDD	MGSA	PGCD	PGM
223	EDD	MGSA	PGM	PSERT
224	EDD	MGSA	PGM	PSP_L
225	EDD	PGI	PPM2	RPE
226	EDD	PGI	PPM2	TALA
227	EDD	PGI	PPM2	TKT1
228	ENO	GAPD	GHMT2r	GLXCL
229	ENO	GAPD	GHMT2r	UGLYCH
230	ENO	GAPD	GHMT2r	URIC
231	ENO	GAPD	GHMT2r	XAND
232	ENO	GAPD	THRAi	THRD
233	ENO	GHMT2r	GLXCL	PGK
234	ENO	GHMT2r	PGK	UGLYCH
235	ENO	GHMT2r	PGK	URIC
236	ENO	GHMT2r	PGK	XAND
237	ENO	GLCDpp	PGCD	TPI
238	ENO	GLCDpp	PSERT	TPI
239	ENO	GLCDpp	PSP_L	TPI
240	ENO	GLCNt2rpp	PGCD	TPI
241	ENO	GLCNt2rpp	PSERT	TPI
242	ENO	GLCNt2rpp	PSP_L	TPI
243	ENO	HCYSMT	PGCD	TPI
244	ENO	HCYSMT	PSERT	TPI
245	ENO	HCYSMT	PSP_L	TPI
246	ENO	PGCD	PGI	TPI
247	ENO	PGCD	RPE	TPI
248	ENO	PGCD	RPI	TPI
249	ENO	PGCD	TALA	TPI
250	ENO	PGCD	TKT1	TPI
251	ENO	PGCD	TKT2	TPI
252	ENO	PGI	PSERT	TPI
253	ENO	PGI	PSP_L	TPI
254	ENO	PGK	THRAi	THRD
255	ENO	PSERT	RPE	TPI
256	ENO	PSERT	RPI	TPI
257	ENO	PSERT	TALA	TPI
258	ENO	PSERT	TKT1	TPI
259	ENO	PSERT	TKT2	TPI
260	ENO	PSP_L	RPE	TPI
261	ENO	PSP_L	RPI	TPI
262	ENO	PSP_L	TALA	TPI
263	ENO	PSP_L	TKT1	TPI
264	ENO	PSP_L	TKT2	TPI
265	ENTCS	FE2t3pp	FE2tex	FE3tex
266	ENTERES2	FE2t3pp	FE2tex	FE3tex
267	F6PA	FBA	GND	PGI
268	F6PA	FBA	PGI	RPE
269	F6PA	FBA	PGI	RPI
270	F6PA	FBA	PGI	TALA
271	F6PA	FBA	PGI	TKT1
272	F6PA	FBP	GND	PGI
273	F6PA	FBP	PGI	RPE
274	F6PA	FBP	PGI	RPI
275	F6PA	FBP	PGI	TALA
276	F6PA	FBP	PGI	TKT1
277	FBA	GLCDpp	GLCt2pp	PPS
278	FBA	GLCDpp	HEX1	PPS
279	FBA	GLCNt2rpp	GLCt2pp	PPS
280	FBA	GLCNt2rpp	HEX1	PPS
281	FBA	GLCt2pp	GNK	PPS
282	FBA	GLYCDx	GND	PGI
283	FBA	GLYCDx	PGI	RPE
284	FBA	GLYCDx	PGI	RPI
285	FBA	GLYCDx	PGI	TALA
286	FBA	GLYCDx	PGI	TKT1
287	FBA	GNK	HEX1	PPS
288	FBP	GLYCDx	GND	PGI
289	FBP	GLYCDx	PGI	RPE
290	FBP	GLYCDx	PGI	RPI
291	FBP	GLYCDx	PGI	TALA
292	FBP	GLYCDx	PGI	TKT1
293	FE2t3pp	FE2tex	FE3tex	FEENTERabcpp
294	FE2t3pp	FE2tex	FE3tex	FEENTERtex
295	FE2t3pp	FE2tex	FE3tex	FEENTERtonex
296	FE2t3pp	FE2tex	FE3tex	FEENTERtpp
297	FE2t3pp	FE2tex	FE3tex	SERASr
298	FE2tex	GAPD	Htex	TPI
299	FE2tex	Htex	PGK	TPI
300	FE3tex	GAPD	Htex	TPI
301	FE3tex	Htex	PGK	TPI
302	FEROpp	GAPD	Htex	TPI
303	FEROpp	Htex	PGK	TPI
304	FTHFD	GARFT	PGM	PPS
305	FTHFD	GARFT	TALA	TKT1
306	G6PDH2r	GAPD	GLCDpp	MGSA
307	G6PDH2r	GAPD	GLCNt2rpp	MGSA
308	G6PDH2r	GAPD	GNK	MGSA
309	G6PDH2r	GLCDpp	MGSA	PGK
310	G6PDH2r	GLCNt2rpp	MGSA	PGK
311	G6PDH2r	GNK	MGSA	PGK
312	GAPD	GHMT2r	GLXCL	PGM
313	GAPD	GHMT2r	GLYCK	PGM
314	GAPD	GHMT2r	PGM	UGLYCH
315	GAPD	GHMT2r	PGM	URIC
316	GAPD	GHMT2r	PGM	XAND
317	GAPD	GLCDpp	MGSA	PGL
318	GAPD	GLCNt2rpp	MGSA	PGL
319	GAPD	GLCptspp	GLCt2pp	TPI
320	GAPD	GLCptspp	HEX1	TPI
321	GAPD	GNK	MGSA	PGL
322	GAPD	PGM	THRAi	THRD
323	GHMT2r	GLXCL	PGK	PGM
324	GHMT2r	GLYAT	THRA2i	THRAi
325	GHMT2r	GLYCK	PGK	PGM
326	GHMT2r	PGK	PGM	UGLYCH
327	GHMT2r	PGK	PGM	URIC
328	GHMT2r	PGK	PGM	XAND
329	GLCDpp	GLCt2pp	PFK	PPS
330	GLCDpp	GLCt2pp	PGM	PPS
331	GLCDpp	GLCt2pp	PPS	TPI
332	GLCDpp	HEX1	PFK	PPS
333	GLCDpp	HEX1	PGM	PPS
334	GLCDpp	HEX1	PPS	TPI
335	GLCDpp	MGSA	PGK	PGL
336	GLCDpp	PGCD	PGM	TPI
337	GLCDpp	PGM	PSERT	TPI
338	GLCDpp	PGM	PSP_L	TPI
339	GLCNt2rpp	GLCt2pp	PFK	PPS
340	GLCNt2rpp	GLCt2pp	PGM	PPS
341	GLCNt2rpp	GLCt2pp	PPS	TPI
342	GLCNt2rpp	HEX1	PFK	PPS
343	GLCNt2rpp	HEX1	PGM	PPS
344	GLCNt2rpp	HEX1	PPS	TPI
345	GLCNt2rpp	MGSA	PGK	PGL
346	GLCNt2rpp	PGCD	PGM	TPI
347	GLCNt2rpp	PGM	PSERT	TPI
348	GLCNt2rpp	PGM	PSP_L	TPI
349	GLCptspp	GLCt2pp	GND	TPI
350	GLCptspp	GLCt2pp	PGK	TPI
351	GLCptspp	GLCt2pp	RPE	TPI
352	GLCptspp	GLCt2pp	RPI	TPI
353	GLCptspp	GLCt2pp	TALA	TPI
354	GLCptspp	GLCt2pp	TKT1	TPI
355	GLCptspp	GND	HEX1	TPI
356	GLCptspp	HEX1	PGK	TPI
357	GLCptspp	HEX1	RPE	TPI
358	GLCptspp	HEX1	RPI	TPI
359	GLCptspp	HEX1	TALA	TPI
360	GLCptspp	HEX1	TKT1	TPI
361	GLCt2pp	GNK	PFK	PPS
362	GLCt2pp	GNK	PGM	PPS
363	GLCt2pp	GNK	PPS	TPI
364	GLYAT	GLYCL	GTHRDHpp	GTHRDtex
365	GLYAT	PGCD	THRA2i	THRAi
366	GLYAT	PSERT	THRA2i	THRAi
367	GLYAT	PSP_L	THRA2i	THRAi
368	GLYCAt2rpp	GLYCK	GLYCK2	GLYCLTt2rpp
369	GLYCAt2rpp	GLYCK	GLYCK2	GLYCLTtex
370	GLYCAtex	GLYCK	GLYCK2	GLYCLTt2rpp
371	GLYCAtex	GLYCK	GLYCK2	GLYCLTtex
372	GLYCLTt2rpp	HPYRRx	HPYRRy	TRSARr
373	GLYCLTtex	HPYRRx	HPYRRy	TRSARr
374	GNK	HEX1	PFK	PPS
375	GNK	HEX1	PGM	PPS
376	GNK	HEX1	PPS	TPI
377	GNK	MGSA	PGK	PGL
378	HCYSMT	PGCD	PGM	TPI
379	HCYSMT	PGM	PSERT	TPI
380	HCYSMT	PGM	PSP_L	TPI
381	HPYRI	PGM	PPS	TRSARr
382	PGCD	PGI	PGM	TPI
383	PGCD	PGM	RPE	TPI
384	PGCD	PGM	RPI	TPI
385	PGCD	PGM	TALA	TPI
386	PGCD	PGM	TKT1	TPI
387	PGCD	PGM	TKT2	TPI
388	PGI	PGM	PSERT	TPI
389	PGI	PGM	PSP_L	TPI
390	PGK	PGM	THRAi	THRD
391	PGM	PSERT	RPE	TPI
392	PGM	PSERT	RPI	TPI
393	PGM	PSERT	TALA	TPI
394	PGM	PSERT	TKT1	TPI
395	PGM	PSERT	TKT2	TPI
396	PGM	PSP_L	RPE	TPI
397	PGM	PSP_L	RPI	TPI
398	PGM	PSP_L	TALA	TPI
399	PGM	PSP_L	TKT1	TPI
400	PGM	PSP_L	TKT2	TPI
401	PPCSCT	SUCCt3pp	SUCDi	SUCOAS
402	PPCSCT	SUCCtex	SUCDi	SUCOAS
