# Supplementary material for: Rapid-SL identifies synthetic lethal sets with an arbitrary cardinality
Source: Sci Rep. 2022 Aug 18;12:14022. doi: 10.1038/s41598-022-18177-w (PMC9388495; doi:10.1038/s41598-022-18177-w)
Supplement: Supplementary file 2 — Supplementary Information 2. [file 41598_2022_18177_MOESM2_ESM.xlsx]

## Sheet: Description
Description:	The results of the lethality analysis for Salmonella Typhimurium, STM_v1.0 model, for the maximum cardinality of n = 4.
Microorganism:	S. Typhimurium
Model:	STM_v1.0
Maximum Cardinality:	4

## Sheet: Lethal Reactions
Lethal Reactions
1	3HAD100
2	3HAD121
3	3HAD141
4	3HAD161
5	3HAD181
6	3HAD40
7	3HAD60
8	3HAD80
9	3OAR100
10	3OAR121
11	3OAR140
12	3OAR141
13	3OAR161
14	3OAR181
15	3OAR40
16	3OAR60
17	3OAR80
18	3OAS100
19	3OAS121
20	3OAS140
21	3OAS141
22	3OAS161
23	3OAS181
24	3OAS60
25	3OAS80
26	A5PISO
27	ACCOAC
28	ACGK
29	ACGS
30	ACHBS
31	ACLS
32	ACODA
33	ACONTa
34	ACONTb
35	ACOTA
36	ADCL
37	ADCS
38	ADMDC
39	ADSK
40	ADSL1r
41	ADSL2r
42	ADSS
43	AGMHE
44	AGPAT140
45	AGPAT160
46	AGPAT161
47	AGPAT180
48	AGPAT181
49	AGPR
50	AHCYSNS
51	AICART
52	AIRC2
53	AIRC3
54	ALAALAr
55	ALAR
56	ALATA_L
57	ANPRT
58	ANS
59	APRAUR
60	ARGSL
61	ARGSS
62	ASAD
63	ASP1DC
64	ASPCT
65	ASPK
66	ASPTA
67	ATPPRT
68	BPNT
69	CA2tex
70	CAt6pp
71	CHORS
72	CLPNS140pp
73	CLPNS160pp
74	CLPNS161pp
75	CLPNS180pp
76	CLPNS181pp
77	CLt3_2pp
78	CLtex
79	COBALT2tex
80	COLIPAabcpp
81	CS
82	CTPS2
83	CU2tex
84	CU2tpp
85	CYSS
86	CYSTL
87	DAPDC
88	DAPE
89	DASYN140
90	DASYN160
91	DASYN161
92	DASYN180
93	DASYN181
94	DB4PS
95	DDPA
96	DHAD1
97	DHAD2
98	DHDPRy
99	DHDPS
100	DHFR
101	DHFS
102	DHNPA2
103	DHORTS
104	DHPPDA2
105	DHPS2
106	DHQS
107	DHQTi
108	DNMPPA
109	DNTPPA
110	DPCOAK
111	DTMPK
112	EDTXS1
113	EDTXS2
114	FMNAT
115	G1PACT
116	G1PTT
117	G1SAT
118	G3PAT140
119	G3PAT160
120	G3PAT161
121	G3PAT180
122	G3PAT181
123	G3PD2
124	GALT1
125	GALUi
126	GF6PTA
127	GK1
128	GLCS1
129	GLCTR1
130	GLCTR2
131	GLCTR3
132	GLGC
133	GLNS
134	GLUPRT
135	GLUR
136	GLUTRR
137	GLUTRS
138	GMHEPAT
139	GMHEPK
140	GMHEPPA
141	GMPS2
142	GTPCI
143	GTPCII2
144	HCO3E
145	HEPK1
146	HEPK2
147	HEPT1
148	HEPT2
149	HEPT3
150	HEPT4
151	HISTD
152	HISTP
153	HMBS
154	HPPK2
155	HSDy
156	HSK
157	HSST
158	HSTPT
159	ICDHyr
160	IG3PS
161	IGPDH
162	IGPS
163	ILETA
164	IMPC
165	IMPD
166	IPMD
167	IPPMIa
168	IPPMIb
169	IPPS
170	KARA1
171	KARA2
172	KDOCT2
173	KDOPP
174	KDOPS
175	Ktex
176	LEUTAi
177	LPADSS
178	MAN6PI
179	MCOATA
180	MDRPD
181	METAT
182	METS
183	MG2tex
184	MNtex
185	MOAT
186	MOAT2
187	MOAT3C
188	MOBDabcpp
189	MOBDtex
190	MOHMT
191	MPTG
192	MTAN
193	MTHFR2
194	MTRI
195	MTRK
196	NADK
197	NADS1
198	NDPK2
199	NDPK4
200	NH4tex
201	NNATr
202	NNDPR
203	OMCDC
204	OMPDC
205	ORPT
206	P5CR
207	PANTS
208	PAPA140pp
209	PAPA160pp
210	PAPA180pp
211	PAPPT3
212	PE140abcpp
213	PE160abcpp
214	PE161abcpp
215	PE180abcpp
216	PE181abcpp
217	PGAMT
218	PGMT
219	PGSA140
220	PGSA160
221	PGSA161
222	PGSA180
223	PGSA181
224	PHETA1
225	PItex
226	PMDPHT
227	PNTK
228	PPA
229	PPBNGS
230	PPCDC
231	PPNCL2
232	PPND
233	PPNDH
234	PRAGSr
235	PRAIS
236	PRAIi
237	PRAMPC
238	PRASCSi
239	PRATPP
240	PRFGS
241	PRMICI
242	PRPPS
243	PSCVT
244	PSD140
245	PSD160
246	PSD161
247	PSD180
248	PSD181
249	PSSA140
250	PSSA160
251	PSSA161
252	PSSA180
253	PSSA181
254	PTPATi
255	QULNS
256	RBFK
257	RBFSa
258	RBFSb
259	RHAT1
260	RHCCE
261	S7PI
262	SADT2
263	SDPDS
264	SDPTA
265	SERAT
266	SHCHD2
267	SHCHF
268	SHK3Dr
269	SHKK
270	SO4tex
271	SPMS
272	SULabcpp
273	T2DECAI
274	TDPDRE
275	TDPDRR
276	TDPGDH
277	TDSK
278	THDPS
279	THRD_L
280	THRS
281	TMDS
282	TYRTA
283	U23GAAT
284	UAAGDS
285	UAGAAT
286	UAGCVT
287	UAGDP
288	UAGPT3
289	UAMAGS
290	UAMAS
291	UAPGR
292	UDCPDP
293	UDCPDPpp
294	UDCPPtppi
295	UDPG4E
296	UGMDDS
297	UHGADA
298	UMPK
299	UNK3
300	UPP3MT
301	UPP3S
302	USHD
303	Zn2tex
304	GCALDD
305	MAN1PT2
306	PMANM
307	G1PCT
308	CDPGLC46DH
309	CDP4D6DGLCRx
310	CDPABEQS
311	DPR
312	OCBT
313	CHORM
314	SHSL1
315	OACT
316	UDCPAT
317	UDCPMT
318	UDCPRT
319	UDCPGT
320	OAO5t3pp
321	peptido_ST
322	pe2_ST
323	pg2_ST
324	clpn2_ST
325	pa2_ST
326	ps2_ST
327	12dgr2_ST
328	OAL_ST
329	biomass_iRR1083_metals

## Sheet: Synthetic Lethal Pairs
Synthetic Lethal Pairs
1	3HAD120	AACPS7
2	3HAD120	ECOAH6
3	3HAD120	FACOAE120
4	3HAD120	HACD6i
5	3HAD120	KAT6
6	3HAD140	AACPS1
7	3HAD140	FACOAE140
8	3HAD160	AACPS3
9	3HAD160	FACOAE160
10	3HAD180	AACPS6
11	3HAD180	ACOAD8f
12	3HAD180	FACOAE180
13	3HAD180	FACOAL181t2pp
14	3HAD180	ODECOAI
15	3OAR120	AACPS7
16	3OAR120	ECOAH6
17	3OAR120	FACOAE120
18	3OAR120	HACD6i
19	3OAR120	KAT6
20	3OAR160	AACPS3
21	3OAR160	FACOAE160
22	3OAR180	AACPS6
23	3OAR180	ACOAD8f
24	3OAR180	FACOAE180
25	3OAR180	FACOAL181t2pp
26	3OAR180	ODECOAI
27	3OAS120	AACPS7
28	3OAS120	ECOAH6
29	3OAS120	FACOAE120
30	3OAS120	HACD6i
31	3OAS120	KAT6
32	3OAS160	AACPS3
33	3OAS160	FACOAE160
34	3OAS180	AACPS6
35	3OAS180	ACOAD8f
36	3OAS180	FACOAE180
37	3OAS180	FACOAL181t2pp
38	3OAS180	ODECOAI
39	ADK1	ADK3
40	ASNS2	ASNS1
41	DHORD2	DHORD5
42	DKMPPD3	DKMPPD
43	EAR121x	EAR121y
44	EAR141x	EAR141y
45	EAR161x	EAR161y
46	EAR181x	EAR181y
47	EAR40x	EAR40y
48	EAR60x	EAR60y
49	EAR80x	EAR80y
50	FORtppi	GART
51	FUM	SUCCt3pp
52	G5SD	NACODA
53	GARFT	GART
54	GLCtex	GLCtexi
55	GLU5K	NACODA
56	GLUDy	GLUSy
57	KAS15	KAS14
58	Kt2pp	Kabcpp
59	MTHFC	GART
60	MTHFD	GART
61	NDPK1	ADK3
62	O2tex	DHORD5
63	O2tex	FRD2
64	O2tex	SUCCt3pp
65	O2tex	SUCCtex
66	ORNDC	AGMT
67	ORNDC	UREAtex
68	ORNDC	UREAtpp
69	PA140abcpp	CLPNH140pp
70	PA160abcpp	CLPNH160pp
71	PA161abcpp	CLPNH161pp
72	PA180abcpp	CLPNH180pp
73	PA181abcpp	CLPNH181pp
74	PAPA161pp	ENLIPAtex
75	PAPA161pp	LIPAabcpp
76	PAPA161pp	PETNT161pp
77	PAPA181pp	ENLIPAtex
78	PAPA181pp	LIPAabcpp
79	PAPA181pp	PETNT181pp
80	PAPSR	GRXR
81	PAPSR	GTHOr
82	PAPSR	PAPSR2
83	PG140abcpp	PGP140abcpp
84	PG140abcpp	PGPP140pp
85	PG160abcpp	PGP160abcpp
86	PG160abcpp	PGPP160pp
87	PG161abcpp	PGP161abcpp
88	PG161abcpp	PGPP161pp
89	PG180abcpp	PGP180abcpp
90	PG180abcpp	PGPP180pp
91	PG181abcpp	PGP181abcpp
92	PG181abcpp	PGPP181pp
93	PGPP140	PGP140abcpp
94	PGPP140	PGPP140pp
95	PGPP160	PGP160abcpp
96	PGPP160	PGPP160pp
97	PGPP161	PGP161abcpp
98	PGPP161	PGPP161pp
99	PGPP180	PGP180abcpp
100	PGPP180	PGPP180pp
101	PGPP181	PGP181abcpp
102	PGPP181	PGPP181pp
103	PIt2rpp	PIuabcpp
104	PPC	ICL
105	RNTR1c	NDPK8
106	RNTR2c	NDPK5
107	RNTR3c	NDPK7
108	TRDR	GRXR
109	TRDR	GTHOr
110	TRDR	PAPSR2
111	TRPS1	TRPS2
112	TRPS1	TRPS3
113	VALTA	VPAMT
114	ZN2tpp	ZNabcpp
115	SO3R	SULRi
116	CBMKr	CBPS
117	OA5L_ST	OA5VL_ST
118	GAPD	ATPS4rpp
119	MTHFC	GARFT
120	MTHFD	GARFT
121	NDPK1	ADK1
122	O2tex	DKMPPD3
123	O2tex	ENO
124	O2tex	FBA
125	O2tex	GAPD
126	PFK	O2tex
127	PGCD	GHMT2r
128	PGK	ATPS4rpp
129	PGK	O2tex
130	PGM	O2tex
131	PPC	FUM
132	PPC	MALS
133	PPC	MDH
134	PPC	O2tex
135	PSERT	GHMT2r
136	PSP_L	GHMT2r
137	RPE	GND
138	RPI	RPE
139	SUCDi	PPC
140	SUCOAS	AKGDH
141	TALA	RPI
142	TKT1	RPE
143	TKT1	RPI
144	TKT1	TALA
145	TKT2	GND
146	TKT2	RPE
147	TKT2	RPI
148	TKT2	TALA
149	TKT2	TKT1
150	TPI	FBA
151	TPI	O2tex
152	TPI	PFK

## Sheet: Synthetic Lethal Triplets
Synthetic Lethal Triplets
1	3HAD120	ACOAD6f	FACOAL141t2pp
2	3HAD120	ACOAD6f	TDECOAI
3	3HAD120	ECOAH7	FACOAL141t2pp
4	3HAD120	ECOAH7	TDECOAI
5	3HAD120	FACOAL141t2pp	HACD7i
6	3HAD120	FACOAL141t2pp	KAT7
7	3HAD120	HACD7i	TDECOAI
8	3HAD120	KAT7	TDECOAI
9	3HAD140	ACOAD6f	ECOAH7
10	3HAD140	ACOAD6f	HACD7i
11	3HAD140	ACOAD6f	KAT7
12	3HAD140	ECOAH7	FACOAL141t2pp
13	3HAD140	ECOAH7	TDECOAI
14	3HAD140	FACOAL141t2pp	HACD7i
15	3HAD140	FACOAL141t2pp	KAT7
16	3HAD140	HACD7i	TDECOAI
17	3HAD140	KAT7	TDECOAI
18	3HAD160	ACOAD7f	ECOAH8
19	3HAD160	ACOAD7f	FACOAL181t2pp
20	3HAD160	ACOAD7f	HACD8i
21	3HAD160	ACOAD7f	KAT8
22	3HAD160	ACOAD7f	ODECOAI
23	3HAD160	ECOAH8	FACOAL161t2pp
24	3HAD160	ECOAH8	HDCOAI
25	3HAD160	FACOAL161t2pp	FACOAL181t2pp
26	3HAD160	FACOAL161t2pp	HACD8i
27	3HAD160	FACOAL161t2pp	KAT8
28	3HAD160	FACOAL161t2pp	ODECOAI
29	3HAD160	FACOAL181t2pp	HDCOAI
30	3HAD160	HACD8i	HDCOAI
31	3HAD160	HDCOAI	KAT8
32	3HAD160	HDCOAI	ODECOAI
33	3OAR120	ACOAD6f	FACOAL141t2pp
34	3OAR120	ACOAD6f	TDECOAI
35	3OAR120	ECOAH7	FACOAL141t2pp
36	3OAR120	ECOAH7	TDECOAI
37	3OAR120	FACOAL141t2pp	HACD7i
38	3OAR120	FACOAL141t2pp	KAT7
39	3OAR120	HACD7i	TDECOAI
40	3OAR120	KAT7	TDECOAI
41	3OAR160	ACOAD7f	ECOAH8
42	3OAR160	ACOAD7f	FACOAL181t2pp
43	3OAR160	ACOAD7f	HACD8i
44	3OAR160	ACOAD7f	KAT8
45	3OAR160	ACOAD7f	ODECOAI
46	3OAR160	ECOAH8	FACOAL161t2pp
47	3OAR160	ECOAH8	HDCOAI
48	3OAR160	FACOAL161t2pp	FACOAL181t2pp
49	3OAR160	FACOAL161t2pp	HACD8i
50	3OAR160	FACOAL161t2pp	KAT8
51	3OAR160	FACOAL161t2pp	ODECOAI
52	3OAR160	FACOAL181t2pp	HDCOAI
53	3OAR160	HACD8i	HDCOAI
54	3OAR160	HDCOAI	KAT8
55	3OAR160	HDCOAI	ODECOAI
56	3OAS120	ACOAD6f	FACOAL141t2pp
57	3OAS120	ACOAD6f	TDECOAI
58	3OAS120	ECOAH7	FACOAL141t2pp
59	3OAS120	ECOAH7	TDECOAI
60	3OAS120	FACOAL141t2pp	HACD7i
61	3OAS120	FACOAL141t2pp	KAT7
62	3OAS120	HACD7i	TDECOAI
63	3OAS120	KAT7	TDECOAI
64	3OAS160	ACOAD7f	ECOAH8
65	3OAS160	ACOAD7f	FACOAL181t2pp
66	3OAS160	ACOAD7f	HACD8i
67	3OAS160	ACOAD7f	KAT8
68	3OAS160	ACOAD7f	ODECOAI
69	3OAS160	ECOAH8	FACOAL161t2pp
70	3OAS160	ECOAH8	HDCOAI
71	3OAS160	FACOAL161t2pp	FACOAL181t2pp
72	3OAS160	FACOAL161t2pp	HACD8i
73	3OAS160	FACOAL161t2pp	KAT8
74	3OAS160	FACOAL161t2pp	ODECOAI
75	3OAS160	FACOAL181t2pp	HDCOAI
76	3OAS160	HACD8i	HDCOAI
77	3OAS160	HDCOAI	KAT8
78	3OAS160	HDCOAI	ODECOAI
79	5DGLCNR	GAPD	TPI
80	5DGLCNR	PGK	TPI
81	5DGLCNt2rpp	GAPD	TPI
82	5DGLCNt2rpp	PGK	TPI
83	5DGLCNtex	GAPD	TPI
84	5DGLCNtex	PGK	TPI
85	AACPS1	EAR140x	EAR140y
86	AACPS3	EAR160x	EAR160y
87	AACPS6	EAR180x	EAR180y
88	AACPS7	EAR120x	EAR120y
89	ACALD	Htex	O2tex
90	ACALD	O2tex	PYK
91	ACKr	ACS	ACt2rpp
92	ACKr	ACS	ACtex
93	ACKr	ATPS4rpp	ENO
94	ACKr	ATPS4rpp	PGM
95	ACOAD8f	EAR180x	EAR180y
96	ACOATA	KAS15	MACPD
97	ACS	ACt2rpp	PTAr
98	ACS	ACtex	PTAr
99	ACt2rpp	ATPS4rpp	ENO
100	ACt2rpp	ATPS4rpp	PGM
101	ACtex	ATPS4rpp	ENO
102	ACtex	ATPS4rpp	PGM
103	ARGAGMt7pp	ARGDC	ORNDC
104	ARGDC	ARGDCpp	ORNDC
105	ASPO4	ASPO5	O2tex
106	ATPS4rpp	ENO	GLUDy
107	ATPS4rpp	ENO	PGCD
108	ATPS4rpp	ENO	PSERT
109	ATPS4rpp	ENO	PSP_L
110	ATPS4rpp	ENO	PTAr
111	ATPS4rpp	GLUDy	PGM
112	ATPS4rpp	PGCD	PGM
113	ATPS4rpp	PGM	PSERT
114	ATPS4rpp	PGM	PSP_L
115	ATPS4rpp	PGM	PTAr
116	CMPN	CYTK1	NTD4
117	CO2tex	FE2tex	Htex
118	CO2tex	FE3tex	Htex
119	CO2tex	FEROpp	Htex
120	CO2tex	Htex	O2tex
121	COBALT2tpp	Cobalt2abcppI	Cobalt2abcppII
122	CYTBO3_4pp	DHORD5	CYTBDpp
123	CYTBO3_4pp	GAPD	TPI
124	CYTBO3_4pp	PGK	TPI
125	CYTBO3_4pp	PPC	CYTBDpp
126	CYTK1	NTD4	CSND
127	DHORD2	FRD2	CYTBD2pp
128	DURIK1	DUTPDP	URIDK2r
129	D_LACt2pp	ETOHt2rpp	O2tex
130	D_LACt2pp	ETOHtex	O2tex
131	D_LACt2pp	O2tex	ALCD2x
132	D_LACtex	ETOHt2rpp	O2tex
133	D_LACtex	ETOHtex	O2tex
134	D_LACtex	O2tex	ALCD2x
135	EAR100x	EAR100y	ECOAH6
136	EAR100x	EAR100y	HACD6i
137	EAR100x	EAR100y	KAT6
138	EAR120x	EAR120y	ECOAH6
139	EAR120x	EAR120y	FACOAE120
140	EAR120x	EAR120y	HACD6i
141	EAR120x	EAR120y	KAT6
142	EAR140x	EAR140y	FACOAE140
143	EAR160x	EAR160y	FACOAE160
144	EAR180x	EAR180y	FACOAE180
145	EAR180x	EAR180y	FACOAL181t2pp
146	EAR180x	EAR180y	ODECOAI
147	ENO	FUM	PPS
148	ENO	ICL	PPS
149	ENO	MALS	PPS
150	ENO	MDH	PPS
151	ENO	PPCK	PPS
152	ENO	PPS	SUCDi
153	ETOHt2rpp	GLCptspp	O2tex
154	ETOHt2rpp	Htex	O2tex
155	ETOHt2rpp	LDH_D	O2tex
156	ETOHt2rpp	O2tex	PGI
157	ETOHt2rpp	O2tex	PYK
158	ETOHtex	GLCptspp	O2tex
159	ETOHtex	Htex	O2tex
160	ETOHtex	LDH_D	O2tex
161	ETOHtex	O2tex	PGI
162	ETOHtex	O2tex	PYK
163	FLDR	NDPK5	PFOR
164	FLDR	NDPK7	PFOR
165	FLDR	NDPK8	PFOR
166	FUM	FUMtex	SUCCtex
167	FUM	GAPD	PPS
168	FUM	GAPD	TPI
169	FUM	PGK	PPS
170	FUM	PGK	TPI
171	FUM	PGM	PPS
172	FUM	SUCCtex	SUCFUMtpp
173	G6PDH2r	GLCDpp	RPE
174	G6PDH2r	GLCDpp	TKT2
175	G6PDH2r	GLCNt2rpp	RPE
176	G6PDH2r	GLCNt2rpp	TKT2
177	G6PDH2r	GNK	RPE
178	G6PDH2r	GNK	TKT2
179	G6PDH2r	O2tex	RPE
180	G6PDH2r	O2tex	TKT2
181	GAPD	GARFT	TPI
182	GAPD	GART	TPI
183	GAPD	GLCDpp	TPI
184	GAPD	GLCNt2rpp	TPI
185	GAPD	ICL	PPS
186	GAPD	MCITD	TPI
187	GAPD	MCITL2	TPI
188	GAPD	MCITS	TPI
189	GAPD	MDH	PPS
190	GAPD	MICITD	TPI
191	GAPD	OBTFL	TPI
192	GAPD	PPC	TPI
193	GAPD	PPS	SUCDi
194	GAPD	PPS	TPI
195	GAPD	SUCDi	TPI
196	GARFT	GHMT2r	GLYCL
197	GARFT	GLYCL	PGCD
198	GARFT	GLYCL	PSERT
199	GARFT	GLYCL	PSP_L
200	GARFT	PGK	TPI
201	GART	GHMT2r	GLYCL
202	GART	GLYCL	PGCD
203	GART	GLYCL	PSERT
204	GART	GLYCL	PSP_L
205	GART	PGK	TPI
206	GHMT2r	GLYCL	MTHFC
207	GHMT2r	GLYCL	MTHFD
208	GHMT2r	THRAi	THRD
209	GLCDpp	PGK	TPI
210	GLCDpp	PGL	RPE
211	GLCDpp	PGL	TKT2
212	GLCNt2rpp	PGK	TPI
213	GLCNt2rpp	PGL	RPE
214	GLCNt2rpp	PGL	TKT2
215	GLCptspp	GLCt2pp	O2tex
216	GLCptspp	HEX1	PGI
217	GLCptspp	O2tex	PYK
218	GLCptspp	O2tex	ALCD2x
219	GLCt2pp	O2tex	PGI
220	GLXCL	GLYCLTt2rpp	MALS
221	GLXCL	GLYCLTtex	MALS
222	GLYCL	MTHFC	PGCD
223	GLYCL	MTHFC	PSERT
224	GLYCL	MTHFC	PSP_L
225	GLYCL	MTHFD	PGCD
226	GLYCL	MTHFD	PSERT
227	GLYCL	MTHFD	PSP_L
228	GNK	PGL	RPE
229	GNK	PGL	TKT2
230	GRXR	RNDR1	RNTR1c
231	GRXR	RNDR2	RNTR2c
232	GRXR	RNDR3	RNTR3c
233	GTHOr	RNDR1	RNTR1c
234	GTHOr	RNDR2	RNTR2c
235	GTHOr	RNDR3	RNTR3c
236	HEX7	O2tex	PGI
237	Htex	O2tex	PDH
238	Htex	O2tex	ALCD2x
239	ICL	PGK	PPS
240	ICL	PGM	PPS
241	LDH_D	O2tex	ALCD2x
242	MCITD	PGK	TPI
243	MCITL2	PGK	TPI
244	MCITS	PGK	TPI
245	MDH	PGK	PPS
246	MDH	PGM	PPS
247	MG2t3_2pp	MG2tpp	MG2uabcpp
248	MICITD	PGK	TPI
249	MN2tpp	MNt2pp	MN2abcpp
250	MTHFC	OBTFL	PFL
251	MTHFD	OBTFL	PFL
252	O2tex	PGI	PYK
253	O2tex	PGI	XYLI2
254	O2tex	PGI	ALCD2x
255	O2tex	PGL	RPE
256	O2tex	PGL	TKT2
257	O2tex	PYK	ALCD2x
258	O2tex	PYK	OAADCS
259	OBTFL	PGK	TPI
260	PGCD	THRAi	THRD
261	PGK	PPC	TPI
262	PGK	PPS	SUCDi
263	PGK	PPS	TPI
264	PGK	SUCDi	TPI
265	PGM	PPS	SUCDi
266	PSERT	THRAi	THRD
267	PSP_L	THRAi	THRD
268	RNDR1	RNDR1b	RNTR1c
269	RNDR1b	RNTR1c	TRDR
270	RNDR2	RNDR2b	RNTR2c
271	RNDR2b	RNTR2c	TRDR
272	RNDR3	RNDR3b	RNTR3c
273	RNDR3b	RNTR3c	TRDR
274	SUCCt3pp	SUCDi	SUCOAS
275	SUCCtex	SUCDi	SUCOAS

## Sheet: Synthetic Lethal Quadruplets
Synthetic Lethal Quadruplets
1	3HAD120	ACOAD6f	AGPAT141	FA141ACPHi
2	3HAD120	ACOAD6f	FA141ACPHi	G3PAT141
3	3HAD120	ACOAD7f	FACOAL141t2pp	FACOAL161t2pp
4	3HAD120	ACOAD7f	FACOAL141t2pp	HDCOAI
5	3HAD120	ACOAD7f	FACOAL161t2pp	TDECOAI
6	3HAD120	ACOAD7f	HDCOAI	TDECOAI
7	3HAD120	AGPAT141	ECOAH7	FA141ACPHi
8	3HAD120	AGPAT141	FA141ACPHi	HACD7i
9	3HAD120	AGPAT141	FA141ACPHi	KAT7
10	3HAD120	CPPPGO	FACOAL141t2pp	RPI
11	3HAD120	CPPPGO	RPI	TDECOAI
12	3HAD120	ECOAH7	FA141ACPHi	G3PAT141
13	3HAD120	ECOAH8	FACOAL141t2pp	FACOAL161t2pp
14	3HAD120	ECOAH8	FACOAL141t2pp	HDCOAI
15	3HAD120	ECOAH8	FACOAL161t2pp	TDECOAI
16	3HAD120	ECOAH8	HDCOAI	TDECOAI
17	3HAD120	FA141ACPHi	G3PAT141	HACD7i
18	3HAD120	FA141ACPHi	G3PAT141	KAT7
19	3HAD120	FACOAL141t2pp	FACOAL161t2pp	FACOAL181t2pp
20	3HAD120	FACOAL141t2pp	FACOAL161t2pp	FCLT
21	3HAD120	FACOAL141t2pp	FACOAL161t2pp	HACD8i
22	3HAD120	FACOAL141t2pp	FACOAL161t2pp	KAT8
23	3HAD120	FACOAL141t2pp	FACOAL161t2pp	ODECOAI
24	3HAD120	FACOAL141t2pp	FACOAL161t2pp	PHEMEabcpp
25	3HAD120	FACOAL141t2pp	FACOAL161t2pp	PHEMEtiex
26	3HAD120	FACOAL141t2pp	FACOAL161t2pp	UPPDC1
27	3HAD120	FACOAL141t2pp	FACOAL181t2pp	HDCOAI
28	3HAD120	FACOAL141t2pp	FCLT	HDCOAI
29	3HAD120	FACOAL141t2pp	FCLT	RPI
30	3HAD120	FACOAL141t2pp	HACD8i	HDCOAI
31	3HAD120	FACOAL141t2pp	HDCOAI	KAT8
32	3HAD120	FACOAL141t2pp	HDCOAI	ODECOAI
33	3HAD120	FACOAL141t2pp	HDCOAI	PHEMEabcpp
34	3HAD120	FACOAL141t2pp	HDCOAI	PHEMEtiex
35	3HAD120	FACOAL141t2pp	HDCOAI	UPPDC1
36	3HAD120	FACOAL141t2pp	O2tex	RPI
37	3HAD120	FACOAL141t2pp	PHEMEabcpp	RPI
38	3HAD120	FACOAL141t2pp	PHEMEtiex	RPI
39	3HAD120	FACOAL141t2pp	RPI	UPPDC1
40	3HAD120	FACOAL161t2pp	FACOAL181t2pp	TDECOAI
41	3HAD120	FACOAL161t2pp	FCLT	TDECOAI
42	3HAD120	FACOAL161t2pp	HACD8i	TDECOAI
43	3HAD120	FACOAL161t2pp	KAT8	TDECOAI
44	3HAD120	FACOAL161t2pp	ODECOAI	TDECOAI
45	3HAD120	FACOAL161t2pp	PHEMEabcpp	TDECOAI
46	3HAD120	FACOAL161t2pp	PHEMEtiex	TDECOAI
47	3HAD120	FACOAL161t2pp	TDECOAI	UPPDC1
48	3HAD120	FACOAL181t2pp	HDCOAI	TDECOAI
49	3HAD120	FCLT	HDCOAI	TDECOAI
50	3HAD120	FCLT	RPI	TDECOAI
51	3HAD120	GAPD	RPI	TPI
52	3HAD120	HACD8i	HDCOAI	TDECOAI
53	3HAD120	HDCOAI	KAT8	TDECOAI
54	3HAD120	HDCOAI	ODECOAI	TDECOAI
55	3HAD120	HDCOAI	PHEMEabcpp	TDECOAI
56	3HAD120	HDCOAI	PHEMEtiex	TDECOAI
57	3HAD120	HDCOAI	TDECOAI	UPPDC1
58	3HAD120	O2tex	RPI	TDECOAI
59	3HAD120	PGK	RPI	TPI
60	3HAD120	PHEMEabcpp	RPI	TDECOAI
61	3HAD120	PHEMEtiex	RPI	TDECOAI
62	3HAD120	RPI	TDECOAI	UPPDC1
63	3HAD140	ACOAD6f	ACOAD7f	FACOAL161t2pp
64	3HAD140	ACOAD6f	ACOAD7f	HDCOAI
65	3HAD140	ACOAD6f	ECOAH8	FACOAL161t2pp
66	3HAD140	ACOAD6f	ECOAH8	HDCOAI
67	3HAD140	ACOAD6f	FACOAL161t2pp	FACOAL181t2pp
68	3HAD140	ACOAD6f	FACOAL161t2pp	FCLT
69	3HAD140	ACOAD6f	FACOAL161t2pp	HACD8i
70	3HAD140	ACOAD6f	FACOAL161t2pp	KAT8
71	3HAD140	ACOAD6f	FACOAL161t2pp	ODECOAI
72	3HAD140	ACOAD6f	FACOAL161t2pp	PHEMEabcpp
73	3HAD140	ACOAD6f	FACOAL161t2pp	PHEMEtiex
74	3HAD140	ACOAD6f	FACOAL161t2pp	UPPDC1
75	3HAD140	ACOAD6f	FACOAL181t2pp	HDCOAI
76	3HAD140	ACOAD6f	FCLT	HDCOAI
77	3HAD140	ACOAD6f	HACD8i	HDCOAI
78	3HAD140	ACOAD6f	HDCOAI	KAT8
79	3HAD140	ACOAD6f	HDCOAI	ODECOAI
80	3HAD140	ACOAD6f	HDCOAI	PHEMEabcpp
81	3HAD140	ACOAD6f	HDCOAI	PHEMEtiex
82	3HAD140	ACOAD6f	HDCOAI	UPPDC1
83	3HAD140	ACOAD7f	FACOAL141t2pp	FACOAL161t2pp
84	3HAD140	ACOAD7f	FACOAL141t2pp	HDCOAI
85	3HAD140	ACOAD7f	FACOAL161t2pp	TDECOAI
86	3HAD140	ACOAD7f	HDCOAI	TDECOAI
87	3HAD140	AGPAT141	ECOAH7	FA141ACPHi
88	3HAD140	AGPAT141	FA141ACPHi	HACD7i
89	3HAD140	AGPAT141	FA141ACPHi	KAT7
90	3HAD140	ECOAH7	FA141ACPHi	G3PAT141
91	3HAD140	ECOAH8	FACOAL141t2pp	FACOAL161t2pp
92	3HAD140	ECOAH8	FACOAL141t2pp	HDCOAI
93	3HAD140	ECOAH8	FACOAL161t2pp	TDECOAI
94	3HAD140	ECOAH8	HDCOAI	TDECOAI
95	3HAD140	FA141ACPHi	G3PAT141	HACD7i
96	3HAD140	FA141ACPHi	G3PAT141	KAT7
97	3HAD140	FACOAL141t2pp	FACOAL161t2pp	FACOAL181t2pp
98	3HAD140	FACOAL141t2pp	FACOAL161t2pp	FCLT
99	3HAD140	FACOAL141t2pp	FACOAL161t2pp	HACD8i
100	3HAD140	FACOAL141t2pp	FACOAL161t2pp	KAT8
101	3HAD140	FACOAL141t2pp	FACOAL161t2pp	ODECOAI
102	3HAD140	FACOAL141t2pp	FACOAL161t2pp	PHEMEabcpp
103	3HAD140	FACOAL141t2pp	FACOAL161t2pp	PHEMEtiex
104	3HAD140	FACOAL141t2pp	FACOAL161t2pp	UPPDC1
105	3HAD140	FACOAL141t2pp	FACOAL181t2pp	HDCOAI
106	3HAD140	FACOAL141t2pp	FCLT	HDCOAI
107	3HAD140	FACOAL141t2pp	HACD8i	HDCOAI
108	3HAD140	FACOAL141t2pp	HDCOAI	KAT8
109	3HAD140	FACOAL141t2pp	HDCOAI	ODECOAI
110	3HAD140	FACOAL141t2pp	HDCOAI	PHEMEabcpp
111	3HAD140	FACOAL141t2pp	HDCOAI	PHEMEtiex
112	3HAD140	FACOAL141t2pp	HDCOAI	UPPDC1
113	3HAD140	FACOAL161t2pp	FACOAL181t2pp	TDECOAI
114	3HAD140	FACOAL161t2pp	FCLT	TDECOAI
115	3HAD140	FACOAL161t2pp	HACD8i	TDECOAI
116	3HAD140	FACOAL161t2pp	KAT8	TDECOAI
117	3HAD140	FACOAL161t2pp	ODECOAI	TDECOAI
118	3HAD140	FACOAL161t2pp	PHEMEabcpp	TDECOAI
119	3HAD140	FACOAL161t2pp	PHEMEtiex	TDECOAI
120	3HAD140	FACOAL161t2pp	TDECOAI	UPPDC1
121	3HAD140	FACOAL181t2pp	HDCOAI	TDECOAI
122	3HAD140	FCLT	HDCOAI	TDECOAI
123	3HAD140	HACD8i	HDCOAI	TDECOAI
124	3HAD140	HDCOAI	KAT8	TDECOAI
125	3HAD140	HDCOAI	ODECOAI	TDECOAI
126	3HAD140	HDCOAI	PHEMEabcpp	TDECOAI
127	3HAD140	HDCOAI	PHEMEtiex	TDECOAI
128	3HAD140	HDCOAI	TDECOAI	UPPDC1
129	3OAR120	ACOAD6f	AGPAT141	FA141ACPHi
130	3OAR120	ACOAD6f	FA141ACPHi	G3PAT141
131	3OAR120	ACOAD7f	FACOAL141t2pp	FACOAL161t2pp
132	3OAR120	ACOAD7f	FACOAL141t2pp	HDCOAI
133	3OAR120	ACOAD7f	FACOAL161t2pp	TDECOAI
134	3OAR120	ACOAD7f	HDCOAI	TDECOAI
135	3OAR120	AGPAT141	ECOAH7	FA141ACPHi
136	3OAR120	AGPAT141	FA141ACPHi	HACD7i
137	3OAR120	AGPAT141	FA141ACPHi	KAT7
138	3OAR120	CPPPGO	FACOAL141t2pp	RPI
139	3OAR120	CPPPGO	RPI	TDECOAI
140	3OAR120	ECOAH7	FA141ACPHi	G3PAT141
141	3OAR120	ECOAH8	FACOAL141t2pp	FACOAL161t2pp
142	3OAR120	ECOAH8	FACOAL141t2pp	HDCOAI
143	3OAR120	ECOAH8	FACOAL161t2pp	TDECOAI
144	3OAR120	ECOAH8	HDCOAI	TDECOAI
145	3OAR120	FA141ACPHi	G3PAT141	HACD7i
146	3OAR120	FA141ACPHi	G3PAT141	KAT7
147	3OAR120	FACOAL141t2pp	FACOAL161t2pp	FACOAL181t2pp
148	3OAR120	FACOAL141t2pp	FACOAL161t2pp	FCLT
149	3OAR120	FACOAL141t2pp	FACOAL161t2pp	HACD8i
150	3OAR120	FACOAL141t2pp	FACOAL161t2pp	KAT8
151	3OAR120	FACOAL141t2pp	FACOAL161t2pp	ODECOAI
152	3OAR120	FACOAL141t2pp	FACOAL161t2pp	PHEMEabcpp
153	3OAR120	FACOAL141t2pp	FACOAL161t2pp	PHEMEtiex
154	3OAR120	FACOAL141t2pp	FACOAL161t2pp	UPPDC1
155	3OAR120	FACOAL141t2pp	FACOAL181t2pp	HDCOAI
156	3OAR120	FACOAL141t2pp	FCLT	HDCOAI
157	3OAR120	FACOAL141t2pp	FCLT	RPI
158	3OAR120	FACOAL141t2pp	HACD8i	HDCOAI
159	3OAR120	FACOAL141t2pp	HDCOAI	KAT8
160	3OAR120	FACOAL141t2pp	HDCOAI	ODECOAI
161	3OAR120	FACOAL141t2pp	HDCOAI	PHEMEabcpp
162	3OAR120	FACOAL141t2pp	HDCOAI	PHEMEtiex
163	3OAR120	FACOAL141t2pp	HDCOAI	UPPDC1
164	3OAR120	FACOAL141t2pp	O2tex	RPI
165	3OAR120	FACOAL141t2pp	PHEMEabcpp	RPI
166	3OAR120	FACOAL141t2pp	PHEMEtiex	RPI
167	3OAR120	FACOAL141t2pp	RPI	UPPDC1
168	3OAR120	FACOAL161t2pp	FACOAL181t2pp	TDECOAI
169	3OAR120	FACOAL161t2pp	FCLT	TDECOAI
170	3OAR120	FACOAL161t2pp	HACD8i	TDECOAI
171	3OAR120	FACOAL161t2pp	KAT8	TDECOAI
172	3OAR120	FACOAL161t2pp	ODECOAI	TDECOAI
173	3OAR120	FACOAL161t2pp	PHEMEabcpp	TDECOAI
174	3OAR120	FACOAL161t2pp	PHEMEtiex	TDECOAI
175	3OAR120	FACOAL161t2pp	TDECOAI	UPPDC1
176	3OAR120	FACOAL181t2pp	HDCOAI	TDECOAI
177	3OAR120	FCLT	HDCOAI	TDECOAI
178	3OAR120	FCLT	RPI	TDECOAI
179	3OAR120	GAPD	RPI	TPI
180	3OAR120	HACD8i	HDCOAI	TDECOAI
181	3OAR120	HDCOAI	KAT8	TDECOAI
182	3OAR120	HDCOAI	ODECOAI	TDECOAI
183	3OAR120	HDCOAI	PHEMEabcpp	TDECOAI
184	3OAR120	HDCOAI	PHEMEtiex	TDECOAI
185	3OAR120	HDCOAI	TDECOAI	UPPDC1
186	3OAR120	O2tex	RPI	TDECOAI
187	3OAR120	PGK	RPI	TPI
188	3OAR120	PHEMEabcpp	RPI	TDECOAI
189	3OAR120	PHEMEtiex	RPI	TDECOAI
190	3OAR120	RPI	TDECOAI	UPPDC1
191	3OAS120	ACOAD6f	AGPAT141	FA141ACPHi
192	3OAS120	ACOAD6f	FA141ACPHi	G3PAT141
193	3OAS120	ACOAD7f	FACOAL141t2pp	FACOAL161t2pp
194	3OAS120	ACOAD7f	FACOAL141t2pp	HDCOAI
195	3OAS120	ACOAD7f	FACOAL161t2pp	TDECOAI
196	3OAS120	ACOAD7f	HDCOAI	TDECOAI
197	3OAS120	AGPAT141	ECOAH7	FA141ACPHi
198	3OAS120	AGPAT141	FA141ACPHi	HACD7i
199	3OAS120	AGPAT141	FA141ACPHi	KAT7
200	3OAS120	CPPPGO	FACOAL141t2pp	RPI
201	3OAS120	CPPPGO	RPI	TDECOAI
202	3OAS120	ECOAH7	FA141ACPHi	G3PAT141
203	3OAS120	ECOAH8	FACOAL141t2pp	FACOAL161t2pp
204	3OAS120	ECOAH8	FACOAL141t2pp	HDCOAI
205	3OAS120	ECOAH8	FACOAL161t2pp	TDECOAI
206	3OAS120	ECOAH8	HDCOAI	TDECOAI
207	3OAS120	FA141ACPHi	G3PAT141	HACD7i
208	3OAS120	FA141ACPHi	G3PAT141	KAT7
209	3OAS120	FACOAL141t2pp	FACOAL161t2pp	FACOAL181t2pp
210	3OAS120	FACOAL141t2pp	FACOAL161t2pp	FCLT
211	3OAS120	FACOAL141t2pp	FACOAL161t2pp	HACD8i
212	3OAS120	FACOAL141t2pp	FACOAL161t2pp	KAT8
213	3OAS120	FACOAL141t2pp	FACOAL161t2pp	ODECOAI
214	3OAS120	FACOAL141t2pp	FACOAL161t2pp	PHEMEabcpp
215	3OAS120	FACOAL141t2pp	FACOAL161t2pp	PHEMEtiex
216	3OAS120	FACOAL141t2pp	FACOAL161t2pp	UPPDC1
217	3OAS120	FACOAL141t2pp	FACOAL181t2pp	HDCOAI
218	3OAS120	FACOAL141t2pp	FCLT	HDCOAI
219	3OAS120	FACOAL141t2pp	FCLT	RPI
220	3OAS120	FACOAL141t2pp	HACD8i	HDCOAI
221	3OAS120	FACOAL141t2pp	HDCOAI	KAT8
222	3OAS120	FACOAL141t2pp	HDCOAI	ODECOAI
223	3OAS120	FACOAL141t2pp	HDCOAI	PHEMEabcpp
224	3OAS120	FACOAL141t2pp	HDCOAI	PHEMEtiex
225	3OAS120	FACOAL141t2pp	HDCOAI	UPPDC1
226	3OAS120	FACOAL141t2pp	O2tex	RPI
227	3OAS120	FACOAL141t2pp	PHEMEabcpp	RPI
228	3OAS120	FACOAL141t2pp	PHEMEtiex	RPI
229	3OAS120	FACOAL141t2pp	RPI	UPPDC1
230	3OAS120	FACOAL161t2pp	FACOAL181t2pp	TDECOAI
231	3OAS120	FACOAL161t2pp	FCLT	TDECOAI
232	3OAS120	FACOAL161t2pp	HACD8i	TDECOAI
233	3OAS120	FACOAL161t2pp	KAT8	TDECOAI
234	3OAS120	FACOAL161t2pp	ODECOAI	TDECOAI
235	3OAS120	FACOAL161t2pp	PHEMEabcpp	TDECOAI
236	3OAS120	FACOAL161t2pp	PHEMEtiex	TDECOAI
237	3OAS120	FACOAL161t2pp	TDECOAI	UPPDC1
238	3OAS120	FACOAL181t2pp	HDCOAI	TDECOAI
239	3OAS120	FCLT	HDCOAI	TDECOAI
240	3OAS120	FCLT	RPI	TDECOAI
241	3OAS120	GAPD	RPI	TPI
242	3OAS120	HACD8i	HDCOAI	TDECOAI
243	3OAS120	HDCOAI	KAT8	TDECOAI
244	3OAS120	HDCOAI	ODECOAI	TDECOAI
245	3OAS120	HDCOAI	PHEMEabcpp	TDECOAI
246	3OAS120	HDCOAI	PHEMEtiex	TDECOAI
247	3OAS120	HDCOAI	TDECOAI	UPPDC1
248	3OAS120	O2tex	RPI	TDECOAI
249	3OAS120	PGK	RPI	TPI
250	3OAS120	PHEMEabcpp	RPI	TDECOAI
251	3OAS120	PHEMEtiex	RPI	TDECOAI
252	3OAS120	RPI	TDECOAI	UPPDC1
253	5DGLCNR	ENO	PGCD	TPI
254	5DGLCNR	ENO	PSERT	TPI
255	5DGLCNR	ENO	PSP_L	TPI
256	5DGLCNR	PGCD	PGM	TPI
257	5DGLCNR	PGM	PSERT	TPI
258	5DGLCNR	PGM	PSP_L	TPI
259	5DGLCNt2rpp	ENO	PGCD	TPI
260	5DGLCNt2rpp	ENO	PSERT	TPI
261	5DGLCNt2rpp	ENO	PSP_L	TPI
262	5DGLCNt2rpp	PGCD	PGM	TPI
263	5DGLCNt2rpp	PGM	PSERT	TPI
264	5DGLCNt2rpp	PGM	PSP_L	TPI
265	5DGLCNtex	ENO	PGCD	TPI
266	5DGLCNtex	ENO	PSERT	TPI
267	5DGLCNtex	ENO	PSP_L	TPI
268	5DGLCNtex	PGCD	PGM	TPI
269	5DGLCNtex	PGM	PSERT	TPI
270	5DGLCNtex	PGM	PSP_L	TPI
271	AACPS7	AACPS8	EAR100x	EAR100y
272	AACPS7	ACOAD5f	EAR100x	EAR100y
273	AACPS7	EAR100x	EAR100y	ECOAH5
274	AACPS7	EAR100x	EAR100y	FACOAE100
275	AACPS7	EAR100x	EAR100y	HACD5i
276	AACPS7	EAR100x	EAR100y	KAT5
277	AACPS8	EAR100x	EAR100y	FACOAE120
278	ACALD	ACKr	D_LACt2pp	O2tex
279	ACALD	ACKr	D_LACtex	O2tex
280	ACALD	ACKr	GLCptspp	O2tex
281	ACALD	ACKr	LDH_D	O2tex
282	ACALD	ACKr	O2tex	PGI
283	ACALD	ACt2rpp	D_LACt2pp	O2tex
284	ACALD	ACt2rpp	D_LACtex	O2tex
285	ACALD	ACt2rpp	GLCptspp	O2tex
286	ACALD	ACt2rpp	LDH_D	O2tex
287	ACALD	ACt2rpp	O2tex	PGI
288	ACALD	ACtex	D_LACt2pp	O2tex
289	ACALD	ACtex	D_LACtex	O2tex
290	ACALD	ACtex	GLCptspp	O2tex
291	ACALD	ACtex	LDH_D	O2tex
292	ACALD	ACtex	O2tex	PGI
293	ACALD	ATHRDHr	D_LACt2pp	O2tex
294	ACALD	ATHRDHr	D_LACtex	O2tex
295	ACALD	ATHRDHr	GLCptspp	O2tex
296	ACALD	ATHRDHr	LDH_D	O2tex
297	ACALD	ATHRDHr	O2tex	PGI
298	ACALD	ATPS4rpp	D_LACt2pp	O2tex
299	ACALD	ATPS4rpp	D_LACtex	O2tex
300	ACALD	ATPS4rpp	GLCptspp	O2tex
301	ACALD	ATPS4rpp	LDH_D	O2tex
302	ACALD	ATPS4rpp	O2tex	PGI
303	ACALD	D_LACt2pp	FORtex	O2tex
304	ACALD	D_LACt2pp	FORtppi	O2tex
305	ACALD	D_LACt2pp	GLYAT	O2tex
306	ACALD	D_LACt2pp	O2tex	PFL
307	ACALD	D_LACt2pp	O2tex	PTAr
308	ACALD	D_LACt2pp	O2tex	THD2pp
309	ACALD	D_LACt2pp	O2tex	THRA2i
310	ACALD	D_LACtex	FORtex	O2tex
311	ACALD	D_LACtex	FORtppi	O2tex
312	ACALD	D_LACtex	GLYAT	O2tex
313	ACALD	D_LACtex	O2tex	PFL
314	ACALD	D_LACtex	O2tex	PTAr
315	ACALD	D_LACtex	O2tex	THD2pp
316	ACALD	D_LACtex	O2tex	THRA2i
317	ACALD	FORtex	GLCptspp	O2tex
318	ACALD	FORtex	LDH_D	O2tex
319	ACALD	FORtex	O2tex	PGI
320	ACALD	FORtppi	GLCptspp	O2tex
321	ACALD	FORtppi	LDH_D	O2tex
322	ACALD	FORtppi	O2tex	PGI
323	ACALD	GLCptspp	GLYAT	O2tex
324	ACALD	GLCptspp	O2tex	PFL
325	ACALD	GLCptspp	O2tex	PTAr
326	ACALD	GLCptspp	O2tex	THD2pp
327	ACALD	GLCptspp	O2tex	THRA2i
328	ACALD	GLYAT	LDH_D	O2tex
329	ACALD	GLYAT	O2tex	PGI
330	ACALD	LDH_D	O2tex	PFL
331	ACALD	LDH_D	O2tex	PTAr
332	ACALD	LDH_D	O2tex	THD2pp
333	ACALD	LDH_D	O2tex	THRA2i
334	ACALD	O2tex	PFL	PGI
335	ACALD	O2tex	PGI	PTAr
336	ACALD	O2tex	PGI	THD2pp
337	ACALD	O2tex	PGI	THRA2i
338	ACKr	AKGDH	ATPS4rpp	FBA
339	ACKr	AKGDH	ATPS4rpp	PFK
340	ACKr	AKGDH	ATPS4rpp	PYK
341	ACKr	AKGDH	ATPS4rpp	TPI
342	ACKr	ATPS4rpp	CO2tex	FBA
343	ACKr	ATPS4rpp	CO2tex	PFK
344	ACKr	ATPS4rpp	CO2tex	PYK
345	ACKr	ATPS4rpp	CO2tex	TPI
346	ACKr	ATPS4rpp	FBA	FUM
347	ACKr	ATPS4rpp	FBA	MDH
348	ACKr	ATPS4rpp	FBA	SUCDi
349	ACKr	ATPS4rpp	FBA	SUCOAS
350	ACKr	ATPS4rpp	FUM	PFK
351	ACKr	ATPS4rpp	FUM	TPI
352	ACKr	ATPS4rpp	GLCptspp	PYK
353	ACKr	ATPS4rpp	MDH	PFK
354	ACKr	ATPS4rpp	MDH	TPI
355	ACKr	ATPS4rpp	O2tex	PYK
356	ACKr	ATPS4rpp	PFK	SUCDi
357	ACKr	ATPS4rpp	PFK	SUCOAS
358	ACKr	ATPS4rpp	PYK	SUCOAS
359	ACKr	ATPS4rpp	SUCDi	TPI
360	ACKr	ATPS4rpp	SUCOAS	TPI
361	ACKr	CO2tex	CYTBO3_4pp	GAPD
362	ACKr	CO2tex	CYTBO3_4pp	PGK
363	ACKr	CO2tex	GLCptspp	O2tex
364	ACKr	CO2tex	O2tex	PGI
365	ACKr	CO2tex	O2tex	PYK
366	ACKr	GLCptspp	O2tex	PDH
367	ACKr	O2tex	PDH	PGI
368	ACKr	O2tex	PDH	PYK
369	ACOAD5f	EAR100x	EAR100y	FACOAE120
370	ACOAD6f	EAR100x	EAR100y	FACOAL141t2pp
371	ACOAD6f	EAR100x	EAR100y	TDECOAI
372	ACOAD6f	EAR120x	EAR120y	FACOAL141t2pp
373	ACOAD6f	EAR120x	EAR120y	TDECOAI
374	ACOAD6f	EAR140x	EAR140y	ECOAH7
375	ACOAD6f	EAR140x	EAR140y	HACD7i
376	ACOAD6f	EAR140x	EAR140y	KAT7
377	ACOAD7f	EAR160x	EAR160y	ECOAH8
378	ACOAD7f	EAR160x	EAR160y	FACOAL181t2pp
379	ACOAD7f	EAR160x	EAR160y	HACD8i
380	ACOAD7f	EAR160x	EAR160y	KAT8
381	ACOAD7f	EAR160x	EAR160y	ODECOAI
382	ACt2rpp	AKGDH	ATPS4rpp	FBA
383	ACt2rpp	AKGDH	ATPS4rpp	PFK
384	ACt2rpp	AKGDH	ATPS4rpp	PYK
385	ACt2rpp	AKGDH	ATPS4rpp	TPI
386	ACt2rpp	ATPS4rpp	CO2tex	FBA
387	ACt2rpp	ATPS4rpp	CO2tex	PFK
388	ACt2rpp	ATPS4rpp	CO2tex	PYK
389	ACt2rpp	ATPS4rpp	CO2tex	TPI
390	ACt2rpp	ATPS4rpp	FBA	FUM
391	ACt2rpp	ATPS4rpp	FBA	MDH
392	ACt2rpp	ATPS4rpp	FBA	SUCDi
393	ACt2rpp	ATPS4rpp	FBA	SUCOAS
394	ACt2rpp	ATPS4rpp	FUM	PFK
395	ACt2rpp	ATPS4rpp	FUM	TPI
396	ACt2rpp	ATPS4rpp	GLCptspp	PYK
397	ACt2rpp	ATPS4rpp	MDH	PFK
398	ACt2rpp	ATPS4rpp	MDH	TPI
399	ACt2rpp	ATPS4rpp	O2tex	PYK
400	ACt2rpp	ATPS4rpp	PFK	SUCDi
401	ACt2rpp	ATPS4rpp	PFK	SUCOAS
402	ACt2rpp	ATPS4rpp	PYK	SUCOAS
403	ACt2rpp	ATPS4rpp	SUCDi	TPI
404	ACt2rpp	ATPS4rpp	SUCOAS	TPI
405	ACt2rpp	CO2tex	CYTBO3_4pp	GAPD
406	ACt2rpp	CO2tex	CYTBO3_4pp	PGK
407	ACt2rpp	CO2tex	GLCptspp	O2tex
408	ACt2rpp	CO2tex	O2tex	PGI
409	ACt2rpp	CO2tex	O2tex	PYK
410	ACt2rpp	GLCptspp	O2tex	PDH
411	ACt2rpp	O2tex	PDH	PGI
412	ACt2rpp	O2tex	PDH	PYK
413	ACtex	AKGDH	ATPS4rpp	FBA
414	ACtex	AKGDH	ATPS4rpp	PFK
415	ACtex	AKGDH	ATPS4rpp	PYK
416	ACtex	AKGDH	ATPS4rpp	TPI
417	ACtex	ATPS4rpp	CO2tex	FBA
418	ACtex	ATPS4rpp	CO2tex	PFK
419	ACtex	ATPS4rpp	CO2tex	PYK
420	ACtex	ATPS4rpp	CO2tex	TPI
421	ACtex	ATPS4rpp	FBA	FUM
422	ACtex	ATPS4rpp	FBA	MDH
423	ACtex	ATPS4rpp	FBA	SUCDi
424	ACtex	ATPS4rpp	FBA	SUCOAS
425	ACtex	ATPS4rpp	FUM	PFK
426	ACtex	ATPS4rpp	FUM	TPI
427	ACtex	ATPS4rpp	GLCptspp	PYK
428	ACtex	ATPS4rpp	MDH	PFK
429	ACtex	ATPS4rpp	MDH	TPI
430	ACtex	ATPS4rpp	O2tex	PYK
431	ACtex	ATPS4rpp	PFK	SUCDi
432	ACtex	ATPS4rpp	PFK	SUCOAS
433	ACtex	ATPS4rpp	PYK	SUCOAS
434	ACtex	ATPS4rpp	SUCDi	TPI
435	ACtex	ATPS4rpp	SUCOAS	TPI
436	ACtex	CO2tex	CYTBO3_4pp	GAPD
437	ACtex	CO2tex	CYTBO3_4pp	PGK
438	ACtex	CO2tex	GLCptspp	O2tex
439	ACtex	CO2tex	O2tex	PGI
440	ACtex	CO2tex	O2tex	PYK
441	ACtex	GLCptspp	O2tex	PDH
442	ACtex	O2tex	PDH	PGI
443	ACtex	O2tex	PDH	PYK
444	ADEt2rpp	ADPT	DADA	PUNP1
445	ADEt2rpp	ADPT	PUNP1	PUNP2
446	ADEt2rpp	ADPT	PUNP1	PUNP6
447	ADEtex	ADPT	DADA	PUNP1
448	ADEtex	ADPT	PUNP1	PUNP2
449	ADEtex	ADPT	PUNP1	PUNP6
450	AKGDH	ATPS4rpp	FBA	PTAr
451	AKGDH	ATPS4rpp	PFK	PTAr
452	AKGDH	ATPS4rpp	PTAr	PYK
453	AKGDH	ATPS4rpp	PTAr	TPI
454	ASPO3	ASPO4	ASPO5	ASPO6
455	ATHRDHr	GHMT2r	GLYAT	THRAi
456	ATHRDHr	GLYAT	PGCD	THRAi
457	ATHRDHr	GLYAT	PSERT	THRAi
458	ATHRDHr	GLYAT	PSP_L	THRAi
459	ATPS4rpp	CO2tex	ENO	FORtex
460	ATPS4rpp	CO2tex	ENO	FORtppi
461	ATPS4rpp	CO2tex	ENO	PFL
462	ATPS4rpp	CO2tex	FBA	FORtex
463	ATPS4rpp	CO2tex	FBA	FORtppi
464	ATPS4rpp	CO2tex	FBA	PFL
465	ATPS4rpp	CO2tex	FBA	PTAr
466	ATPS4rpp	CO2tex	FORtex	PFK
467	ATPS4rpp	CO2tex	FORtex	PGM
468	ATPS4rpp	CO2tex	FORtex	TPI
469	ATPS4rpp	CO2tex	FORtppi	PFK
470	ATPS4rpp	CO2tex	FORtppi	PGM
471	ATPS4rpp	CO2tex	FORtppi	TPI
472	ATPS4rpp	CO2tex	PFK	PFL
473	ATPS4rpp	CO2tex	PFK	PTAr
474	ATPS4rpp	CO2tex	PFL	PGM
475	ATPS4rpp	CO2tex	PFL	TPI
476	ATPS4rpp	CO2tex	PTAr	PYK
477	ATPS4rpp	CO2tex	PTAr	TPI
478	ATPS4rpp	DSERDHr	ENO	SERD_L
479	ATPS4rpp	DSERDHr	PGM	SERD_L
480	ATPS4rpp	EDA	ENO	FBA
481	ATPS4rpp	EDA	ENO	GLCt2pp
482	ATPS4rpp	EDA	ENO	PFK
483	ATPS4rpp	EDA	ENO	TPI
484	ATPS4rpp	EDA	FBA	PGM
485	ATPS4rpp	EDA	GLCt2pp	PGM
486	ATPS4rpp	EDA	PFK	PGM
487	ATPS4rpp	EDA	PGM	TPI
488	ATPS4rpp	EDD	ENO	FBA
489	ATPS4rpp	EDD	ENO	GLCt2pp
490	ATPS4rpp	EDD	ENO	PFK
491	ATPS4rpp	EDD	ENO	TPI
492	ATPS4rpp	EDD	FBA	PGM
493	ATPS4rpp	EDD	GLCt2pp	PGM
494	ATPS4rpp	EDD	PFK	PGM
495	ATPS4rpp	EDD	PGM	TPI
496	ATPS4rpp	ENO	FE2tex	Htex
497	ATPS4rpp	ENO	FE3tex	Htex
498	ATPS4rpp	ENO	FEROpp	Htex
499	ATPS4rpp	ENO	FORtppi	PDH
500	ATPS4rpp	ENO	GLCDpp	GLCt2pp
501	ATPS4rpp	ENO	GLCNt2rpp	GLCt2pp
502	ATPS4rpp	ENO	GLCt2pp	GNK
503	ATPS4rpp	ENO	LSERDHr	SERD_L
504	ATPS4rpp	ENO	PDH	PFL
505	ATPS4rpp	ENO	SERD_D	SERD_L
506	ATPS4rpp	FBA	FUM	PTAr
507	ATPS4rpp	FBA	MDH	PTAr
508	ATPS4rpp	FBA	PTAr	SUCDi
509	ATPS4rpp	FBA	PTAr	SUCOAS
510	ATPS4rpp	FE2tex	Htex	PGM
511	ATPS4rpp	FE3tex	Htex	PGM
512	ATPS4rpp	FEROpp	Htex	PGM
513	ATPS4rpp	FORtex	O2tex	PYK
514	ATPS4rpp	FORtppi	O2tex	PYK
515	ATPS4rpp	FORtppi	PDH	PGM
516	ATPS4rpp	FUM	PFK	PTAr
517	ATPS4rpp	FUM	PTAr	TPI
518	ATPS4rpp	GLCDpp	GLCt2pp	PGM
519	ATPS4rpp	GLCNt2rpp	GLCt2pp	PGM
520	ATPS4rpp	GLCptspp	PTAr	PYK
521	ATPS4rpp	GLCt2pp	GNK	PGM
522	ATPS4rpp	Htex	O2tex	PYK
523	ATPS4rpp	LSERDHr	PGM	SERD_L
524	ATPS4rpp	MDH	PFK	PTAr
525	ATPS4rpp	MDH	PTAr	TPI
526	ATPS4rpp	O2tex	PFL	PYK
527	ATPS4rpp	O2tex	PTAr	PYK
528	ATPS4rpp	PDH	PFL	PGM
529	ATPS4rpp	PFK	PTAr	SUCDi
530	ATPS4rpp	PFK	PTAr	SUCOAS
531	ATPS4rpp	PGM	SERD_D	SERD_L
532	ATPS4rpp	PTAr	PYK	SUCOAS
533	ATPS4rpp	PTAr	SUCDi	TPI
534	ATPS4rpp	PTAr	SUCOAS	TPI
535	CDPMEK	CO2tex	GAPD	TPI
536	CDPMEK	CO2tex	PGK	TPI
537	CDPMEK	GAPD	TKT2	TPI
538	CDPMEK	PGK	TKT2	TPI
539	CLIPAtex	K2L4Aabcpp	LIPAabcpp	RPI
540	CLIPAtex	K2L4Atex	LIPAabcpp	RPI
541	CMPN	NDPK3	NTD4	RPI
542	CO2tex	CYTBO3_4pp	EDA	GAPD
543	CO2tex	CYTBO3_4pp	EDA	PGK
544	CO2tex	CYTBO3_4pp	EDD	GAPD
545	CO2tex	CYTBO3_4pp	EDD	PGK
546	CO2tex	CYTBO3_4pp	FORtex	GAPD
547	CO2tex	CYTBO3_4pp	FORtex	PGK
548	CO2tex	CYTBO3_4pp	FORtppi	GAPD
549	CO2tex	CYTBO3_4pp	FORtppi	PGK
550	CO2tex	CYTBO3_4pp	GAPD	PFL
551	CO2tex	CYTBO3_4pp	GAPD	PTAr
552	CO2tex	CYTBO3_4pp	PFL	PGK
553	CO2tex	CYTBO3_4pp	PGK	PTAr
554	CO2tex	DMATT	GAPD	TPI
555	CO2tex	DMATT	PGK	TPI
556	CO2tex	DXPRIi	GAPD	TPI
557	CO2tex	DXPRIi	PGK	TPI
558	CO2tex	DXPS	GAPD	TPI
559	CO2tex	DXPS	PGK	TPI
560	CO2tex	D_LACt2pp	FORtex	O2tex
561	CO2tex	D_LACt2pp	FORtppi	O2tex
562	CO2tex	D_LACt2pp	O2tex	PFL
563	CO2tex	D_LACtex	FORtex	O2tex
564	CO2tex	D_LACtex	FORtppi	O2tex
565	CO2tex	D_LACtex	O2tex	PFL
566	CO2tex	FORtex	GLCptspp	O2tex
567	CO2tex	FORtex	LDH_D	O2tex
568	CO2tex	FORtex	O2tex	PGI
569	CO2tex	FORtex	O2tex	PYK
570	CO2tex	FORtppi	GLCptspp	O2tex
571	CO2tex	FORtppi	LDH_D	O2tex
572	CO2tex	FORtppi	O2tex	PGI
573	CO2tex	FORtppi	O2tex	PYK
574	CO2tex	GAPD	GARFT	PPS
575	CO2tex	GAPD	GART	PPS
576	CO2tex	GAPD	GRTT	TPI
577	CO2tex	GAPD	MECDPDH2	TPI
578	CO2tex	GAPD	MECDPS	TPI
579	CO2tex	GAPD	MEPCT	TPI
580	CO2tex	GAPD	RPI	TPI
581	CO2tex	GAPD	TPI	UDCPDPS
582	CO2tex	GAPD	TPI	OAO5t3ex
583	CO2tex	GARFT	GHMT2r	PPC
584	CO2tex	GARFT	PGCD	PPC
585	CO2tex	GARFT	PGK	PPS
586	CO2tex	GARFT	PPC	PSERT
587	CO2tex	GARFT	PPC	PSP_L
588	CO2tex	GART	GHMT2r	PPC
589	CO2tex	GART	PGCD	PPC
590	CO2tex	GART	PGK	PPS
591	CO2tex	GART	PPC	PSERT
592	CO2tex	GART	PPC	PSP_L
593	CO2tex	GLCptspp	O2tex	PFL
594	CO2tex	GLCptspp	O2tex	PTAr
595	CO2tex	GRTT	PGK	TPI
596	CO2tex	LDH_D	O2tex	PFL
597	CO2tex	MECDPDH2	PGK	TPI
598	CO2tex	MECDPS	PGK	TPI
599	CO2tex	MEPCT	PGK	TPI
600	CO2tex	O2tex	PFL	PGI
601	CO2tex	O2tex	PFL	PYK
602	CO2tex	O2tex	PGI	PTAr
603	CO2tex	O2tex	PTAr	PYK
604	CO2tex	PGK	RPI	TPI
605	CO2tex	PGK	TPI	UDCPDPS
606	CO2tex	PGK	TPI	OAO5t3ex
607	CYTBO3_4pp	ENO	PGCD	TPI
608	CYTBO3_4pp	ENO	PPS	CYTBDpp
609	CYTBO3_4pp	ENO	PSERT	TPI
610	CYTBO3_4pp	ENO	PSP_L	TPI
611	CYTBO3_4pp	ENO	CYTBD2pp	CYTBDpp
612	CYTBO3_4pp	FRD2	CYTBD2pp	CYTBDpp
613	CYTBO3_4pp	G6PDH2r	RPE	CYTBDpp
614	CYTBO3_4pp	G6PDH2r	TKT2	CYTBDpp
615	CYTBO3_4pp	GAPD	PPS	CYTBDpp
616	CYTBO3_4pp	GAPD	CYTBD2pp	CYTBDpp
617	CYTBO3_4pp	PGCD	PGM	TPI
618	CYTBO3_4pp	PGK	PPS	CYTBDpp
619	CYTBO3_4pp	PGK	CYTBD2pp	CYTBDpp
620	CYTBO3_4pp	PGL	RPE	CYTBDpp
621	CYTBO3_4pp	PGL	TKT2	CYTBDpp
622	CYTBO3_4pp	PGM	PPS	CYTBDpp
623	CYTBO3_4pp	PGM	PSERT	TPI
624	CYTBO3_4pp	PGM	PSP_L	TPI
625	CYTBO3_4pp	PGM	CYTBD2pp	CYTBDpp
626	CYTBO3_4pp	SUCCt3pp	SUCOAS	CYTBDpp
627	CYTBO3_4pp	SUCCt3pp	CYTBD2pp	CYTBDpp
628	CYTBO3_4pp	SUCCtex	SUCOAS	CYTBDpp
629	CYTBO3_4pp	SUCCtex	CYTBD2pp	CYTBDpp
630	CYTD	CYTDt2rpp	CYTK1	CSND
631	CYTD	CYTDtex	CYTK1	CSND
632	CYTD	CYTK1	RPI	CSND
633	CYTD	NDPK3	RPI	CSND
634	CYTK1	CYTK2	NDPK3	NDPK7
635	CYTK1	DCYTD	NDPK3	NDPK7
636	CYTK1	GRXR	NDPK3	RNDR3
637	CYTK1	GTHOr	NDPK3	RNDR3
638	CYTK1	NDPK3	NDPK7	NTD3
639	CYTK1	NDPK3	RNDR3	RNDR3b
640	CYTK1	NDPK3	RNDR3b	TRDR
641	DCYTD	DURIPP	DUTPDP	URIDK2r
642	DHAtex	EDA	FBA	RPI
643	DHAtex	EDA	PFK	RPI
644	DHAtex	EDD	FBA	RPI
645	DHAtex	EDD	PFK	RPI
646	DHAtpp	EDA	FBA	RPI
647	DHAtpp	EDA	PFK	RPI
648	DHAtpp	EDD	FBA	RPI
649	DHAtpp	EDD	PFK	RPI
650	DHORD2	SUCCt3pp	SUCDi	CYTBD2pp
651	DHORD2	SUCCtex	SUCDi	CYTBD2pp
652	DMATT	GAPD	TKT2	TPI
653	DMATT	PGK	TKT2	TPI
654	DURIPP	DUTPDP	NTD3	URIDK2r
655	DXPRIi	GAPD	TKT2	TPI
656	DXPRIi	PGK	TKT2	TPI
657	DXPS	GAPD	TKT2	TPI
658	DXPS	PGK	TKT2	TPI
659	D_LACt2pp	FORtex	O2tex	PDH
660	D_LACt2pp	FORtppi	O2tex	PDH
661	D_LACt2pp	O2tex	PDH	PFL
662	D_LACtex	FORtex	O2tex	PDH
663	D_LACtex	FORtppi	O2tex	PDH
664	D_LACtex	O2tex	PDH	PFL
665	EAR100x	EAR100y	ECOAH5	FACOAE120
666	EAR100x	EAR100y	ECOAH7	FACOAL141t2pp
667	EAR100x	EAR100y	ECOAH7	TDECOAI
668	EAR100x	EAR100y	FACOAE100	FACOAE120
669	EAR100x	EAR100y	FACOAE120	HACD5i
670	EAR100x	EAR100y	FACOAE120	KAT5
671	EAR100x	EAR100y	FACOAL141t2pp	HACD7i
672	EAR100x	EAR100y	FACOAL141t2pp	KAT7
673	EAR100x	EAR100y	HACD7i	TDECOAI
674	EAR100x	EAR100y	KAT7	TDECOAI
675	EAR120x	EAR120y	ECOAH7	FACOAL141t2pp
676	EAR120x	EAR120y	ECOAH7	TDECOAI
677	EAR120x	EAR120y	FACOAL141t2pp	HACD7i
678	EAR120x	EAR120y	FACOAL141t2pp	KAT7
679	EAR120x	EAR120y	HACD7i	TDECOAI
680	EAR120x	EAR120y	KAT7	TDECOAI
681	EAR140x	EAR140y	ECOAH7	FACOAL141t2pp
682	EAR140x	EAR140y	ECOAH7	TDECOAI
683	EAR140x	EAR140y	FACOAL141t2pp	HACD7i
684	EAR140x	EAR140y	FACOAL141t2pp	KAT7
685	EAR140x	EAR140y	HACD7i	TDECOAI
686	EAR140x	EAR140y	KAT7	TDECOAI
687	EAR160x	EAR160y	ECOAH8	FACOAL161t2pp
688	EAR160x	EAR160y	ECOAH8	HDCOAI
689	EAR160x	EAR160y	FACOAL161t2pp	FACOAL181t2pp
690	EAR160x	EAR160y	FACOAL161t2pp	HACD8i
691	EAR160x	EAR160y	FACOAL161t2pp	KAT8
692	EAR160x	EAR160y	FACOAL161t2pp	ODECOAI
693	EAR160x	EAR160y	FACOAL181t2pp	HDCOAI
694	EAR160x	EAR160y	HACD8i	HDCOAI
695	EAR160x	EAR160y	HDCOAI	KAT8
696	EAR160x	EAR160y	HDCOAI	ODECOAI
697	EDA	F6PA	FBA	RPI
698	EDA	F6PA	PFK	RPI
699	EDA	FUM	GAPD	MGSA
700	EDA	FUM	MGSA	PGK
701	EDA	GAPD	ICL	MGSA
702	EDA	GAPD	MGSA	RPI
703	EDA	GAPD	MGSA	SUCDi
704	EDA	HEX7	PGI	RPI
705	EDA	ICL	MGSA	PGK
706	EDA	MGSA	PGK	RPI
707	EDA	MGSA	PGK	SUCDi
708	EDA	PGI	RPI	XYLI2
709	EDD	F6PA	FBA	RPI
710	EDD	F6PA	PFK	RPI
711	EDD	FUM	GAPD	MGSA
712	EDD	FUM	MGSA	PGK
713	EDD	GAPD	ICL	MGSA
714	EDD	GAPD	MGSA	RPI
715	EDD	GAPD	MGSA	SUCDi
716	EDD	HEX7	PGI	RPI
717	EDD	ICL	MGSA	PGK
718	EDD	MGSA	PGK	RPI
719	EDD	MGSA	PGK	SUCDi
720	EDD	PGI	RPI	XYLI2
721	EDTXS3	K2L4Aabcpp	LIPAabcpp	RPI
722	EDTXS3	K2L4Atex	LIPAabcpp	RPI
723	EDTXS4	K2L4Aabcpp	LIPAabcpp	RPI
724	EDTXS4	K2L4Atex	LIPAabcpp	RPI
725	ENO	FUM	PGCD	TPI
726	ENO	FUM	PSERT	TPI
727	ENO	FUM	PSP_L	TPI
728	ENO	GAPD	GHMT2r	GLXCL
729	ENO	GAPD	GHMT2r	ICL
730	ENO	GARFT	PGCD	TPI
731	ENO	GARFT	PSERT	TPI
732	ENO	GARFT	PSP_L	TPI
733	ENO	GART	PGCD	TPI
734	ENO	GART	PSERT	TPI
735	ENO	GART	PSP_L	TPI
736	ENO	GHMT2r	GLXCL	PGK
737	ENO	GHMT2r	ICL	PGK
738	ENO	GLCDpp	PGCD	TPI
739	ENO	GLCDpp	PSERT	TPI
740	ENO	GLCDpp	PSP_L	TPI
741	ENO	GLCNt2rpp	PGCD	TPI
742	ENO	GLCNt2rpp	PSERT	TPI
743	ENO	GLCNt2rpp	PSP_L	TPI
744	ENO	MCITD	PGCD	TPI
745	ENO	MCITD	PSERT	TPI
746	ENO	MCITD	PSP_L	TPI
747	ENO	MCITL2	PGCD	TPI
748	ENO	MCITL2	PSERT	TPI
749	ENO	MCITL2	PSP_L	TPI
750	ENO	MCITS	PGCD	TPI
751	ENO	MCITS	PSERT	TPI
752	ENO	MCITS	PSP_L	TPI
753	ENO	MICITD	PGCD	TPI
754	ENO	MICITD	PSERT	TPI
755	ENO	MICITD	PSP_L	TPI
756	ENO	OBTFL	PGCD	TPI
757	ENO	OBTFL	PSERT	TPI
758	ENO	OBTFL	PSP_L	TPI
759	ENO	PGCD	PPC	TPI
760	ENO	PGCD	PPS	TPI
761	ENO	PGCD	SUCDi	TPI
762	ENO	PPC	PSERT	TPI
763	ENO	PPC	PSP_L	TPI
764	ENO	PPS	PSERT	TPI
765	ENO	PPS	PSP_L	TPI
766	ENO	PSERT	SUCDi	TPI
767	ENO	PSP_L	SUCDi	TPI
768	FDH4pp	FDH5pp	FORtex	GART
769	FDH5pp	FORtex	GART	O2tex
770	FE2tex	GAPD	Htex	TPI
771	FE2tex	Htex	PGK	TPI
772	FE3tex	GAPD	Htex	TPI
773	FE3tex	Htex	PGK	TPI
774	FEROpp	GAPD	Htex	TPI
775	FEROpp	Htex	PGK	TPI
776	FLDR	GRXR	RNDR1	PFOR
777	FLDR	GRXR	RNDR2	PFOR
778	FLDR	GRXR	RNDR3	PFOR
779	FLDR	GTHOr	RNDR1	PFOR
780	FLDR	GTHOr	RNDR2	PFOR
781	FLDR	GTHOr	RNDR3	PFOR
782	FLDR	RNDR1	RNDR1b	PFOR
783	FLDR	RNDR1b	TRDR	PFOR
784	FLDR	RNDR2	RNDR2b	PFOR
785	FLDR	RNDR2b	TRDR	PFOR
786	FLDR	RNDR3	RNDR3b	PFOR
787	FLDR	RNDR3b	TRDR	PFOR
788	FORtex	GLCptspp	O2tex	PDH
789	FORtex	LDH_D	O2tex	PDH
790	FORtex	O2tex	PDH	PGI
791	FORtex	O2tex	PDH	PYK
792	FORtppi	GLCptspp	O2tex	PDH
793	FORtppi	LDH_D	O2tex	PDH
794	FORtppi	O2tex	PDH	PGI
795	FORtppi	O2tex	PDH	PYK
796	FRD3	GLYCLTt2rpp	GLYCTO2	GLYCTO3
797	FRD3	GLYCLTt2rpp	GLYCTO3	O2tex
798	FRD3	GLYCLTtex	GLYCTO2	GLYCTO3
799	FRD3	GLYCLTtex	GLYCTO3	O2tex
800	FUM	PGCD	PGM	TPI
801	FUM	PGM	PSERT	TPI
802	FUM	PGM	PSP_L	TPI
803	G6PDH2r	GLCDpp	HEX7	PGI
804	G6PDH2r	GLCDpp	PGI	XYLI2
805	G6PDH2r	GLCNt2rpp	HEX7	PGI
806	G6PDH2r	GLCNt2rpp	PGI	XYLI2
807	GAPD	GHMT2r	GLXCL	PGM
808	GAPD	GHMT2r	GLYCK	PGM
809	GAPD	GHMT2r	HISt2rpp	TPI
810	GAPD	GHMT2r	HIStex	TPI
811	GAPD	GHMT2r	ICL	PGM
812	GAPD	GHMT2r	RPE	TPI
813	GAPD	GHMT2r	RPI	TPI
814	GAPD	GHMT2r	TALA	TPI
815	GAPD	GHMT2r	TKT1	TPI
816	GAPD	GHMT2r	TKT2	TPI
817	GAPD	GLUDy	RPI	TPI
818	GAPD	GLXCL	MALS	PPS
819	GAPD	GLXCL	PPCK	PPS
820	GAPD	GRTT	TKT2	TPI
821	GAPD	HISt2rpp	ICL	TPI
822	GAPD	HISt2rpp	MTHFC	TPI
823	GAPD	HISt2rpp	MTHFD	TPI
824	GAPD	HIStex	ICL	TPI
825	GAPD	HIStex	MTHFC	TPI
826	GAPD	HIStex	MTHFD	TPI
827	GAPD	ICL	RPE	TPI
828	GAPD	ICL	RPI	TPI
829	GAPD	ICL	TALA	TPI
830	GAPD	ICL	TKT1	TPI
831	GAPD	ICL	TKT2	TPI
832	GAPD	K2L4Aabcpp	RPI	TPI
833	GAPD	K2L4Atex	RPI	TPI
834	GAPD	MDH	RPI	TPI
835	GAPD	MECDPDH2	TKT2	TPI
836	GAPD	MECDPS	TKT2	TPI
837	GAPD	MEPCT	TKT2	TPI
838	GAPD	MTHFC	RPE	TPI
839	GAPD	MTHFC	RPI	TPI
840	GAPD	MTHFC	TALA	TPI
841	GAPD	MTHFC	TKT1	TPI
842	GAPD	MTHFC	TKT2	TPI
843	GAPD	MTHFD	RPE	TPI
844	GAPD	MTHFD	RPI	TPI
845	GAPD	MTHFD	TALA	TPI
846	GAPD	MTHFD	TKT1	TPI
847	GAPD	MTHFD	TKT2	TPI
848	GAPD	TKT2	TPI	UDCPDPS
849	GAPD	TKT2	TPI	OAO5t3ex
850	GARFT	PGCD	PGM	TPI
851	GARFT	PGM	PSERT	TPI
852	GARFT	PGM	PSP_L	TPI
853	GART	PGCD	PGM	TPI
854	GART	PGM	PSERT	TPI
855	GART	PGM	PSP_L	TPI
856	GHMT2r	GLXCL	PGK	PGM
857	GHMT2r	GLYAT	THRA2i	THRAi
858	GHMT2r	GLYCK	PGK	PGM
859	GHMT2r	GLYCL	OBTFL	PFL
860	GHMT2r	HISt2rpp	PGK	TPI
861	GHMT2r	HIStex	PGK	TPI
862	GHMT2r	ICL	PGK	PGM
863	GHMT2r	PGK	RPE	TPI
864	GHMT2r	PGK	RPI	TPI
865	GHMT2r	PGK	TALA	TPI
866	GHMT2r	PGK	TKT1	TPI
867	GHMT2r	PGK	TKT2	TPI
868	GLCDpp	GLCabcpp	GLCptspp	GLCt2pp
869	GLCDpp	GLCptspp	HEX1	HEX7
870	GLCDpp	GLCptspp	HEX1	XYLI2
871	GLCDpp	HEX7	PGI	PGL
872	GLCDpp	PGCD	PGM	TPI
873	GLCDpp	PGI	PGL	XYLI2
874	GLCDpp	PGM	PSERT	TPI
875	GLCDpp	PGM	PSP_L	TPI
876	GLCNt2rpp	GLCabcpp	GLCptspp	GLCt2pp
877	GLCNt2rpp	GLCptspp	HEX1	HEX7
878	GLCNt2rpp	GLCptspp	HEX1	XYLI2
879	GLCNt2rpp	HEX7	PGI	PGL
880	GLCNt2rpp	PGCD	PGM	TPI
881	GLCNt2rpp	PGI	PGL	XYLI2
882	GLCNt2rpp	PGM	PSERT	TPI
883	GLCNt2rpp	PGM	PSP_L	TPI
884	GLCptspp	HEX1	HEX7	O2tex
885	GLCptspp	HEX1	O2tex	XYLI2
886	GLCptspp	O2tex	PDH	PFL
887	GLCptspp	O2tex	PDH	PTAr
888	GLUDy	PGK	RPI	TPI
889	GLXCL	MALS	PGK	PPS
890	GLXCL	MALS	PGM	PPS
891	GLXCL	PGK	PPCK	PPS
892	GLXCL	PGM	PPCK	PPS
893	GLYALDtex	GLYCDx	GLYCtex	GLYK
894	GLYALDtpp	GLYCDx	GLYCtex	GLYK
895	GLYAT	PGCD	THRA2i	THRAi
896	GLYAT	PSERT	THRA2i	THRAi
897	GLYAT	PSP_L	THRA2i	THRAi
898	GLYCDx	GLYCtex	GLYK	ALCD19
899	GLYCK2	MALS	PGM	PPS
900	GLYCK2	PGM	PPCK	PPS
901	GLYCL	OBTFL	PFL	PGCD
902	GLYCL	OBTFL	PFL	PSERT
903	GLYCL	OBTFL	PFL	PSP_L
904	GLYCLTt2rpp	GLYCTO2	GLYCTO3	GLYCTO4
905	GLYCLTt2rpp	GLYCTO3	GLYCTO4	O2tex
906	GLYCLTt2rpp	HPYRI	MALS	TRSARr
907	GLYCLTtex	GLYCTO2	GLYCTO3	GLYCTO4
908	GLYCLTtex	GLYCTO3	GLYCTO4	O2tex
909	GLYCLTtex	HPYRI	MALS	TRSARr
910	GND	HEX7	PGI	TPI
911	GND	PGI	TPI	XYLI2
912	GRTT	PGK	TKT2	TPI
913	HEX7	PGI	RPE	TPI
914	HEX7	PGI	RPI	TPI
915	HEX7	PGI	TALA	TPI
916	HEX7	PGI	TKT1	TPI
917	HISt2rpp	ICL	PGK	TPI
918	HISt2rpp	MTHFC	PGK	TPI
919	HISt2rpp	MTHFD	PGK	TPI
920	HIStex	ICL	PGK	TPI
921	HIStex	MTHFC	PGK	TPI
922	HIStex	MTHFD	PGK	TPI
923	ICL	PGK	RPE	TPI
924	ICL	PGK	RPI	TPI
925	ICL	PGK	TALA	TPI
926	ICL	PGK	TKT1	TPI
927	ICL	PGK	TKT2	TPI
928	K2L4Aabcpp	LIPACabcpp	LIPAabcpp	RPI
929	K2L4Aabcpp	PGK	RPI	TPI
930	K2L4Atex	LIPACabcpp	LIPAabcpp	RPI
931	K2L4Atex	PGK	RPI	TPI
932	LDH_D	O2tex	PDH	PFL
933	MCITD	MTHFC	PFL	PPALtex
934	MCITD	MTHFC	PFL	PPALtpp
935	MCITD	MTHFC	PFL	COAPPALDH
936	MCITD	MTHFD	PFL	PPALtex
937	MCITD	MTHFD	PFL	PPALtpp
938	MCITD	MTHFD	PFL	COAPPALDH
939	MCITD	PGCD	PGM	TPI
940	MCITD	PGM	PSERT	TPI
941	MCITD	PGM	PSP_L	TPI
942	MCITL2	MTHFC	PFL	PPALtex
943	MCITL2	MTHFC	PFL	PPALtpp
944	MCITL2	MTHFC	PFL	COAPPALDH
945	MCITL2	MTHFD	PFL	PPALtex
946	MCITL2	MTHFD	PFL	PPALtpp
947	MCITL2	MTHFD	PFL	COAPPALDH
948	MCITL2	PGCD	PGM	TPI
949	MCITL2	PGM	PSERT	TPI
950	MCITL2	PGM	PSP_L	TPI
951	MCITS	MTHFC	PFL	PPALtex
952	MCITS	MTHFC	PFL	PPALtpp
953	MCITS	MTHFC	PFL	COAPPALDH
954	MCITS	MTHFD	PFL	PPALtex
955	MCITS	MTHFD	PFL	PPALtpp
956	MCITS	MTHFD	PFL	COAPPALDH
957	MCITS	PGCD	PGM	TPI
958	MCITS	PGM	PSERT	TPI
959	MCITS	PGM	PSP_L	TPI
960	MDH	ME1	ME2	SUCCt3pp
961	MDH	PGK	RPI	TPI
962	MECDPDH2	PGK	TKT2	TPI
963	MECDPS	PGK	TKT2	TPI
964	MEPCT	PGK	TKT2	TPI
965	MICITD	MTHFC	PFL	PPALtex
966	MICITD	MTHFC	PFL	PPALtpp
967	MICITD	MTHFC	PFL	COAPPALDH
968	MICITD	MTHFD	PFL	PPALtex
969	MICITD	MTHFD	PFL	PPALtpp
970	MICITD	MTHFD	PFL	COAPPALDH
971	MICITD	PGCD	PGM	TPI
972	MICITD	PGM	PSERT	TPI
973	MICITD	PGM	PSP_L	TPI
974	MTHFC	NTD5	THRAi	THRD
975	MTHFC	PGK	RPE	TPI
976	MTHFC	PGK	RPI	TPI
977	MTHFC	PGK	TALA	TPI
978	MTHFC	PGK	TKT1	TPI
979	MTHFC	PGK	TKT2	TPI
980	MTHFD	NTD5	THRAi	THRD
981	MTHFD	PGK	RPE	TPI
982	MTHFD	PGK	RPI	TPI
983	MTHFD	PGK	TALA	TPI
984	MTHFD	PGK	TKT1	TPI
985	MTHFD	PGK	TKT2	TPI
986	NDPK3	NTD4	RPI	CSND
987	O2tex	PDH	PFL	PGI
988	O2tex	PDH	PFL	PYK
989	O2tex	PDH	PGI	PTAr
990	O2tex	PDH	PTAr	PYK
991	OBTFL	PGCD	PGM	TPI
992	OBTFL	PGM	PSERT	TPI
993	OBTFL	PGM	PSP_L	TPI
994	PGCD	PGM	PPC	TPI
995	PGCD	PGM	PPS	TPI
996	PGCD	PGM	SUCDi	TPI
997	PGI	RPE	TPI	XYLI2
998	PGI	RPI	TPI	XYLI2
999	PGI	TALA	TPI	XYLI2
1000	PGI	TKT1	TPI	XYLI2
1001	PGK	TKT2	TPI	UDCPDPS
1002	PGK	TKT2	TPI	OAO5t3ex
1003	PGM	PPC	PSERT	TPI
1004	PGM	PPC	PSP_L	TPI
1005	PGM	PPS	PSERT	TPI
1006	PGM	PPS	PSP_L	TPI
1007	PGM	PSERT	SUCDi	TPI
1008	PGM	PSP_L	SUCDi	TPI
