# Supplementary material for: Rapid-SL identifies synthetic lethal sets with an arbitrary cardinality
Source: Sci Rep. 2022 Aug 18;12:14022. doi: 10.1038/s41598-022-18177-w (PMC9388495; doi:10.1038/s41598-022-18177-w)
Supplement: Supplementary file 3 — Supplementary Information 3. [file 41598_2022_18177_MOESM3_ESM.xlsx]

## Sheet: Description
Description:	Results of the lethality analysis for Mycobacterium tuberculosis, iNJ661 model, for the maximum cardinality of n = 4.
Microorganism:	M. tuberculosis
Model:	iNJ661
Maximum Cardinality:	4

## Sheet: Lethal Reactions
Lethal Reactions
1	AACPS10
2	AACPS11
3	AACPS3
4	ACACT1r
5	ACCC
6	ACCOACr
7	ACChex
8	ACGAMT
9	ACGK
10	ACHBS
11	ACLS
12	ACOTA
13	ADSK
14	ADSL1r
15	ADSL2r
16	ADSS
17	AFE
18	AFTA
19	AGPAT160
20	AGPAT160190
21	AGPAT190
22	AGPR
23	AHC
24	ALAALAr
25	ALAR
26	ANPRT
27	ANS
28	ARABF
29	ARABI
30	ARACHTA
31	ASAD
32	ASNS1
33	ASPCT
34	ASPK
35	ASPTA
36	ATPPRT
37	BDH
38	BPNT
39	CBPS
40	CDPMEK
41	CDPPT160190
42	CHORM
43	CHORS
44	CHRPL
45	CLPNS160190
46	CMCBTFL
47	CYSS
48	CYSTL
49	DAPDC
50	DAPE
51	DASYN160
52	DASYN160190
53	DASYN190190
54	DDPA
55	DGK1
56	DHAD1
57	DHAD2
58	DHDPRy
59	DHDPS
60	DHFR
61	DHORTS
62	DHQD
63	DHQS
64	DMATT
65	DXPRIi
66	DXPS
67	FACOAL160
68	FACOAL200
69	FACOAL80
70	FACOALPHDCA
71	FAMPL1
72	FAMPL2
73	FAMPL3
74	FAMPL4
75	FAMPL5
76	FAS100
77	FAS120
78	FAS140
79	FAS160
80	FAS180
81	FAS200
82	FAS240_L
83	FAS260
84	FAS80_L
85	FASPHDCA
86	FASm1601
87	FASm180
88	FASm1801
89	FASm2001
90	FASm2002
91	FASm220
92	FASm2201
93	FASm2202
94	FASm240
95	FASm2401
96	FASm2402
97	FASm260
98	FASm2601
99	FASm2602
100	FASm280
101	FASm2801
102	FASm2802
103	FASm300
104	FASm320
105	FASm340
106	FRRPPDIMAS
107	G16MTM1
108	G16MTM10
109	G16MTM4
110	G16MTM5
111	G16MTM6
112	G16MTM7
113	G16MTM8
114	G16MTM9
115	G1PACT
116	G1PTT
117	G3PAT160
118	G3PAT190
119	G5SADs
120	GALFT
121	GALKr
122	GALT
123	GALUi
124	GARFT
125	GF6PTAr
126	GFUCS
127	GHMT2
128	GK1
129	GLNS
130	GLUPRT
131	GLUR
132	GLYCt
133	GMAND
134	GMPS2
135	GMT1
136	GMT2
137	GRTT
138	HAS
139	HCO3E
140	HISTD
141	HISTP
142	HSTPT
143	IG3PS
144	IGPDH
145	IGPS
146	ILETA
147	IMPC
148	IMPD
149	INSH
150	IPMD
151	IPPMIa
152	IPPMIb
153	IPPS
154	KARA1i
155	KARA2i
156	LEUTA
157	MAN6PI
158	MANAT1
159	MANAT3
160	MCBTS
161	MCBTS3
162	MCOATA
163	MECDPDH
164	MECDPS
165	MEPCT
166	METAT
167	METS
168	MI1PP
169	MI1PS
170	MME
171	MMM2r
172	MN6PP
173	MTHFR2
174	MYC1CYC1
175	MYC1CYC2
176	MYC1CYC3
177	MYC1CYC4
178	MYC1CYC5
179	MYC1M1
180	MYC1M2
181	MYC2CYC1
182	MYC2CYC2
183	MYC2CYC3
184	MYCON1
185	MYCON2
186	MYCON3
187	MYCON4
188	MYCON5
189	MYCSacp50
190	MYCSacp56
191	MYCSacp58
192	NDPK2
193	NDPK4
194	O16RHAT
195	O2t
196	OCBT
197	OCOAT1r
198	OMCDC
199	OMPDC
200	ORPT
201	PAPPT1
202	PAPPT2
203	PAPPT3
204	PAPR
205	PATS
206	PDIMAS
207	PGAMT
208	PGCD
209	PGLS
210	PGMT
211	PGPP160
212	PGPP160190
213	PGPP190
214	PGPPT3
215	PGSA160
216	PGSA160190
217	PGSA190
218	PHDCATA
219	PHETA1
220	PHTHDLS
221	PHTHDLS2
222	PHTHS
223	PHTHS2
224	PMANM
225	PPA
226	PPDIMAS
227	PPND
228	PPNDH
229	PPTGS_TB1
230	PPTGS_TB2
231	PRAGSr
232	PRAIS
233	PRAIi
234	PRAMPC
235	PRASCS
236	PRATPP
237	PREPPACPH
238	PREPTHS
239	PREPTHS2
240	PRFGS
241	PRMICIi
242	PRPPS
243	PSCVT
244	PSD160
245	PSERT
246	PSP_L
247	PSSA160
248	RBK_Dr
249	RNDR1
250	RNDR2
251	RNDR3
252	RPI
253	RPPDIMAS
254	RRPPDIMAS
255	SALCS
256	SDPDS
257	SDPTA
258	SERAT
259	SHK3Dr
260	SHKK
261	SHSL1r
262	SULR
263	SULabc
264	TAS
265	TATS
266	TATSO
267	TDMS1
268	TDMS2
269	TDMS3
270	TDMS4
271	TDPDRE
272	TDPDRR
273	TDPGDH
274	THDPS
275	TMDS
276	TMHAS1
277	TMHAS2
278	TMHAS3
279	TMHAS4
280	TRDR
281	TRE6PP
282	TRE6PS
283	TRESULT
284	TYRTA
285	UAAGDS
286	UAAGLS1
287	UAAGLS2
288	UAGCVT
289	UAGDP
290	UAGPT1
291	UAGPT2
292	UAGPT3
293	UAMAGS
294	UAMAS
295	UAMRH
296	UAPGR
297	UDCPDP
298	UDPG4E
299	UDPGALM
300	UGAGDS
301	UGGPT3
302	UGLDDS1
303	UGLDDS2
304	UGMAGS
305	UGMAS
306	UGMDDS
307	UGMDDS2
308	VALTA
309	biomass_Mtb_9_60atp

## Sheet: Synthetic Lethal Pairs
Synthetic Lethal Pairs
1	ACGS	ORNTAC
2	ACODA	ORNTAC
3	ACONT	GLUt2r
4	AICART	AICART2
5	AIRC2	AIRCr
6	AIRC3	AIRCr
7	ALATA_L	APATr
8	ALATA_L	ASP1DC
9	ALATA_L	MMSAD3
10	ARGDr	ARGSL
11	ARGDr	ARGSS
12	ARI	DCPDPP
13	ARI	DCPE
14	ARI	DCPT
15	CTPS1	CTPS2
16	CYTK2	NDPK7
17	CYTK2	NTPP3
18	DADK	NDPK8
19	DADK	NTPP5
20	DCPDPP	DCPDPP2
21	DCPDPP	DCPT2
22	DCPDPP2	DCPE
23	DCPDPP2	DCPT
24	DCPE	DCPT2
25	DCPT	DCPT2
26	DESAT16	FAS161
27	DESAT18	FACOAL181
28	DESAT18	FAS181
29	DMPPS	IPDDI
30	DMPPS	IPDPS
31	ENO	GAPD
32	ENO	PGK
33	FACOAL161	FAS161
34	FACOAL180	FACOAL181
35	FACOAL180	FAS181
36	FACOAL181	FAS181
37	FACOALPREPH	PREPHACPH
38	FBA	GLCabc
39	FBP	GLCabc
40	G16MTM2	MANAT2
41	G3PD1	GLYK
42	G6PDH2	RPE
43	G6PDH2	TKT2
44	GAPD	PGM
45	GLCabc	PGI
46	GLU5K	ORNTA
47	GLUt2r	ICDHy
48	GLUt2r	NH4t
49	GND	RPE
50	GND	TKT2
51	HSDx	HSDy
52	HSK	HSST
53	HSK	THRD_Lr
54	HSST	SHSL4r
55	HSST	THRD_Lr
56	HSST	THRS
57	HXPRT	PUNP5
58	IPDDI	IPDPS
59	MAN1PT	MAN1PT2
60	P5CR	P5CRx
61	PGK	PGM
62	PGL	RPE
63	PGL	TKT2
64	PIabc	PIt
65	PREPHACPH	PREPTTA
66	RPE	TALA
67	RPE	TKT1
68	RPE	TKT2
69	SADT	SADT2
70	TALA	TKT2
71	THRD_Lr	THRS
72	TKT1	TKT2
73	TRPS1	TRPS2
74	TRPS1	TRPS3
75	UMPK	URIDK1

## Sheet: Synthetic Lethal Triplets
Synthetic Lethal Triplets
1	ABTA	NH4t	OXGDC
2	ACACCT	ACS2	SUCOAS
3	ACACCT	PPCSCT	SUCOAS
4	ACKr	ACONT	ACS
5	ACKr	ACS	CITLr
6	ACONT	ACS	PTAr
7	ACONT	MTHFC	PFL
8	ACS	CITLr	PTAr
9	ADA	NTD11	PUNP5
10	ADK3	NDPK1	PEPCK_re
11	AICART	FTHFL	MTHFC
12	AICART2	FTHFL	MTHFC
13	ASP1DC	CYTK1	NDPK3
14	ATPS4r	DHORD3	GAPD
15	ATPS4r	DHORD3	PGK
16	ATPS4r	FRD5	GAPD
17	ATPS4r	FRD5	PGK
18	ATPS4r	FUM	GAPD
19	ATPS4r	FUM	PGK
20	ATPS4r	GAPD	GLUt2r
21	ATPS4r	GAPD	L_LACt2r
22	ATPS4r	GAPD	L_LACt3
23	ATPS4r	GAPD	MDH
24	ATPS4r	GAPD	NH4t
25	ATPS4r	GLUt2r	PGK
26	ATPS4r	L_LACt2r	PGK
27	ATPS4r	L_LACt3	PGK
28	ATPS4r	MDH	PGK
29	ATPS4r	NH4t	PGK
30	CITLr	DHORD3	GAPD
31	CITLr	DHORD3	PGK
32	CITLr	FRD5	GAPD
33	CITLr	FRD5	PGK
34	CITLr	FUM	GAPD
35	CITLr	FUM	PGK
36	CITabc	DHORD3	GAPD
37	CITabc	DHORD3	PGK
38	CITabc	FRD5	GAPD
39	CITabc	FRD5	PGK
40	CITabc	FUM	GAPD
41	CITabc	FUM	PGK
42	CITabc	GAPD	GLUt2r
43	CITabc	GLUt2r	PGK
44	CO2t	GAPD	H2CO3D
45	CO2t	GAPD	H2CO3TP
46	CO2t	H2CO3D	PGK
47	CO2t	H2CO3D	TPI
48	CO2t	H2CO3TP	PGK
49	CO2t	H2CO3TP	TPI
50	COAt	CYTK1	NDPK3
51	CYSTGL	HSK	SHSL4r
52	CYSTGL	SHSL4r	THRD_Lr
53	CYSTGL	SHSL4r	THRS
54	CYTBD	DHORD3	DHORD5
55	CYTBD	DHORD5	FRD5
56	CYTK1	DPCOAK	NDPK3
57	CYTK1	DPR	NDPK3
58	CYTK1	MOHMT	NDPK3
59	CYTK1	NDPK3	PANTS
60	CYTK1	NDPK3	PNTK
61	CYTK1	NDPK3	PPCDC
62	CYTK1	NDPK3	PPNCL
63	CYTK1	NDPK3	PTPATi
64	DCPDPS	DPPS	UDCPDPS
65	DCPDPS	UDCPDPS	UDPDPS
66	DCYTD	DUTPDP	URIDK2r
67	DHORD2	DHORD3	DHORD5
68	DHORD2	DHORD5	FRD5
69	DPPS	UDCPDPS	UDPDPS2
70	DURIK1	DUTPDP	URIDK2r
71	DUTPDP	NTD3	URIDK2r
72	ENO	G3PD1	GLCabc
73	ENO	G6PDH2	TPI
74	ENO	GLCabc	GLYK
75	ENO	GLCabc	TPI
76	ENO	GND	TPI
77	ENO	PGI	TPI
78	ENO	PGL	TPI
79	ENO	RPE	TPI
80	ENO	TALA	TPI
81	ENO	TKT1	TPI
82	ENO	TKT2	TPI
83	FBA	G6PDH2	PGI
84	FBA	GLYK	TPI
85	FBA	GND	PGI
86	FBA	HEX1	PPGKr
87	FBA	PGI	PGL
88	FBA	PGI	RPE
89	FBA	PGI	TALA
90	FBA	PGI	TKT1
91	FBP	G6PDH2	PGI
92	FBP	GND	PGI
93	FBP	HEX1	PPGKr
94	FBP	PGI	PGL
95	FBP	PGI	RPE
96	FBP	PGI	TALA
97	FBP	PGI	TKT1
98	G3PD1	GAPD	GLCabc
99	G3PD1	GLCabc	PGK
100	G3PD1	GLCabc	PGM
101	G3PD1	GLCabc	TPI
102	G5SD	G5SD2	ORNTA
103	G6PDH2	GAPD	TPI
104	G6PDH2	PGK	TPI
105	G6PDH2	PGM	TPI
106	GAPD	GLCabc	GLYK
107	GAPD	GLCabc	TPI
108	GAPD	GND	TPI
109	GAPD	PGL	TPI
110	GAPD	TALA	TPI
111	GAPD	TKT1	TPI
112	GLCabc	GLYK	PGK
113	GLCabc	GLYK	PGM
114	GLCabc	GLYK	TPI
115	GLCabc	MALT	PPGKr
116	GLCabc	MTI	PPGKr
117	GLCabc	PGK	TPI
118	GLCabc	PGM	TPI
119	GLUDC	NH4t	OXGDC
120	GLUDx	GLUSy	GLUt2r
121	GLXO1	MTHFC	PFL
122	GLYK	PFK	TPI
123	GND	PGK	TPI
124	GND	PGM	TPI
125	HEX1	PGI	PPGKr
126	ICL	MTHFC	PFL
127	MTHFC	OXACOAL	PFL
128	MTHFC	OXCDC	PFL
129	MTHFC	PDIMAT	PPDIMAT
130	NH4t	SSALx	SSALy
131	PGI	PGM	TPI
132	PGK	PGL	TPI
133	PGK	TALA	TPI
134	PGK	TKT1	TPI
135	PGL	PGM	TPI
136	PGM	RPE	TPI
137	PGM	TALA	TPI
138	PGM	TKT1	TPI
139	PGM	TKT2	TPI
140	UDCPDPS	UDPDPS	UDPDPS2

## Sheet: Synthetic Lethal Quadruplets
Synthetic Lethal Quadruplets
1	ABTA	ATPS4r	GAPD	OXGDC
2	ABTA	ATPS4r	OXGDC	PGK
3	ABTA	CITabc	GAPD	OXGDC
4	ABTA	CITabc	OXGDC	PGK
5	ABTA	GLUDx	GLUSy	OXGDC
6	ACKr	ACS	DHORD3	GAPD
7	ACKr	ACS	DHORD3	PGK
8	ACKr	ACS	FRD5	GAPD
9	ACKr	ACS	FRD5	PGK
10	ACKr	ACS	FUM	GAPD
11	ACKr	ACS	FUM	PGK
12	ACKr	ACS	ICDHy	ICL
13	ACONT	ATPS4r	ENO	MTHFC
14	ACONT	ATPS4r	GAPD	MTHFC
15	ACONT	ATPS4r	MTHFC	PGK
16	ACONT	ATPS4r	MTHFC	PGM
17	ACONT	MTHFD	MTHFD2	PFL
18	ACS	DHORD3	GAPD	PTAr
19	ACS	DHORD3	PGK	PTAr
20	ACS	FRD5	GAPD	PTAr
21	ACS	FRD5	PGK	PTAr
22	ACS	FUM	GAPD	PTAr
23	ACS	FUM	PGK	PTAr
24	ACS	ICDHy	ICL	PTAr
25	ADK1	ADK2	ADK3	ADK4
26	ADK1	ADK2	ADK3	NDPK9
27	ADPT	GUAPRT	HXPRT	XPPT
28	ADPT	HXPRT	NTD10	PUNP3
29	ADPT	HXPRT	PUNP3	PUNP7
30	ADPT	HXPRT	PUNP3	XPPT
31	AICART	FTHFL	MTHFD	MTHFD2
32	AICART2	FTHFL	MTHFD	MTHFD2
33	ATPS4r	CITLr	ENO	MTHFC
34	ATPS4r	CITLr	GAPD	MTHFC
35	ATPS4r	CITLr	MTHFC	PGK
36	ATPS4r	CITLr	MTHFC	PGM
37	ATPS4r	CO2t	ENO	H2CO3D
38	ATPS4r	CO2t	ENO	H2CO3TP
39	ATPS4r	CO2t	H2CO3D	PGM
40	ATPS4r	CO2t	H2CO3TP	PGM
41	ATPS4r	CYTBD	CYTBD2	GAPD
42	ATPS4r	CYTBD	CYTBD2	PGK
43	ATPS4r	CYTBD	DHORD5	GAPD
44	ATPS4r	CYTBD	DHORD5	PGK
45	ATPS4r	CYTBD2	DHORD2	GAPD
46	ATPS4r	CYTBD2	DHORD2	PGK
47	ATPS4r	DHORD2	DHORD5	GAPD
48	ATPS4r	DHORD2	DHORD5	PGK
49	ATPS4r	DHORD3	G3PD1	GLCabc
50	ATPS4r	DHORD3	G6PDH2	TPI
51	ATPS4r	DHORD3	GLCabc	GLYK
52	ATPS4r	DHORD3	GLCabc	TPI
53	ATPS4r	DHORD3	GND	TPI
54	ATPS4r	DHORD3	PGI	TPI
55	ATPS4r	DHORD3	PGL	TPI
56	ATPS4r	DHORD3	RPE	TPI
57	ATPS4r	DHORD3	TALA	TPI
58	ATPS4r	DHORD3	TKT1	TPI
59	ATPS4r	DHORD3	TKT2	TPI
60	ATPS4r	ENO	MDH	MTHFC
61	ATPS4r	FRD5	G3PD1	GLCabc
62	ATPS4r	FRD5	G6PDH2	TPI
63	ATPS4r	FRD5	GLCabc	GLYK
64	ATPS4r	FRD5	GLCabc	TPI
65	ATPS4r	FRD5	GND	TPI
66	ATPS4r	FRD5	PGI	TPI
67	ATPS4r	FRD5	PGL	TPI
68	ATPS4r	FRD5	RPE	TPI
69	ATPS4r	FRD5	TALA	TPI
70	ATPS4r	FRD5	TKT1	TPI
71	ATPS4r	FRD5	TKT2	TPI
72	ATPS4r	FUM	G3PD1	GLCabc
73	ATPS4r	FUM	G6PDH2	TPI
74	ATPS4r	FUM	GLCabc	GLYK
75	ATPS4r	FUM	GLCabc	TPI
76	ATPS4r	FUM	GND	TPI
77	ATPS4r	FUM	PGI	TPI
78	ATPS4r	FUM	PGL	TPI
79	ATPS4r	FUM	RPE	TPI
80	ATPS4r	FUM	TALA	TPI
81	ATPS4r	FUM	TKT1	TPI
82	ATPS4r	FUM	TKT2	TPI
83	ATPS4r	G3PD1	GLCabc	GLUt2r
84	ATPS4r	G3PD1	GLCabc	L_LACt2r
85	ATPS4r	G3PD1	GLCabc	L_LACt3
86	ATPS4r	G3PD1	GLCabc	MDH
87	ATPS4r	G3PD1	GLCabc	NH4t
88	ATPS4r	G6PDH2	GLUt2r	TPI
89	ATPS4r	G6PDH2	L_LACt2r	TPI
90	ATPS4r	G6PDH2	L_LACt3	TPI
91	ATPS4r	G6PDH2	MDH	TPI
92	ATPS4r	G6PDH2	NH4t	TPI
93	ATPS4r	GAPD	GLUDC	OXGDC
94	ATPS4r	GAPD	SSALx	SSALy
95	ATPS4r	GLCabc	GLUt2r	GLYK
96	ATPS4r	GLCabc	GLUt2r	TPI
97	ATPS4r	GLCabc	GLYK	L_LACt2r
98	ATPS4r	GLCabc	GLYK	L_LACt3
99	ATPS4r	GLCabc	GLYK	MDH
100	ATPS4r	GLCabc	GLYK	NH4t
101	ATPS4r	GLCabc	L_LACt2r	TPI
102	ATPS4r	GLCabc	L_LACt3	TPI
103	ATPS4r	GLCabc	MDH	TPI
104	ATPS4r	GLCabc	NH4t	TPI
105	ATPS4r	GLUDC	OXGDC	PGK
106	ATPS4r	GLUt2r	GND	TPI
107	ATPS4r	GLUt2r	PGI	TPI
108	ATPS4r	GLUt2r	PGL	TPI
109	ATPS4r	GLUt2r	RPE	TPI
110	ATPS4r	GLUt2r	TALA	TPI
111	ATPS4r	GLUt2r	TKT1	TPI
112	ATPS4r	GLUt2r	TKT2	TPI
113	ATPS4r	GND	L_LACt2r	TPI
114	ATPS4r	GND	L_LACt3	TPI
115	ATPS4r	GND	MDH	TPI
116	ATPS4r	GND	NH4t	TPI
117	ATPS4r	L_LACt2r	PGI	TPI
118	ATPS4r	L_LACt2r	PGL	TPI
119	ATPS4r	L_LACt2r	RPE	TPI
120	ATPS4r	L_LACt2r	TALA	TPI
121	ATPS4r	L_LACt2r	TKT1	TPI
122	ATPS4r	L_LACt2r	TKT2	TPI
123	ATPS4r	L_LACt3	PGI	TPI
124	ATPS4r	L_LACt3	PGL	TPI
125	ATPS4r	L_LACt3	RPE	TPI
126	ATPS4r	L_LACt3	TALA	TPI
127	ATPS4r	L_LACt3	TKT1	TPI
128	ATPS4r	L_LACt3	TKT2	TPI
129	ATPS4r	MDH	MTHFC	PGM
130	ATPS4r	MDH	PGI	TPI
131	ATPS4r	MDH	PGL	TPI
132	ATPS4r	MDH	RPE	TPI
133	ATPS4r	MDH	TALA	TPI
134	ATPS4r	MDH	TKT1	TPI
135	ATPS4r	MDH	TKT2	TPI
136	ATPS4r	NH4t	PGI	TPI
137	ATPS4r	NH4t	PGL	TPI
138	ATPS4r	NH4t	RPE	TPI
139	ATPS4r	NH4t	TALA	TPI
140	ATPS4r	NH4t	TKT1	TPI
141	ATPS4r	NH4t	TKT2	TPI
142	ATPS4r	PGK	SSALx	SSALy
143	CITLr	CITabc	CS	GLUt2r
144	CITLr	CYTBD	CYTBD2	GAPD
145	CITLr	CYTBD	CYTBD2	PGK
146	CITLr	CYTBD	DHORD5	GAPD
147	CITLr	CYTBD	DHORD5	PGK
148	CITLr	CYTBD2	DHORD2	GAPD
149	CITLr	CYTBD2	DHORD2	PGK
150	CITLr	DHORD2	DHORD5	GAPD
151	CITLr	DHORD2	DHORD5	PGK
152	CITLr	DHORD3	G3PD1	GLCabc
153	CITLr	DHORD3	G6PDH2	TPI
154	CITLr	DHORD3	GLCabc	GLYK
155	CITLr	DHORD3	GLCabc	TPI
156	CITLr	DHORD3	GND	TPI
157	CITLr	DHORD3	PGI	TPI
158	CITLr	DHORD3	PGL	TPI
159	CITLr	DHORD3	RPE	TPI
160	CITLr	DHORD3	TALA	TPI
161	CITLr	DHORD3	TKT1	TPI
162	CITLr	DHORD3	TKT2	TPI
163	CITLr	FRD5	G3PD1	GLCabc
164	CITLr	FRD5	G6PDH2	TPI
165	CITLr	FRD5	GLCabc	GLYK
166	CITLr	FRD5	GLCabc	TPI
167	CITLr	FRD5	GND	TPI
168	CITLr	FRD5	PGI	TPI
169	CITLr	FRD5	PGL	TPI
170	CITLr	FRD5	RPE	TPI
171	CITLr	FRD5	TALA	TPI
172	CITLr	FRD5	TKT1	TPI
173	CITLr	FRD5	TKT2	TPI
174	CITLr	FUM	G3PD1	GLCabc
175	CITLr	FUM	G6PDH2	TPI
176	CITLr	FUM	GLCabc	GLYK
177	CITLr	FUM	GLCabc	TPI
178	CITLr	FUM	GND	TPI
179	CITLr	FUM	PGI	TPI
180	CITLr	FUM	PGL	TPI
181	CITLr	FUM	RPE	TPI
182	CITLr	FUM	TALA	TPI
183	CITLr	FUM	TKT1	TPI
184	CITLr	FUM	TKT2	TPI
185	CITLr	GAPD	MDH	ME1
186	CITLr	MDH	ME1	PGK
187	CITabc	CYTBD	CYTBD2	GAPD
188	CITabc	CYTBD	CYTBD2	PGK
189	CITabc	CYTBD	DHORD5	GAPD
190	CITabc	CYTBD	DHORD5	PGK
191	CITabc	CYTBD2	DHORD2	GAPD
192	CITabc	CYTBD2	DHORD2	PGK
193	CITabc	DHORD2	DHORD5	GAPD
194	CITabc	DHORD2	DHORD5	PGK
195	CITabc	DHORD3	G3PD1	GLCabc
196	CITabc	DHORD3	G6PDH2	TPI
197	CITabc	DHORD3	GLCabc	GLYK
198	CITabc	DHORD3	GLCabc	TPI
199	CITabc	DHORD3	GND	TPI
200	CITabc	DHORD3	PGI	TPI
201	CITabc	DHORD3	PGL	TPI
202	CITabc	DHORD3	RPE	TPI
203	CITabc	DHORD3	TALA	TPI
204	CITabc	DHORD3	TKT1	TPI
205	CITabc	DHORD3	TKT2	TPI
206	CITabc	FRD5	G3PD1	GLCabc
207	CITabc	FRD5	G6PDH2	TPI
208	CITabc	FRD5	GLCabc	GLYK
209	CITabc	FRD5	GLCabc	TPI
210	CITabc	FRD5	GND	TPI
211	CITabc	FRD5	PGI	TPI
212	CITabc	FRD5	PGL	TPI
213	CITabc	FRD5	RPE	TPI
214	CITabc	FRD5	TALA	TPI
215	CITabc	FRD5	TKT1	TPI
216	CITabc	FRD5	TKT2	TPI
217	CITabc	FUM	G3PD1	GLCabc
218	CITabc	FUM	G6PDH2	TPI
219	CITabc	FUM	GLCabc	GLYK
220	CITabc	FUM	GLCabc	TPI
221	CITabc	FUM	GND	TPI
222	CITabc	FUM	PGI	TPI
223	CITabc	FUM	PGL	TPI
224	CITabc	FUM	RPE	TPI
225	CITabc	FUM	TALA	TPI
226	CITabc	FUM	TKT1	TPI
227	CITabc	FUM	TKT2	TPI
228	CITabc	G3PD1	GLCabc	GLUt2r
229	CITabc	G6PDH2	GLUt2r	TPI
230	CITabc	GAPD	GLUDC	OXGDC
231	CITabc	GAPD	MDH	ME1
232	CITabc	GAPD	SSALx	SSALy
233	CITabc	GLCabc	GLUt2r	GLYK
234	CITabc	GLCabc	GLUt2r	TPI
235	CITabc	GLUDC	OXGDC	PGK
236	CITabc	GLUt2r	GND	TPI
237	CITabc	GLUt2r	PGI	TPI
238	CITabc	GLUt2r	PGL	TPI
239	CITabc	GLUt2r	RPE	TPI
240	CITabc	GLUt2r	TALA	TPI
241	CITabc	GLUt2r	TKT1	TPI
242	CITabc	GLUt2r	TKT2	TPI
243	CITabc	MDH	ME1	PGK
244	CITabc	PGK	SSALx	SSALy
245	CO2t	FBA	G3PD1	H2CO3D
246	CO2t	FBA	G3PD1	H2CO3TP
247	CO2t	FBA	GLYK	H2CO3D
248	CO2t	FBA	GLYK	H2CO3TP
249	CO2t	G3PD1	GLCabc	H2CO3D
250	CO2t	G3PD1	GLCabc	H2CO3TP
251	CO2t	G3PD1	H2CO3D	PFK
252	CO2t	G3PD1	H2CO3TP	PFK
253	CO2t	GLCabc	GLYK	H2CO3D
254	CO2t	GLCabc	GLYK	H2CO3TP
255	CO2t	GLYK	H2CO3D	PFK
256	CO2t	GLYK	H2CO3TP	PFK
257	CYTBD	CYTBD2	DHORD3	FRD2
258	CYTBD	CYTBD2	FRD2	FRD5
259	CYTBD2	DHORD2	DHORD3	FRD2
260	CYTBD2	DHORD2	FRD2	FRD5
261	DCTPD	DCYTD	RNDR4	RNTR4
262	DCTPD	DURIK1	RNDR4	RNTR4
263	DCTPD	NTD3	RNDR4	RNTR4
264	DCYTD	DUTPDP	NDPK6	RNDR4
265	DCYTD	NDPK7	RNDR4	RNTR4
266	DURIK1	DUTPDP	NDPK6	RNDR4
267	DURIK1	NDPK7	RNDR4	RNTR4
268	DUTPDP	NDPK6	NTD3	RNDR4
269	ENO	FBA	G3PD1	G6PDH2
270	ENO	FBA	G3PD1	GND
271	ENO	FBA	G3PD1	PGI
272	ENO	FBA	G3PD1	PGL
273	ENO	FBA	G3PD1	RPE
274	ENO	FBA	G3PD1	TALA
275	ENO	FBA	G3PD1	TKT1
276	ENO	FBA	G3PD1	TKT2
277	ENO	FBA	G6PDH2	GLYK
278	ENO	FBA	GLYK	GND
279	ENO	FBA	GLYK	PGI
280	ENO	FBA	GLYK	PGL
281	ENO	FBA	GLYK	RPE
282	ENO	FBA	GLYK	TALA
283	ENO	FBA	GLYK	TKT1
284	ENO	FBA	GLYK	TKT2
285	ENO	G3PD1	G6PDH2	PFK
286	ENO	G3PD1	G6PDH2	PGI
287	ENO	G3PD1	GND	PFK
288	ENO	G3PD1	GND	PGI
289	ENO	G3PD1	HEX1	PPGKr
290	ENO	G3PD1	PFK	PGI
291	ENO	G3PD1	PFK	PGL
292	ENO	G3PD1	PFK	RPE
293	ENO	G3PD1	PFK	TALA
294	ENO	G3PD1	PFK	TKT1
295	ENO	G3PD1	PFK	TKT2
296	ENO	G3PD1	PGI	PGL
297	ENO	G3PD1	PGI	RPE
298	ENO	G3PD1	PGI	TALA
299	ENO	G3PD1	PGI	TKT1
300	ENO	G6PDH2	GLYK	PFK
301	ENO	G6PDH2	GLYK	PGI
302	ENO	GLYK	GND	PFK
303	ENO	GLYK	GND	PGI
304	ENO	GLYK	HEX1	PPGKr
305	ENO	GLYK	PFK	PGI
306	ENO	GLYK	PFK	PGL
307	ENO	GLYK	PFK	RPE
308	ENO	GLYK	PFK	TALA
309	ENO	GLYK	PFK	TKT1
310	ENO	GLYK	PFK	TKT2
311	ENO	GLYK	PGI	PGL
312	ENO	GLYK	PGI	RPE
313	ENO	GLYK	PGI	TALA
314	ENO	GLYK	PGI	TKT1
315	ENO	HEX1	PPGKr	TPI
316	ENO	PEPCK_re	PPCKr	PPDK
317	FBA	G3PD1	G6PDH2	GAPD
318	FBA	G3PD1	G6PDH2	PGK
319	FBA	G3PD1	G6PDH2	PGM
320	FBA	G3PD1	GAPD	GND
321	FBA	G3PD1	GAPD	PGL
322	FBA	G3PD1	GAPD	TALA
323	FBA	G3PD1	GAPD	TKT1
324	FBA	G3PD1	GND	PGK
325	FBA	G3PD1	GND	PGM
326	FBA	G3PD1	PGI	PGM
327	FBA	G3PD1	PGK	PGL
328	FBA	G3PD1	PGK	TALA
329	FBA	G3PD1	PGK	TKT1
330	FBA	G3PD1	PGL	PGM
331	FBA	G3PD1	PGM	RPE
332	FBA	G3PD1	PGM	TALA
333	FBA	G3PD1	PGM	TKT1
334	FBA	G3PD1	PGM	TKT2
335	FBA	G6PDH2	GAPD	GLYK
336	FBA	G6PDH2	GLYK	PGK
337	FBA	G6PDH2	GLYK	PGM
338	FBA	GAPD	GLYK	GND
339	FBA	GAPD	GLYK	PGL
340	FBA	GAPD	GLYK	TALA
341	FBA	GAPD	GLYK	TKT1
342	FBA	GLYK	GND	PGK
343	FBA	GLYK	GND	PGM
344	FBA	GLYK	PGI	PGM
345	FBA	GLYK	PGK	PGL
346	FBA	GLYK	PGK	TALA
347	FBA	GLYK	PGK	TKT1
348	FBA	GLYK	PGL	PGM
349	FBA	GLYK	PGM	RPE
350	FBA	GLYK	PGM	TALA
351	FBA	GLYK	PGM	TKT1
352	FBA	GLYK	PGM	TKT2
353	FCOAH2	FORMCOAL	MTHFC	PFL
354	G3PD1	G6PDH2	GAPD	PFK
355	G3PD1	G6PDH2	GAPD	PGI
356	G3PD1	G6PDH2	PFK	PGK
357	G3PD1	G6PDH2	PFK	PGM
358	G3PD1	G6PDH2	PGI	PGK
359	G3PD1	G6PDH2	PGI	PGM
360	G3PD1	G6PDH2	PGI	TPI
361	G3PD1	GAPD	GND	PFK
362	G3PD1	GAPD	GND	PGI
363	G3PD1	GAPD	HEX1	PPGKr
364	G3PD1	GAPD	PFK	PGL
365	G3PD1	GAPD	PFK	TALA
366	G3PD1	GAPD	PFK	TKT1
367	G3PD1	GAPD	PGI	PGL
368	G3PD1	GAPD	PGI	TALA
369	G3PD1	GAPD	PGI	TKT1
370	G3PD1	GND	PFK	PGK
371	G3PD1	GND	PFK	PGM
372	G3PD1	GND	PGI	PGK
373	G3PD1	GND	PGI	PGM
374	G3PD1	GND	PGI	TPI
375	G3PD1	HEX1	PGK	PPGKr
376	G3PD1	HEX1	PGM	PPGKr
377	G3PD1	HEX1	PPGKr	TPI
378	G3PD1	PFK	PGI	PGM
379	G3PD1	PFK	PGK	PGL
380	G3PD1	PFK	PGK	TALA
381	G3PD1	PFK	PGK	TKT1
382	G3PD1	PFK	PGL	PGM
383	G3PD1	PFK	PGM	RPE
384	G3PD1	PFK	PGM	TALA
385	G3PD1	PFK	PGM	TKT1
386	G3PD1	PFK	PGM	TKT2
387	G3PD1	PGI	PGK	PGL
388	G3PD1	PGI	PGK	TALA
389	G3PD1	PGI	PGK	TKT1
390	G3PD1	PGI	PGL	PGM
391	G3PD1	PGI	PGL	TPI
392	G3PD1	PGI	PGM	RPE
393	G3PD1	PGI	PGM	TALA
394	G3PD1	PGI	PGM	TKT1
395	G3PD1	PGI	RPE	TPI
396	G3PD1	PGI	TALA	TPI
397	G3PD1	PGI	TKT1	TPI
398	G6PDH2	GAPD	GLYK	PFK
399	G6PDH2	GAPD	GLYK	PGI
400	G6PDH2	GLYK	PFK	PGK
401	G6PDH2	GLYK	PFK	PGM
402	G6PDH2	GLYK	PGI	PGK
403	G6PDH2	GLYK	PGI	PGM
404	G6PDH2	GLYK	PGI	TPI
405	GAPD	GLYK	GND	PFK
406	GAPD	GLYK	GND	PGI
407	GAPD	GLYK	HEX1	PPGKr
408	GAPD	GLYK	PFK	PGL
409	GAPD	GLYK	PFK	TALA
410	GAPD	GLYK	PFK	TKT1
411	GAPD	GLYK	PGI	PGL
412	GAPD	GLYK	PGI	TALA
413	GAPD	GLYK	PGI	TKT1
414	GAPD	GLYK	TKT2	TPI
415	GAPD	HEX1	PPGKr	TPI
416	GAPD	ME1	PEPCK_re	PPCKr
417	GAPD	PEPCK_re	PPCKr	PPDK
418	GLUDC	GLUDx	GLUSy	OXGDC
419	GLUDx	GLUSy	SSALx	SSALy
420	GLXO1	MTHFD	MTHFD2	PFL
421	GLYK	GND	PFK	PGK
422	GLYK	GND	PFK	PGM
423	GLYK	GND	PGI	PGK
424	GLYK	GND	PGI	PGM
425	GLYK	GND	PGI	TPI
426	GLYK	HEX1	PGK	PPGKr
427	GLYK	HEX1	PGM	PPGKr
428	GLYK	HEX1	PPGKr	TPI
429	GLYK	PFK	PGI	PGM
430	GLYK	PFK	PGK	PGL
431	GLYK	PFK	PGK	TALA
432	GLYK	PFK	PGK	TKT1
433	GLYK	PFK	PGL	PGM
434	GLYK	PFK	PGM	RPE
435	GLYK	PFK	PGM	TALA
436	GLYK	PFK	PGM	TKT1
437	GLYK	PFK	PGM	TKT2
438	GLYK	PGI	PGK	PGL
439	GLYK	PGI	PGK	TALA
440	GLYK	PGI	PGK	TKT1
441	GLYK	PGI	PGL	PGM
442	GLYK	PGI	PGL	TPI
443	GLYK	PGI	PGM	RPE
444	GLYK	PGI	PGM	TALA
445	GLYK	PGI	PGM	TKT1
446	GLYK	PGI	RPE	TPI
447	GLYK	PGI	TALA	TPI
448	GLYK	PGI	TKT1	TPI
449	GLYK	PGK	TKT2	TPI
450	GUAPRT	HXPRT	PUNP1	XPPT
451	HEX1	PGK	PPGKr	TPI
452	HEX1	PGM	PPGKr	TPI
453	HXPRT	NTD10	PUNP1	PUNP3
454	HXPRT	PUNP1	PUNP3	PUNP7
455	HXPRT	PUNP1	PUNP3	XPPT
456	ICL	MTHFD	MTHFD2	PFL
457	ME1	PEPCK_re	PGK	PPCKr
458	MTHFD	MTHFD2	OXACOAL	PFL
459	MTHFD	MTHFD2	OXCDC	PFL
460	MTHFD	MTHFD2	PDIMAT	PPDIMAT
461	NDPK7	NTD3	RNDR4	RNTR4
462	PEPCK_re	PGK	PPCKr	PPDK
463	PEPCK_re	PGM	PPCKr	PPDK
