# Supplementary material for: Rapid-SL identifies synthetic lethal sets with an arbitrary cardinality
Source: Sci Rep. 2022 Aug 18;12:14022. doi: 10.1038/s41598-022-18177-w (PMC9388495; doi:10.1038/s41598-022-18177-w)
Supplement: Supplementary file 4 — Supplementary Information 4. [file 41598_2022_18177_MOESM4_ESM.xlsx]

## Sheet: Description
Description:	The lethal sets of E. coli, iJO1366 model, found in the first application of Rapid-SL. The analysis was performed for the maximum cardinality of n = 8.
Microorganism:	E. coli
Model:	iJO1366
Maximum Cardinality:	8

## Sheet: Lethal Reactions
Lethal Reactions
1	ACONTa
2	ACONTb
3	CS
4	G3PD2
5	ICDHyr

## Sheet: Synthetic Lethal Pairs
Synthetic Lethal Pairs
1	FUM	PPC
2	GND	RPE
3	GND	TKT2
4	MALS	PPC
5	RPE	RPI
6	RPE	TKT1
7	RPE	TKT2
8	RPI	TKT1
9	RPI	TKT2
10	RPI	TALA
11	TKT1	TKT2

## Sheet: Synthetic Lethal Triplets
Synthetic Lethal Triplets
1	ATPS4rpp	EDA	GAPD
2	ATPS4rpp	EDA	PGK
3	ATPS4rpp	EDD	GAPD
4	ATPS4rpp	EDD	PGK
5	ATPS4rpp	GAPD	TPI
6	ATPS4rpp	PGK	TPI
7	ENO	FUM	PPS
8	ENO	MALS	PPS
9	ENO	PPCK	PPS
10	FUM	GAPD	PPS
11	FUM	PGK	PPS
12	FUM	PGM	PPS
13	GAPD	ICL	PPS
14	GAPD	PPS	SUCDi
15	GAPD	TKT2	TPI
16	ICL	PGK	PPS
17	PGK	PPS	SUCDi
18	PGK	TKT2	TPI

## Sheet: Synthetic Lethal Quadruplets
Synthetic Lethal Quadruplets
1	ACKr	AKGDH	ATPS4rpp	ENO
2	ACKr	AKGDH	ATPS4rpp	GAPD
3	ACKr	AKGDH	ATPS4rpp	PGK
4	ACKr	AKGDH	ATPS4rpp	PGM
5	ACKr	ATPS4rpp	ENO	FUM
6	ACKr	ATPS4rpp	ENO	SUCDi
7	ACKr	ATPS4rpp	ENO	SUCOAS
8	ACKr	ATPS4rpp	FUM	GAPD
9	ACKr	ATPS4rpp	FUM	PGK
10	ACKr	ATPS4rpp	FUM	PGM
11	ACKr	ATPS4rpp	GAPD	PFL
12	ACKr	ATPS4rpp	GAPD	SUCDi
13	ACKr	ATPS4rpp	GAPD	SUCOAS
14	ACKr	ATPS4rpp	PGK	PFL
15	ACKr	ATPS4rpp	PGK	SUCDi
16	ACKr	ATPS4rpp	PGK	SUCOAS
17	ACKr	ATPS4rpp	PGM	SUCDi
18	ACKr	ATPS4rpp	PGM	SUCOAS
19	AKGDH	ATPS4rpp	ENO	PTAr
20	AKGDH	ATPS4rpp	GAPD	PTAr
21	AKGDH	ATPS4rpp	PGK	PTAr
22	AKGDH	ATPS4rpp	PGM	PTAr
23	ATPS4rpp	ENO	FUM	PTAr
24	ATPS4rpp	ENO	PTAr	SUCDi
25	ATPS4rpp	ENO	PTAr	SUCOAS
26	ATPS4rpp	FUM	GAPD	PTAr
27	ATPS4rpp	FUM	PGK	PTAr
28	ATPS4rpp	FUM	PGM	PTAr
29	ATPS4rpp	G6PDH2r	GAPD	MGSA
30	ATPS4rpp	G6PDH2r	MGSA	PGK
31	ATPS4rpp	GAPD	MGSA	PGI
32	ATPS4rpp	GAPD	MGSA	PGL
33	ATPS4rpp	GAPD	PDH	PFL
34	ATPS4rpp	GAPD	PFL	PTAr
35	ATPS4rpp	GAPD	PTAr	SUCDi
36	ATPS4rpp	GAPD	PTAr	SUCOAS
37	ATPS4rpp	MGSA	PGI	PGK
38	ATPS4rpp	MGSA	PGK	PGL
39	ATPS4rpp	PDH	PGK	PFL
40	ATPS4rpp	PGK	PFL	PTAr
41	ATPS4rpp	PGK	PTAr	SUCDi
42	ATPS4rpp	PGK	PTAr	SUCOAS
43	ATPS4rpp	PGM	PTAr	SUCDi
44	ATPS4rpp	PGM	PTAr	SUCOAS
45	ENO	GAPD	ICL	PPC
46	ENO	GAPD	PPC	SUCDi
47	ENO	ICL	PGK	PPC
48	ENO	PGK	PPC	SUCDi
49	GAPD	ICL	PGM	PPC
50	GAPD	PGM	PPC	SUCDi
51	GAPD	PPC	RPE	TPI
52	GAPD	PPC	RPI	TPI
53	GAPD	PPC	TKT1	TPI
54	GAPD	PPC	TALA	TPI
55	GAPD	PPS	RPE	TPI
56	GAPD	PPS	RPI	TPI
57	GAPD	PPS	TKT1	TPI
58	GAPD	PPS	TALA	TPI
59	ICL	PGK	PGM	PPC
60	PGK	PGM	PPC	SUCDi
61	PGK	PPC	RPE	TPI
62	PGK	PPC	RPI	TPI
63	PGK	PPC	TKT1	TPI
64	PGK	PPC	TALA	TPI
65	PGK	PPS	RPE	TPI
66	PGK	PPS	RPI	TPI
67	PGK	PPS	TKT1	TPI
68	PGK	PPS	TALA	TPI

## Sheet: Synthetic Lethal Quintuples
Synthetic Lethal Quintuples
1	ACALD	ATPS4rpp	ENO	PDH	PFL
2	ACALD	ATPS4rpp	PDH	PGM	PFL
3	ATPS4rpp	ENO	PDH	PFL	RPI
4	ATPS4rpp	F6PA	FBA	GAPD	MGSA
5	ATPS4rpp	F6PA	FBA	MGSA	PGK
6	ATPS4rpp	F6PA	FBP	GAPD	MGSA
7	ATPS4rpp	F6PA	FBP	MGSA	PGK
8	ATPS4rpp	FBA	GAPD	GLYCDx	MGSA
9	ATPS4rpp	FBA	GLYCDx	MGSA	PGK
10	ATPS4rpp	FBP	GAPD	GLYCDx	MGSA
11	ATPS4rpp	FBP	GLYCDx	MGSA	PGK
12	ATPS4rpp	PDH	PGM	PFL	RPI
13	EDA	GAPD	MGSA	PPC	RPI
14	EDA	GAPD	MGSA	PPS	RPI
15	EDA	MGSA	PGK	PPC	RPI
16	EDA	MGSA	PGK	PPS	RPI
17	EDD	GAPD	MGSA	PPC	RPI
18	EDD	GAPD	MGSA	PPS	RPI
19	EDD	MGSA	PGK	PPC	RPI
20	EDD	MGSA	PGK	PPS	RPI
21	F6PA	FBA	TKT1	TALA	TPI
22	F6PA	PFK	TKT1	TALA	TPI

## Sheet: Synthetic Lethal Sextuples
Synthetic Lethal Sextuples
1	ACKr	AKGDH	ATPS4rpp	F6PA	GLCptspp	PYK
2	ACKr	AKGDH	ATPS4rpp	GLCptspp	PYK	TPI
3	ACKr	ATPS4rpp	ENO	GLCt2pp	PDH	PFL
4	ACKr	ATPS4rpp	ENO	PDH	PFL	RPE
5	ACKr	ATPS4rpp	ENO	PDH	PFL	TKT1
6	ACKr	ATPS4rpp	ENO	PDH	PFL	TKT2
7	ACKr	ATPS4rpp	ENO	PDH	PFL	TALA
8	ACKr	ATPS4rpp	F6PA	GLCptspp	PYK	SUCOAS
9	ACKr	ATPS4rpp	GLCptspp	PYK	SUCOAS	TPI
10	ACKr	ATPS4rpp	GLCt2pp	PDH	PGM	PFL
11	ACKr	ATPS4rpp	PDH	PGM	PFL	RPE
12	ACKr	ATPS4rpp	PDH	PGM	PFL	TKT1
13	ACKr	ATPS4rpp	PDH	PGM	PFL	TKT2
14	ACKr	ATPS4rpp	PDH	PGM	PFL	TALA
15	AKGDH	ATPS4rpp	F6PA	GLCptspp	PYK	PTAr
16	AKGDH	ATPS4rpp	GLCptspp	PYK	PTAr	TPI
17	ATPS4rpp	EDA	ENO	GLCt2pp	GND	TPI
18	ATPS4rpp	EDA	ENO	GLCt2pp	RPI	TPI
19	ATPS4rpp	EDA	F6PA	FBA	GND	TALA
20	ATPS4rpp	EDA	F6PA	GND	PFK	TALA
21	ATPS4rpp	EDA	GLCt2pp	GND	PGM	TPI
22	ATPS4rpp	EDA	GLCt2pp	PGM	RPI	TPI
23	ATPS4rpp	EDD	ENO	GLCt2pp	GND	TPI
24	ATPS4rpp	EDD	ENO	GLCt2pp	RPI	TPI
25	ATPS4rpp	EDD	F6PA	FBA	GND	TALA
26	ATPS4rpp	EDD	F6PA	GND	PFK	TALA
27	ATPS4rpp	EDD	GLCt2pp	GND	PGM	TPI
28	ATPS4rpp	EDD	GLCt2pp	PGM	RPI	TPI
29	ATPS4rpp	ENO	GLCt2pp	PDH	PFL	PTAr
30	ATPS4rpp	ENO	GND	PDH	PFL	TKT1
31	ATPS4rpp	ENO	GND	PDH	PFL	TALA
32	ATPS4rpp	ENO	PDH	PFL	RPE	PTAr
33	ATPS4rpp	ENO	PDH	PFL	PTAr	TKT1
34	ATPS4rpp	ENO	PDH	PFL	PTAr	TKT2
35	ATPS4rpp	ENO	PDH	PFL	PTAr	TALA
36	ATPS4rpp	F6PA	GLCptspp	PYK	PTAr	SUCOAS
37	ATPS4rpp	GLCptspp	PYK	PTAr	SUCOAS	TPI
38	ATPS4rpp	GLCt2pp	PDH	PGM	PFL	PTAr
39	ATPS4rpp	GND	PDH	PGM	PFL	TKT1
40	ATPS4rpp	GND	PDH	PGM	PFL	TALA
41	ATPS4rpp	PDH	PGM	PFL	RPE	PTAr
42	ATPS4rpp	PDH	PGM	PFL	PTAr	TKT1
43	ATPS4rpp	PDH	PGM	PFL	PTAr	TKT2
44	ATPS4rpp	PDH	PGM	PFL	PTAr	TALA
45	EDA	F6PA	FBA	GAPD	GND	TALA
46	EDA	F6PA	FBA	GND	PGK	TALA
47	EDA	F6PA	FBA	GND	PPC	TALA
48	EDA	F6PA	FBA	GND	PPS	TALA
49	EDA	F6PA	GAPD	GND	PFK	TALA
50	EDA	F6PA	GND	PGK	PFK	TALA
51	EDA	F6PA	GND	PFK	PPC	TALA
52	EDA	F6PA	GND	PFK	PPS	TALA
53	EDA	GAPD	GND	MGSA	PPC	TKT1
54	EDA	GAPD	GND	MGSA	PPC	TALA
55	EDA	GAPD	GND	MGSA	PPS	TKT1
56	EDA	GAPD	GND	MGSA	PPS	TALA
57	EDA	GND	MGSA	PGK	PPC	TKT1
58	EDA	GND	MGSA	PGK	PPC	TALA
59	EDA	GND	MGSA	PGK	PPS	TKT1
60	EDA	GND	MGSA	PGK	PPS	TALA
61	EDD	F6PA	FBA	GAPD	GND	TALA
62	EDD	F6PA	FBA	GND	PGK	TALA
63	EDD	F6PA	FBA	GND	PPC	TALA
64	EDD	F6PA	FBA	GND	PPS	TALA
65	EDD	F6PA	GAPD	GND	PFK	TALA
66	EDD	F6PA	GND	PGK	PFK	TALA
67	EDD	F6PA	GND	PFK	PPC	TALA
68	EDD	F6PA	GND	PFK	PPS	TALA
69	EDD	GAPD	GND	MGSA	PPC	TKT1
70	EDD	GAPD	GND	MGSA	PPC	TALA
71	EDD	GAPD	GND	MGSA	PPS	TKT1
72	EDD	GAPD	GND	MGSA	PPS	TALA
73	EDD	GND	MGSA	PGK	PPC	TKT1
74	EDD	GND	MGSA	PGK	PPC	TALA
75	EDD	GND	MGSA	PGK	PPS	TKT1
76	EDD	GND	MGSA	PGK	PPS	TALA
77	F6PA	FBA	GAPD	RPE	TALA	TPI
78	F6PA	FBA	PGK	RPE	TALA	TPI
79	F6PA	FBP	GAPD	RPE	TALA	TPI
80	F6PA	FBP	PGK	RPE	TALA	TPI
81	FBA	GAPD	GLYCDx	RPE	TALA	TPI
82	FBA	GLYCDx	PGK	RPE	TALA	TPI
83	FBP	GAPD	GLYCDx	RPE	TALA	TPI
84	FBP	GLYCDx	PGK	RPE	TALA	TPI
85	GAPD	PDH	PFL	POX	PPS	RPI
86	PDH	PGK	PFL	POX	PPS	RPI

## Sheet: Synthetic Lethal Septuples
Synthetic Lethal Septuples
1	ACALD	ATPS4rpp	EDA	ENO	GLCt2pp	RPE	TPI
2	ACALD	ATPS4rpp	EDA	ENO	GLCt2pp	TKT1	TPI
3	ACALD	ATPS4rpp	EDA	ENO	GLCt2pp	TKT2	TPI
4	ACALD	ATPS4rpp	EDA	GLCt2pp	PGM	RPE	TPI
5	ACALD	ATPS4rpp	EDA	GLCt2pp	PGM	TKT1	TPI
6	ACALD	ATPS4rpp	EDA	GLCt2pp	PGM	TKT2	TPI
7	ACALD	ATPS4rpp	EDD	ENO	GLCt2pp	RPE	TPI
8	ACALD	ATPS4rpp	EDD	ENO	GLCt2pp	TKT1	TPI
9	ACALD	ATPS4rpp	EDD	ENO	GLCt2pp	TKT2	TPI
10	ACALD	ATPS4rpp	EDD	GLCt2pp	PGM	RPE	TPI
11	ACALD	ATPS4rpp	EDD	GLCt2pp	PGM	TKT1	TPI
12	ACALD	ATPS4rpp	EDD	GLCt2pp	PGM	TKT2	TPI
13	ACALD	ATPS4rpp	F6PA	GLCptspp	PDH	PFL	PYK
14	ACALD	ATPS4rpp	GLCptspp	PDH	PFL	PYK	TPI
15	ACKr	AKGDH	ATPS4rpp	EDA	F6PA	G6PDH2r	TPI
16	ACKr	AKGDH	ATPS4rpp	EDA	F6PA	GND	TPI
17	ACKr	AKGDH	ATPS4rpp	EDA	F6PA	PGI	TPI
18	ACKr	AKGDH	ATPS4rpp	EDA	F6PA	PGL	TPI
19	ACKr	AKGDH	ATPS4rpp	EDA	F6PA	RPE	TPI
20	ACKr	AKGDH	ATPS4rpp	EDA	F6PA	RPI	TPI
21	ACKr	AKGDH	ATPS4rpp	EDA	F6PA	TKT1	TPI
22	ACKr	AKGDH	ATPS4rpp	EDA	F6PA	TKT2	TPI
23	ACKr	AKGDH	ATPS4rpp	EDD	F6PA	G6PDH2r	TPI
24	ACKr	AKGDH	ATPS4rpp	EDD	F6PA	GND	TPI
25	ACKr	AKGDH	ATPS4rpp	EDD	F6PA	PGI	TPI
26	ACKr	AKGDH	ATPS4rpp	EDD	F6PA	PGL	TPI
27	ACKr	AKGDH	ATPS4rpp	EDD	F6PA	RPE	TPI
28	ACKr	AKGDH	ATPS4rpp	EDD	F6PA	RPI	TPI
29	ACKr	AKGDH	ATPS4rpp	EDD	F6PA	TKT1	TPI
30	ACKr	AKGDH	ATPS4rpp	EDD	F6PA	TKT2	TPI
31	ACKr	AKGDH	ATPS4rpp	F6PA	G6PDH2r	PGI	PYK
32	ACKr	AKGDH	ATPS4rpp	F6PA	G6PDH2r	PYK	TPI
33	ACKr	AKGDH	ATPS4rpp	F6PA	PGI	PGL	PYK
34	ACKr	AKGDH	ATPS4rpp	F6PA	PGL	PYK	TPI
35	ACKr	AKGDH	ATPS4rpp	G6PDH2r	PGI	PYK	TPI
36	ACKr	AKGDH	ATPS4rpp	GLCptspp	GLCt2pp	GND	PYK
37	ACKr	AKGDH	ATPS4rpp	GLCptspp	GLCt2pp	RPE	PYK
38	ACKr	AKGDH	ATPS4rpp	GLCptspp	GLCt2pp	RPI	PYK
39	ACKr	AKGDH	ATPS4rpp	GLCptspp	GLCt2pp	PYK	TKT1
40	ACKr	AKGDH	ATPS4rpp	GLCptspp	GLCt2pp	PYK	TKT2
41	ACKr	AKGDH	ATPS4rpp	GLCptspp	GLCt2pp	PYK	TALA
42	ACKr	AKGDH	ATPS4rpp	PGI	PGL	PYK	TPI
43	ACKr	ATPS4rpp	EDA	ENO	F6PA	PFL	TPI
44	ACKr	ATPS4rpp	EDA	ENO	GLCt2pp	GND	PFL
45	ACKr	ATPS4rpp	EDA	ENO	GLCt2pp	PFL	RPE
46	ACKr	ATPS4rpp	EDA	ENO	GLCt2pp	PFL	RPI
47	ACKr	ATPS4rpp	EDA	ENO	GLCt2pp	PFL	TKT1
48	ACKr	ATPS4rpp	EDA	ENO	GLCt2pp	PFL	TKT2
49	ACKr	ATPS4rpp	EDA	ENO	GLCt2pp	RPI	THD2pp
50	ACKr	ATPS4rpp	EDA	F6PA	FUM	G6PDH2r	TPI
51	ACKr	ATPS4rpp	EDA	F6PA	FUM	GND	TPI
52	ACKr	ATPS4rpp	EDA	F6PA	FUM	PGI	TPI
53	ACKr	ATPS4rpp	EDA	F6PA	FUM	PGL	TPI
54	ACKr	ATPS4rpp	EDA	F6PA	FUM	RPE	TPI
55	ACKr	ATPS4rpp	EDA	F6PA	FUM	RPI	TPI
56	ACKr	ATPS4rpp	EDA	F6PA	FUM	TKT1	TPI
57	ACKr	ATPS4rpp	EDA	F6PA	FUM	TKT2	TPI
58	ACKr	ATPS4rpp	EDA	F6PA	G6PDH2r	SUCDi	TPI
59	ACKr	ATPS4rpp	EDA	F6PA	G6PDH2r	SUCOAS	TPI
60	ACKr	ATPS4rpp	EDA	F6PA	GND	SUCDi	TPI
61	ACKr	ATPS4rpp	EDA	F6PA	GND	SUCOAS	TPI
62	ACKr	ATPS4rpp	EDA	F6PA	PGI	SUCDi	TPI
63	ACKr	ATPS4rpp	EDA	F6PA	PGI	SUCOAS	TPI
64	ACKr	ATPS4rpp	EDA	F6PA	PGL	SUCDi	TPI
65	ACKr	ATPS4rpp	EDA	F6PA	PGL	SUCOAS	TPI
66	ACKr	ATPS4rpp	EDA	F6PA	PGM	PFL	TPI
67	ACKr	ATPS4rpp	EDA	F6PA	RPE	SUCDi	TPI
68	ACKr	ATPS4rpp	EDA	F6PA	RPE	SUCOAS	TPI
69	ACKr	ATPS4rpp	EDA	F6PA	RPI	SUCDi	TPI
70	ACKr	ATPS4rpp	EDA	F6PA	RPI	SUCOAS	TPI
71	ACKr	ATPS4rpp	EDA	F6PA	SUCDi	TKT1	TPI
72	ACKr	ATPS4rpp	EDA	F6PA	SUCDi	TKT2	TPI
73	ACKr	ATPS4rpp	EDA	F6PA	SUCOAS	TKT1	TPI
74	ACKr	ATPS4rpp	EDA	F6PA	SUCOAS	TKT2	TPI
75	ACKr	ATPS4rpp	EDA	GLCt2pp	GND	PGM	PFL
76	ACKr	ATPS4rpp	EDA	GLCt2pp	PGM	PFL	RPE
77	ACKr	ATPS4rpp	EDA	GLCt2pp	PGM	PFL	RPI
78	ACKr	ATPS4rpp	EDA	GLCt2pp	PGM	PFL	TKT1
79	ACKr	ATPS4rpp	EDA	GLCt2pp	PGM	PFL	TKT2
80	ACKr	ATPS4rpp	EDA	GLCt2pp	PGM	RPI	THD2pp
81	ACKr	ATPS4rpp	EDD	ENO	F6PA	PFL	TPI
82	ACKr	ATPS4rpp	EDD	ENO	GLCt2pp	GND	PFL
83	ACKr	ATPS4rpp	EDD	ENO	GLCt2pp	PFL	RPE
84	ACKr	ATPS4rpp	EDD	ENO	GLCt2pp	PFL	RPI
85	ACKr	ATPS4rpp	EDD	ENO	GLCt2pp	PFL	TKT1
86	ACKr	ATPS4rpp	EDD	ENO	GLCt2pp	PFL	TKT2
87	ACKr	ATPS4rpp	EDD	ENO	GLCt2pp	RPI	THD2pp
88	ACKr	ATPS4rpp	EDD	F6PA	FUM	G6PDH2r	TPI
89	ACKr	ATPS4rpp	EDD	F6PA	FUM	GND	TPI
90	ACKr	ATPS4rpp	EDD	F6PA	FUM	PGI	TPI
91	ACKr	ATPS4rpp	EDD	F6PA	FUM	PGL	TPI
92	ACKr	ATPS4rpp	EDD	F6PA	FUM	RPE	TPI
93	ACKr	ATPS4rpp	EDD	F6PA	FUM	RPI	TPI
94	ACKr	ATPS4rpp	EDD	F6PA	FUM	TKT1	TPI
95	ACKr	ATPS4rpp	EDD	F6PA	FUM	TKT2	TPI
96	ACKr	ATPS4rpp	EDD	F6PA	G6PDH2r	SUCDi	TPI
97	ACKr	ATPS4rpp	EDD	F6PA	G6PDH2r	SUCOAS	TPI
98	ACKr	ATPS4rpp	EDD	F6PA	GND	SUCDi	TPI
99	ACKr	ATPS4rpp	EDD	F6PA	GND	SUCOAS	TPI
100	ACKr	ATPS4rpp	EDD	F6PA	PGI	SUCDi	TPI
101	ACKr	ATPS4rpp	EDD	F6PA	PGI	SUCOAS	TPI
102	ACKr	ATPS4rpp	EDD	F6PA	PGL	SUCDi	TPI
103	ACKr	ATPS4rpp	EDD	F6PA	PGL	SUCOAS	TPI
104	ACKr	ATPS4rpp	EDD	F6PA	PGM	PFL	TPI
105	ACKr	ATPS4rpp	EDD	F6PA	RPE	SUCDi	TPI
106	ACKr	ATPS4rpp	EDD	F6PA	RPE	SUCOAS	TPI
107	ACKr	ATPS4rpp	EDD	F6PA	RPI	SUCDi	TPI
108	ACKr	ATPS4rpp	EDD	F6PA	RPI	SUCOAS	TPI
109	ACKr	ATPS4rpp	EDD	F6PA	SUCDi	TKT1	TPI
110	ACKr	ATPS4rpp	EDD	F6PA	SUCDi	TKT2	TPI
111	ACKr	ATPS4rpp	EDD	F6PA	SUCOAS	TKT1	TPI
112	ACKr	ATPS4rpp	EDD	F6PA	SUCOAS	TKT2	TPI
113	ACKr	ATPS4rpp	EDD	GLCt2pp	GND	PGM	PFL
114	ACKr	ATPS4rpp	EDD	GLCt2pp	PGM	PFL	RPE
115	ACKr	ATPS4rpp	EDD	GLCt2pp	PGM	PFL	RPI
116	ACKr	ATPS4rpp	EDD	GLCt2pp	PGM	PFL	TKT1
117	ACKr	ATPS4rpp	EDD	GLCt2pp	PGM	PFL	TKT2
118	ACKr	ATPS4rpp	EDD	GLCt2pp	PGM	RPI	THD2pp
119	ACKr	ATPS4rpp	ENO	ICL	PDH	PFL	PPC
120	ACKr	ATPS4rpp	ENO	ICL	PDH	PFL	PPS
121	ACKr	ATPS4rpp	F6PA	G6PDH2r	PGI	PYK	SUCOAS
122	ACKr	ATPS4rpp	F6PA	G6PDH2r	PYK	SUCOAS	TPI
123	ACKr	ATPS4rpp	F6PA	GLCptspp	PPC	PYK	SUCDi
124	ACKr	ATPS4rpp	F6PA	PGI	PGL	PYK	SUCOAS
125	ACKr	ATPS4rpp	F6PA	PGL	PYK	SUCOAS	TPI
126	ACKr	ATPS4rpp	G6PDH2r	PGI	PYK	SUCOAS	TPI
127	ACKr	ATPS4rpp	GLCptspp	GLCt2pp	GND	PYK	SUCOAS
128	ACKr	ATPS4rpp	GLCptspp	GLCt2pp	RPE	PYK	SUCOAS
129	ACKr	ATPS4rpp	GLCptspp	GLCt2pp	RPI	PYK	SUCOAS
130	ACKr	ATPS4rpp	GLCptspp	GLCt2pp	PYK	SUCOAS	TKT1
131	ACKr	ATPS4rpp	GLCptspp	GLCt2pp	PYK	SUCOAS	TKT2
132	ACKr	ATPS4rpp	GLCptspp	GLCt2pp	PYK	SUCOAS	TALA
133	ACKr	ATPS4rpp	GLCptspp	PPC	PYK	SUCDi	TPI
134	ACKr	ATPS4rpp	ICL	PDH	PGM	PFL	PPC
135	ACKr	ATPS4rpp	ICL	PDH	PGM	PFL	PPS
136	ACKr	ATPS4rpp	PGI	PGL	PYK	SUCOAS	TPI
137	AKGDH	ATPS4rpp	EDA	ENO	GLCt2pp	GND	THD2pp
138	AKGDH	ATPS4rpp	EDA	ENO	GLCt2pp	RPI	THD2pp
139	AKGDH	ATPS4rpp	EDA	F6PA	G6PDH2r	PTAr	TPI
140	AKGDH	ATPS4rpp	EDA	F6PA	GND	PTAr	TPI
141	AKGDH	ATPS4rpp	EDA	F6PA	PGI	PTAr	TPI
142	AKGDH	ATPS4rpp	EDA	F6PA	PGL	PTAr	TPI
143	AKGDH	ATPS4rpp	EDA	F6PA	RPE	PTAr	TPI
144	AKGDH	ATPS4rpp	EDA	F6PA	RPI	PTAr	TPI
145	AKGDH	ATPS4rpp	EDA	F6PA	PTAr	TKT1	TPI
146	AKGDH	ATPS4rpp	EDA	F6PA	PTAr	TKT2	TPI
147	AKGDH	ATPS4rpp	EDA	GLCt2pp	GND	PGM	THD2pp
148	AKGDH	ATPS4rpp	EDA	GLCt2pp	PGM	RPI	THD2pp
149	AKGDH	ATPS4rpp	EDD	ENO	GLCt2pp	GND	THD2pp
150	AKGDH	ATPS4rpp	EDD	ENO	GLCt2pp	RPI	THD2pp
151	AKGDH	ATPS4rpp	EDD	F6PA	G6PDH2r	PTAr	TPI
152	AKGDH	ATPS4rpp	EDD	F6PA	GND	PTAr	TPI
153	AKGDH	ATPS4rpp	EDD	F6PA	PGI	PTAr	TPI
154	AKGDH	ATPS4rpp	EDD	F6PA	PGL	PTAr	TPI
155	AKGDH	ATPS4rpp	EDD	F6PA	RPE	PTAr	TPI
156	AKGDH	ATPS4rpp	EDD	F6PA	RPI	PTAr	TPI
157	AKGDH	ATPS4rpp	EDD	F6PA	PTAr	TKT1	TPI
158	AKGDH	ATPS4rpp	EDD	F6PA	PTAr	TKT2	TPI
159	AKGDH	ATPS4rpp	EDD	GLCt2pp	GND	PGM	THD2pp
160	AKGDH	ATPS4rpp	EDD	GLCt2pp	PGM	RPI	THD2pp
161	AKGDH	ATPS4rpp	F6PA	G6PDH2r	PGI	PYK	PTAr
162	AKGDH	ATPS4rpp	F6PA	G6PDH2r	PYK	PTAr	TPI
163	AKGDH	ATPS4rpp	F6PA	PGI	PGL	PYK	PTAr
164	AKGDH	ATPS4rpp	F6PA	PGL	PYK	PTAr	TPI
165	AKGDH	ATPS4rpp	G6PDH2r	PGI	PYK	PTAr	TPI
166	AKGDH	ATPS4rpp	GLCptspp	GLCt2pp	GND	PYK	PTAr
167	AKGDH	ATPS4rpp	GLCptspp	GLCt2pp	RPE	PYK	PTAr
168	AKGDH	ATPS4rpp	GLCptspp	GLCt2pp	RPI	PYK	PTAr
169	AKGDH	ATPS4rpp	GLCptspp	GLCt2pp	PYK	PTAr	TKT1
170	AKGDH	ATPS4rpp	GLCptspp	GLCt2pp	PYK	PTAr	TKT2
171	AKGDH	ATPS4rpp	GLCptspp	GLCt2pp	PYK	PTAr	TALA
172	AKGDH	ATPS4rpp	PGI	PGL	PYK	PTAr	TPI
173	ATPS4rpp	EDA	ENO	F6PA	MGSA	RPI	TPI
174	ATPS4rpp	EDA	ENO	F6PA	PFL	PTAr	TPI
175	ATPS4rpp	EDA	ENO	FUM	GLCt2pp	GND	THD2pp
176	ATPS4rpp	EDA	ENO	FUM	GLCt2pp	RPI	THD2pp
177	ATPS4rpp	EDA	ENO	FBA	GLCt2pp	GND	TALA
178	ATPS4rpp	EDA	ENO	GLCt2pp	GND	PDH	PFL
179	ATPS4rpp	EDA	ENO	GLCt2pp	GND	PFK	TALA
180	ATPS4rpp	EDA	ENO	GLCt2pp	GND	PFL	PTAr
181	ATPS4rpp	EDA	ENO	GLCt2pp	GND	SUCDi	THD2pp
182	ATPS4rpp	EDA	ENO	GLCt2pp	GND	SUCOAS	THD2pp
183	ATPS4rpp	EDA	ENO	GLCt2pp	PFL	RPE	PTAr
184	ATPS4rpp	EDA	ENO	GLCt2pp	PFL	RPI	PTAr
185	ATPS4rpp	EDA	ENO	GLCt2pp	PFL	PTAr	TKT1
186	ATPS4rpp	EDA	ENO	GLCt2pp	PFL	PTAr	TKT2
187	ATPS4rpp	EDA	ENO	GLCt2pp	RPI	PTAr	THD2pp
188	ATPS4rpp	EDA	ENO	GLCt2pp	RPI	SUCDi	THD2pp
189	ATPS4rpp	EDA	ENO	GLCt2pp	RPI	SUCOAS	THD2pp
190	ATPS4rpp	EDA	F6PA	FUM	G6PDH2r	PTAr	TPI
191	ATPS4rpp	EDA	F6PA	FUM	GND	PTAr	TPI
192	ATPS4rpp	EDA	F6PA	FUM	PGI	PTAr	TPI
193	ATPS4rpp	EDA	F6PA	FUM	PGL	PTAr	TPI
194	ATPS4rpp	EDA	F6PA	FUM	RPE	PTAr	TPI
195	ATPS4rpp	EDA	F6PA	FUM	RPI	PTAr	TPI
196	ATPS4rpp	EDA	F6PA	FUM	PTAr	TKT1	TPI
197	ATPS4rpp	EDA	F6PA	FUM	PTAr	TKT2	TPI
198	ATPS4rpp	EDA	F6PA	G6PDH2r	PTAr	SUCDi	TPI
199	ATPS4rpp	EDA	F6PA	G6PDH2r	PTAr	SUCOAS	TPI
200	ATPS4rpp	EDA	F6PA	GND	PTAr	SUCDi	TPI
201	ATPS4rpp	EDA	F6PA	GND	PTAr	SUCOAS	TPI
202	ATPS4rpp	EDA	F6PA	MGSA	PGM	RPI	TPI
203	ATPS4rpp	EDA	F6PA	PDH	PFL	RPI	TPI
204	ATPS4rpp	EDA	F6PA	PGI	PTAr	SUCDi	TPI
205	ATPS4rpp	EDA	F6PA	PGI	PTAr	SUCOAS	TPI
206	ATPS4rpp	EDA	F6PA	PGL	PTAr	SUCDi	TPI
207	ATPS4rpp	EDA	F6PA	PGL	PTAr	SUCOAS	TPI
208	ATPS4rpp	EDA	F6PA	PGM	PFL	PTAr	TPI
209	ATPS4rpp	EDA	F6PA	RPE	PTAr	SUCDi	TPI
210	ATPS4rpp	EDA	F6PA	RPE	PTAr	SUCOAS	TPI
211	ATPS4rpp	EDA	F6PA	RPI	PTAr	SUCDi	TPI
212	ATPS4rpp	EDA	F6PA	RPI	PTAr	SUCOAS	TPI
213	ATPS4rpp	EDA	F6PA	PTAr	SUCDi	TKT1	TPI
214	ATPS4rpp	EDA	F6PA	PTAr	SUCDi	TKT2	TPI
215	ATPS4rpp	EDA	F6PA	PTAr	SUCOAS	TKT1	TPI
216	ATPS4rpp	EDA	F6PA	PTAr	SUCOAS	TKT2	TPI
217	ATPS4rpp	EDA	FUM	GLCt2pp	GND	PGM	THD2pp
218	ATPS4rpp	EDA	FUM	GLCt2pp	PGM	RPI	THD2pp
219	ATPS4rpp	EDA	FBA	GLCt2pp	GND	PGM	TALA
220	ATPS4rpp	EDA	GLCt2pp	GND	PDH	PGM	PFL
221	ATPS4rpp	EDA	GLCt2pp	GND	PGM	PFK	TALA
222	ATPS4rpp	EDA	GLCt2pp	GND	PGM	PFL	PTAr
223	ATPS4rpp	EDA	GLCt2pp	GND	PGM	SUCDi	THD2pp
224	ATPS4rpp	EDA	GLCt2pp	GND	PGM	SUCOAS	THD2pp
225	ATPS4rpp	EDA	GLCt2pp	PGM	PFL	RPE	PTAr
226	ATPS4rpp	EDA	GLCt2pp	PGM	PFL	RPI	PTAr
227	ATPS4rpp	EDA	GLCt2pp	PGM	PFL	PTAr	TKT1
228	ATPS4rpp	EDA	GLCt2pp	PGM	PFL	PTAr	TKT2
229	ATPS4rpp	EDA	GLCt2pp	PGM	RPI	PTAr	THD2pp
230	ATPS4rpp	EDA	GLCt2pp	PGM	RPI	SUCDi	THD2pp
231	ATPS4rpp	EDA	GLCt2pp	PGM	RPI	SUCOAS	THD2pp
232	ATPS4rpp	EDD	ENO	F6PA	MGSA	RPI	TPI
233	ATPS4rpp	EDD	ENO	F6PA	PFL	PTAr	TPI
234	ATPS4rpp	EDD	ENO	FUM	GLCt2pp	GND	THD2pp
235	ATPS4rpp	EDD	ENO	FUM	GLCt2pp	RPI	THD2pp
236	ATPS4rpp	EDD	ENO	FBA	GLCt2pp	GND	TALA
237	ATPS4rpp	EDD	ENO	GLCt2pp	GND	PDH	PFL
238	ATPS4rpp	EDD	ENO	GLCt2pp	GND	PFK	TALA
239	ATPS4rpp	EDD	ENO	GLCt2pp	GND	PFL	PTAr
240	ATPS4rpp	EDD	ENO	GLCt2pp	GND	SUCDi	THD2pp
241	ATPS4rpp	EDD	ENO	GLCt2pp	GND	SUCOAS	THD2pp
242	ATPS4rpp	EDD	ENO	GLCt2pp	PFL	RPE	PTAr
243	ATPS4rpp	EDD	ENO	GLCt2pp	PFL	RPI	PTAr
244	ATPS4rpp	EDD	ENO	GLCt2pp	PFL	PTAr	TKT1
245	ATPS4rpp	EDD	ENO	GLCt2pp	PFL	PTAr	TKT2
246	ATPS4rpp	EDD	ENO	GLCt2pp	RPI	PTAr	THD2pp
247	ATPS4rpp	EDD	ENO	GLCt2pp	RPI	SUCDi	THD2pp
248	ATPS4rpp	EDD	ENO	GLCt2pp	RPI	SUCOAS	THD2pp
249	ATPS4rpp	EDD	F6PA	FUM	G6PDH2r	PTAr	TPI
250	ATPS4rpp	EDD	F6PA	FUM	GND	PTAr	TPI
251	ATPS4rpp	EDD	F6PA	FUM	PGI	PTAr	TPI
252	ATPS4rpp	EDD	F6PA	FUM	PGL	PTAr	TPI
253	ATPS4rpp	EDD	F6PA	FUM	RPE	PTAr	TPI
254	ATPS4rpp	EDD	F6PA	FUM	RPI	PTAr	TPI
255	ATPS4rpp	EDD	F6PA	FUM	PTAr	TKT1	TPI
256	ATPS4rpp	EDD	F6PA	FUM	PTAr	TKT2	TPI
257	ATPS4rpp	EDD	F6PA	G6PDH2r	PTAr	SUCDi	TPI
258	ATPS4rpp	EDD	F6PA	G6PDH2r	PTAr	SUCOAS	TPI
259	ATPS4rpp	EDD	F6PA	GND	PTAr	SUCDi	TPI
260	ATPS4rpp	EDD	F6PA	GND	PTAr	SUCOAS	TPI
261	ATPS4rpp	EDD	F6PA	MGSA	PGM	RPI	TPI
262	ATPS4rpp	EDD	F6PA	PDH	PFL	RPI	TPI
263	ATPS4rpp	EDD	F6PA	PGI	PTAr	SUCDi	TPI
264	ATPS4rpp	EDD	F6PA	PGI	PTAr	SUCOAS	TPI
265	ATPS4rpp	EDD	F6PA	PGL	PTAr	SUCDi	TPI
266	ATPS4rpp	EDD	F6PA	PGL	PTAr	SUCOAS	TPI
267	ATPS4rpp	EDD	F6PA	PGM	PFL	PTAr	TPI
268	ATPS4rpp	EDD	F6PA	RPE	PTAr	SUCDi	TPI
269	ATPS4rpp	EDD	F6PA	RPE	PTAr	SUCOAS	TPI
270	ATPS4rpp	EDD	F6PA	RPI	PTAr	SUCDi	TPI
271	ATPS4rpp	EDD	F6PA	RPI	PTAr	SUCOAS	TPI
272	ATPS4rpp	EDD	F6PA	PTAr	SUCDi	TKT1	TPI
273	ATPS4rpp	EDD	F6PA	PTAr	SUCDi	TKT2	TPI
274	ATPS4rpp	EDD	F6PA	PTAr	SUCOAS	TKT1	TPI
275	ATPS4rpp	EDD	F6PA	PTAr	SUCOAS	TKT2	TPI
276	ATPS4rpp	EDD	FUM	GLCt2pp	GND	PGM	THD2pp
277	ATPS4rpp	EDD	FUM	GLCt2pp	PGM	RPI	THD2pp
278	ATPS4rpp	EDD	FBA	GLCt2pp	GND	PGM	TALA
279	ATPS4rpp	EDD	GLCt2pp	GND	PDH	PGM	PFL
280	ATPS4rpp	EDD	GLCt2pp	GND	PGM	PFK	TALA
281	ATPS4rpp	EDD	GLCt2pp	GND	PGM	PFL	PTAr
282	ATPS4rpp	EDD	GLCt2pp	GND	PGM	SUCDi	THD2pp
283	ATPS4rpp	EDD	GLCt2pp	GND	PGM	SUCOAS	THD2pp
284	ATPS4rpp	EDD	GLCt2pp	PGM	PFL	RPE	PTAr
285	ATPS4rpp	EDD	GLCt2pp	PGM	PFL	RPI	PTAr
286	ATPS4rpp	EDD	GLCt2pp	PGM	PFL	PTAr	TKT1
287	ATPS4rpp	EDD	GLCt2pp	PGM	PFL	PTAr	TKT2
288	ATPS4rpp	EDD	GLCt2pp	PGM	RPI	PTAr	THD2pp
289	ATPS4rpp	EDD	GLCt2pp	PGM	RPI	SUCDi	THD2pp
290	ATPS4rpp	EDD	GLCt2pp	PGM	RPI	SUCOAS	THD2pp
291	ATPS4rpp	ENO	ICL	PDH	PFL	PPC	PTAr
292	ATPS4rpp	ENO	ICL	PDH	PFL	PPS	PTAr
293	ATPS4rpp	F6PA	G6PDH2r	PGI	PYK	PTAr	SUCOAS
294	ATPS4rpp	F6PA	G6PDH2r	PYK	PTAr	SUCOAS	TPI
295	ATPS4rpp	F6PA	GLCptspp	PDH	PFL	RPI	PYK
296	ATPS4rpp	F6PA	GLCptspp	PPC	PYK	PTAr	SUCDi
297	ATPS4rpp	F6PA	PGI	PGL	PYK	PTAr	SUCOAS
298	ATPS4rpp	F6PA	PGL	PYK	PTAr	SUCOAS	TPI
299	ATPS4rpp	G6PDH2r	PGI	PYK	PTAr	SUCOAS	TPI
300	ATPS4rpp	GLCptspp	GLCt2pp	GND	PYK	PTAr	SUCOAS
301	ATPS4rpp	GLCptspp	GLCt2pp	PDH	PFL	RPI	PYK
302	ATPS4rpp	GLCptspp	GLCt2pp	RPE	PYK	PTAr	SUCOAS
303	ATPS4rpp	GLCptspp	GLCt2pp	RPI	PYK	PTAr	SUCOAS
304	ATPS4rpp	GLCptspp	GLCt2pp	PYK	PTAr	SUCOAS	TKT1
305	ATPS4rpp	GLCptspp	GLCt2pp	PYK	PTAr	SUCOAS	TKT2
306	ATPS4rpp	GLCptspp	GLCt2pp	PYK	PTAr	SUCOAS	TALA
307	ATPS4rpp	GLCptspp	PDH	PFL	RPI	PYK	TPI
308	ATPS4rpp	GLCptspp	PPC	PYK	PTAr	SUCDi	TPI
309	ATPS4rpp	ICL	PDH	PGM	PFL	PPC	PTAr
310	ATPS4rpp	ICL	PDH	PGM	PFL	PPS	PTAr
311	ATPS4rpp	PGI	PGL	PYK	PTAr	SUCOAS	TPI
312	ENO	GAPD	PDH	PFL	POX	PPC	RPI
313	ENO	PDH	PGK	PFL	POX	PPC	RPI
314	GAPD	GND	PDH	PFL	POX	PPS	TKT1
315	GAPD	GND	PDH	PFL	POX	PPS	TALA
316	GAPD	PDH	PGM	PFL	POX	PPC	RPI
317	GND	PDH	PGK	PFL	POX	PPS	TKT1
318	GND	PDH	PGK	PFL	POX	PPS	TALA
319	PDH	PGK	PGM	PFL	POX	PPC	RPI

## Sheet: Synthetic Lethal Octuples
Synthetic Lethal Octuples
1	ACALD	AKGDH	ATPS4rpp	EDA	ENO	GLCt2pp	RPE	THD2pp
2	ACALD	AKGDH	ATPS4rpp	EDA	ENO	GLCt2pp	TKT1	THD2pp
3	ACALD	AKGDH	ATPS4rpp	EDA	ENO	GLCt2pp	TKT2	THD2pp
4	ACALD	AKGDH	ATPS4rpp	EDA	GLCt2pp	PGM	RPE	THD2pp
5	ACALD	AKGDH	ATPS4rpp	EDA	GLCt2pp	PGM	TKT1	THD2pp
6	ACALD	AKGDH	ATPS4rpp	EDA	GLCt2pp	PGM	TKT2	THD2pp
7	ACALD	AKGDH	ATPS4rpp	EDD	ENO	GLCt2pp	RPE	THD2pp
8	ACALD	AKGDH	ATPS4rpp	EDD	ENO	GLCt2pp	TKT1	THD2pp
9	ACALD	AKGDH	ATPS4rpp	EDD	ENO	GLCt2pp	TKT2	THD2pp
10	ACALD	AKGDH	ATPS4rpp	EDD	GLCt2pp	PGM	RPE	THD2pp
11	ACALD	AKGDH	ATPS4rpp	EDD	GLCt2pp	PGM	TKT1	THD2pp
12	ACALD	AKGDH	ATPS4rpp	EDD	GLCt2pp	PGM	TKT2	THD2pp
13	ACALD	ATPS4rpp	EDA	ENO	F6PA	FBA	G6PDH2r	TALA
14	ACALD	ATPS4rpp	EDA	ENO	F6PA	FBA	PGL	TALA
15	ACALD	ATPS4rpp	EDA	ENO	F6PA	FBA	RPE	TALA
16	ACALD	ATPS4rpp	EDA	ENO	F6PA	FBA	TKT1	TALA
17	ACALD	ATPS4rpp	EDA	ENO	F6PA	FBA	TKT2	TALA
18	ACALD	ATPS4rpp	EDA	ENO	F6PA	G6PDH2r	MGSA	TPI
19	ACALD	ATPS4rpp	EDA	ENO	F6PA	G6PDH2r	PFK	TALA
20	ACALD	ATPS4rpp	EDA	ENO	F6PA	GND	MGSA	TPI
21	ACALD	ATPS4rpp	EDA	ENO	F6PA	MGSA	PGI	TPI
22	ACALD	ATPS4rpp	EDA	ENO	F6PA	MGSA	PGL	TPI
23	ACALD	ATPS4rpp	EDA	ENO	F6PA	MGSA	RPE	TPI
24	ACALD	ATPS4rpp	EDA	ENO	F6PA	MGSA	TKT1	TPI
25	ACALD	ATPS4rpp	EDA	ENO	F6PA	MGSA	TKT2	TPI
26	ACALD	ATPS4rpp	EDA	ENO	F6PA	PGL	PFK	TALA
27	ACALD	ATPS4rpp	EDA	ENO	F6PA	PFK	RPE	TALA
28	ACALD	ATPS4rpp	EDA	ENO	F6PA	PFK	TKT1	TALA
29	ACALD	ATPS4rpp	EDA	ENO	F6PA	PFK	TKT2	TALA
30	ACALD	ATPS4rpp	EDA	ENO	FUM	GLCt2pp	RPE	THD2pp
31	ACALD	ATPS4rpp	EDA	ENO	FUM	GLCt2pp	TKT1	THD2pp
32	ACALD	ATPS4rpp	EDA	ENO	FUM	GLCt2pp	TKT2	THD2pp
33	ACALD	ATPS4rpp	EDA	ENO	FBA	GLCt2pp	RPE	TALA
34	ACALD	ATPS4rpp	EDA	ENO	FBA	GLCt2pp	TKT1	TALA
35	ACALD	ATPS4rpp	EDA	ENO	FBA	GLCt2pp	TKT2	TALA
36	ACALD	ATPS4rpp	EDA	ENO	GLCt2pp	PFK	RPE	TALA
37	ACALD	ATPS4rpp	EDA	ENO	GLCt2pp	PFK	TKT1	TALA
38	ACALD	ATPS4rpp	EDA	ENO	GLCt2pp	PFK	TKT2	TALA
39	ACALD	ATPS4rpp	EDA	ENO	GLCt2pp	RPE	SUCDi	THD2pp
40	ACALD	ATPS4rpp	EDA	ENO	GLCt2pp	RPE	SUCOAS	THD2pp
41	ACALD	ATPS4rpp	EDA	ENO	GLCt2pp	SUCDi	TKT1	THD2pp
42	ACALD	ATPS4rpp	EDA	ENO	GLCt2pp	SUCDi	TKT2	THD2pp
43	ACALD	ATPS4rpp	EDA	ENO	GLCt2pp	SUCOAS	TKT1	THD2pp
44	ACALD	ATPS4rpp	EDA	ENO	GLCt2pp	SUCOAS	TKT2	THD2pp
45	ACALD	ATPS4rpp	EDA	F6PA	FBA	G6PDH2r	PGM	TALA
46	ACALD	ATPS4rpp	EDA	F6PA	FBA	G6PDH2r	PYK	TALA
47	ACALD	ATPS4rpp	EDA	F6PA	FBA	PGL	PGM	TALA
48	ACALD	ATPS4rpp	EDA	F6PA	FBA	PGL	PYK	TALA
49	ACALD	ATPS4rpp	EDA	F6PA	FBA	PGM	RPE	TALA
50	ACALD	ATPS4rpp	EDA	F6PA	FBA	PGM	TKT1	TALA
51	ACALD	ATPS4rpp	EDA	F6PA	FBA	PGM	TKT2	TALA
52	ACALD	ATPS4rpp	EDA	F6PA	G6PDH2r	MGSA	PGM	TPI
53	ACALD	ATPS4rpp	EDA	F6PA	G6PDH2r	PGM	PFK	TALA
54	ACALD	ATPS4rpp	EDA	F6PA	G6PDH2r	PFK	PYK	TALA
55	ACALD	ATPS4rpp	EDA	F6PA	GND	MGSA	PGM	TPI
56	ACALD	ATPS4rpp	EDA	F6PA	MGSA	PGI	PGM	TPI
57	ACALD	ATPS4rpp	EDA	F6PA	MGSA	PGL	PGM	TPI
58	ACALD	ATPS4rpp	EDA	F6PA	MGSA	PGM	RPE	TPI
59	ACALD	ATPS4rpp	EDA	F6PA	MGSA	PGM	TKT1	TPI
60	ACALD	ATPS4rpp	EDA	F6PA	MGSA	PGM	TKT2	TPI
61	ACALD	ATPS4rpp	EDA	F6PA	PGL	PGM	PFK	TALA
62	ACALD	ATPS4rpp	EDA	F6PA	PGL	PFK	PYK	TALA
63	ACALD	ATPS4rpp	EDA	F6PA	PGM	PFK	RPE	TALA
64	ACALD	ATPS4rpp	EDA	F6PA	PGM	PFK	TKT1	TALA
65	ACALD	ATPS4rpp	EDA	F6PA	PGM	PFK	TKT2	TALA
66	ACALD	ATPS4rpp	EDA	FUM	GLCt2pp	PGM	RPE	THD2pp
67	ACALD	ATPS4rpp	EDA	FUM	GLCt2pp	PGM	TKT1	THD2pp
68	ACALD	ATPS4rpp	EDA	FUM	GLCt2pp	PGM	TKT2	THD2pp
69	ACALD	ATPS4rpp	EDA	FBA	GLCt2pp	PGM	RPE	TALA
70	ACALD	ATPS4rpp	EDA	FBA	GLCt2pp	PGM	TKT1	TALA
71	ACALD	ATPS4rpp	EDA	FBA	GLCt2pp	PGM	TKT2	TALA
72	ACALD	ATPS4rpp	EDA	GLCt2pp	PGM	PFK	RPE	TALA
73	ACALD	ATPS4rpp	EDA	GLCt2pp	PGM	PFK	TKT1	TALA
74	ACALD	ATPS4rpp	EDA	GLCt2pp	PGM	PFK	TKT2	TALA
75	ACALD	ATPS4rpp	EDA	GLCt2pp	PGM	RPE	SUCDi	THD2pp
76	ACALD	ATPS4rpp	EDA	GLCt2pp	PGM	RPE	SUCOAS	THD2pp
77	ACALD	ATPS4rpp	EDA	GLCt2pp	PGM	SUCDi	TKT1	THD2pp
78	ACALD	ATPS4rpp	EDA	GLCt2pp	PGM	SUCDi	TKT2	THD2pp
79	ACALD	ATPS4rpp	EDA	GLCt2pp	PGM	SUCOAS	TKT1	THD2pp
80	ACALD	ATPS4rpp	EDA	GLCt2pp	PGM	SUCOAS	TKT2	THD2pp
81	ACALD	ATPS4rpp	EDD	ENO	F6PA	FBA	G6PDH2r	TALA
82	ACALD	ATPS4rpp	EDD	ENO	F6PA	FBA	PGL	TALA
83	ACALD	ATPS4rpp	EDD	ENO	F6PA	FBA	RPE	TALA
84	ACALD	ATPS4rpp	EDD	ENO	F6PA	FBA	TKT1	TALA
85	ACALD	ATPS4rpp	EDD	ENO	F6PA	FBA	TKT2	TALA
86	ACALD	ATPS4rpp	EDD	ENO	F6PA	G6PDH2r	MGSA	TPI
87	ACALD	ATPS4rpp	EDD	ENO	F6PA	G6PDH2r	PFK	TALA
88	ACALD	ATPS4rpp	EDD	ENO	F6PA	GND	MGSA	TPI
89	ACALD	ATPS4rpp	EDD	ENO	F6PA	MGSA	PGI	TPI
90	ACALD	ATPS4rpp	EDD	ENO	F6PA	MGSA	PGL	TPI
91	ACALD	ATPS4rpp	EDD	ENO	F6PA	MGSA	RPE	TPI
92	ACALD	ATPS4rpp	EDD	ENO	F6PA	MGSA	TKT1	TPI
93	ACALD	ATPS4rpp	EDD	ENO	F6PA	MGSA	TKT2	TPI
94	ACALD	ATPS4rpp	EDD	ENO	F6PA	PGL	PFK	TALA
95	ACALD	ATPS4rpp	EDD	ENO	F6PA	PFK	RPE	TALA
96	ACALD	ATPS4rpp	EDD	ENO	F6PA	PFK	TKT1	TALA
97	ACALD	ATPS4rpp	EDD	ENO	F6PA	PFK	TKT2	TALA
98	ACALD	ATPS4rpp	EDD	ENO	FUM	GLCt2pp	RPE	THD2pp
99	ACALD	ATPS4rpp	EDD	ENO	FUM	GLCt2pp	TKT1	THD2pp
100	ACALD	ATPS4rpp	EDD	ENO	FUM	GLCt2pp	TKT2	THD2pp
101	ACALD	ATPS4rpp	EDD	ENO	FBA	GLCt2pp	RPE	TALA
102	ACALD	ATPS4rpp	EDD	ENO	FBA	GLCt2pp	TKT1	TALA
103	ACALD	ATPS4rpp	EDD	ENO	FBA	GLCt2pp	TKT2	TALA
104	ACALD	ATPS4rpp	EDD	ENO	GLCt2pp	PFK	RPE	TALA
105	ACALD	ATPS4rpp	EDD	ENO	GLCt2pp	PFK	TKT1	TALA
106	ACALD	ATPS4rpp	EDD	ENO	GLCt2pp	PFK	TKT2	TALA
107	ACALD	ATPS4rpp	EDD	ENO	GLCt2pp	RPE	SUCDi	THD2pp
108	ACALD	ATPS4rpp	EDD	ENO	GLCt2pp	RPE	SUCOAS	THD2pp
109	ACALD	ATPS4rpp	EDD	ENO	GLCt2pp	SUCDi	TKT1	THD2pp
110	ACALD	ATPS4rpp	EDD	ENO	GLCt2pp	SUCDi	TKT2	THD2pp
111	ACALD	ATPS4rpp	EDD	ENO	GLCt2pp	SUCOAS	TKT1	THD2pp
112	ACALD	ATPS4rpp	EDD	ENO	GLCt2pp	SUCOAS	TKT2	THD2pp
113	ACALD	ATPS4rpp	EDD	F6PA	FBA	G6PDH2r	PGM	TALA
114	ACALD	ATPS4rpp	EDD	F6PA	FBA	G6PDH2r	PYK	TALA
115	ACALD	ATPS4rpp	EDD	F6PA	FBA	PGL	PGM	TALA
116	ACALD	ATPS4rpp	EDD	F6PA	FBA	PGL	PYK	TALA
117	ACALD	ATPS4rpp	EDD	F6PA	FBA	PGM	RPE	TALA
118	ACALD	ATPS4rpp	EDD	F6PA	FBA	PGM	TKT1	TALA
119	ACALD	ATPS4rpp	EDD	F6PA	FBA	PGM	TKT2	TALA
120	ACALD	ATPS4rpp	EDD	F6PA	G6PDH2r	MGSA	PGM	TPI
121	ACALD	ATPS4rpp	EDD	F6PA	G6PDH2r	PGM	PFK	TALA
122	ACALD	ATPS4rpp	EDD	F6PA	G6PDH2r	PFK	PYK	TALA
123	ACALD	ATPS4rpp	EDD	F6PA	GND	MGSA	PGM	TPI
124	ACALD	ATPS4rpp	EDD	F6PA	MGSA	PGI	PGM	TPI
125	ACALD	ATPS4rpp	EDD	F6PA	MGSA	PGL	PGM	TPI
126	ACALD	ATPS4rpp	EDD	F6PA	MGSA	PGM	RPE	TPI
127	ACALD	ATPS4rpp	EDD	F6PA	MGSA	PGM	TKT1	TPI
128	ACALD	ATPS4rpp	EDD	F6PA	MGSA	PGM	TKT2	TPI
129	ACALD	ATPS4rpp	EDD	F6PA	PGL	PGM	PFK	TALA
130	ACALD	ATPS4rpp	EDD	F6PA	PGL	PFK	PYK	TALA
131	ACALD	ATPS4rpp	EDD	F6PA	PGM	PFK	RPE	TALA
132	ACALD	ATPS4rpp	EDD	F6PA	PGM	PFK	TKT1	TALA
133	ACALD	ATPS4rpp	EDD	F6PA	PGM	PFK	TKT2	TALA
134	ACALD	ATPS4rpp	EDD	FUM	GLCt2pp	PGM	RPE	THD2pp
135	ACALD	ATPS4rpp	EDD	FUM	GLCt2pp	PGM	TKT1	THD2pp
136	ACALD	ATPS4rpp	EDD	FUM	GLCt2pp	PGM	TKT2	THD2pp
137	ACALD	ATPS4rpp	EDD	FBA	GLCt2pp	PGM	RPE	TALA
138	ACALD	ATPS4rpp	EDD	FBA	GLCt2pp	PGM	TKT1	TALA
139	ACALD	ATPS4rpp	EDD	FBA	GLCt2pp	PGM	TKT2	TALA
140	ACALD	ATPS4rpp	EDD	GLCt2pp	PGM	PFK	RPE	TALA
141	ACALD	ATPS4rpp	EDD	GLCt2pp	PGM	PFK	TKT1	TALA
142	ACALD	ATPS4rpp	EDD	GLCt2pp	PGM	PFK	TKT2	TALA
143	ACALD	ATPS4rpp	EDD	GLCt2pp	PGM	RPE	SUCDi	THD2pp
144	ACALD	ATPS4rpp	EDD	GLCt2pp	PGM	RPE	SUCOAS	THD2pp
145	ACALD	ATPS4rpp	EDD	GLCt2pp	PGM	SUCDi	TKT1	THD2pp
146	ACALD	ATPS4rpp	EDD	GLCt2pp	PGM	SUCDi	TKT2	THD2pp
147	ACALD	ATPS4rpp	EDD	GLCt2pp	PGM	SUCOAS	TKT1	THD2pp
148	ACALD	ATPS4rpp	EDD	GLCt2pp	PGM	SUCOAS	TKT2	THD2pp
149	ACALD	ATPS4rpp	F6PA	G6PDH2r	PDH	PGI	PFL	PYK
150	ACALD	ATPS4rpp	F6PA	PDH	PGI	PGL	PFL	PYK
151	ACALD	ATPS4rpp	G6PDH2r	PDH	PGI	PFL	PYK	TPI
152	ACALD	ATPS4rpp	GLCptspp	GLCt2pp	GND	PDH	PFL	PYK
153	ACALD	ATPS4rpp	GLCptspp	GLCt2pp	PDH	PFL	RPE	PYK
154	ACALD	ATPS4rpp	GLCptspp	GLCt2pp	PDH	PFL	PYK	TKT1
155	ACALD	ATPS4rpp	GLCptspp	GLCt2pp	PDH	PFL	PYK	TKT2
156	ACALD	ATPS4rpp	GLCptspp	GLCt2pp	PDH	PFL	PYK	TALA
157	ACALD	ATPS4rpp	PDH	PGI	PGL	PFL	PYK	TPI
158	ACKr	AKGDH	ATPS4rpp	EDA	F6PA	FBA	G6PDH2r	TALA
159	ACKr	AKGDH	ATPS4rpp	EDA	F6PA	FBA	PGL	TALA
160	ACKr	AKGDH	ATPS4rpp	EDA	F6PA	FBA	RPE	TALA
161	ACKr	AKGDH	ATPS4rpp	EDA	F6PA	FBA	TKT1	TALA
162	ACKr	AKGDH	ATPS4rpp	EDA	F6PA	FBA	TKT2	TALA
163	ACKr	AKGDH	ATPS4rpp	EDA	F6PA	G6PDH2r	PFK	TALA
164	ACKr	AKGDH	ATPS4rpp	EDA	F6PA	GND	PGI	PYK
165	ACKr	AKGDH	ATPS4rpp	EDA	F6PA	PGI	RPE	PYK
166	ACKr	AKGDH	ATPS4rpp	EDA	F6PA	PGI	RPI	PYK
167	ACKr	AKGDH	ATPS4rpp	EDA	F6PA	PGI	PYK	TKT1
168	ACKr	AKGDH	ATPS4rpp	EDA	F6PA	PGL	PFK	TALA
169	ACKr	AKGDH	ATPS4rpp	EDA	F6PA	PFK	RPE	TALA
170	ACKr	AKGDH	ATPS4rpp	EDA	F6PA	PFK	TKT1	TALA
171	ACKr	AKGDH	ATPS4rpp	EDA	F6PA	PFK	TKT2	TALA
172	ACKr	AKGDH	ATPS4rpp	EDA	GLCptspp	GLCt2pp	GND	TPI
173	ACKr	AKGDH	ATPS4rpp	EDA	GLCptspp	GLCt2pp	RPE	TPI
174	ACKr	AKGDH	ATPS4rpp	EDA	GLCptspp	GLCt2pp	RPI	TPI
175	ACKr	AKGDH	ATPS4rpp	EDA	GLCptspp	GLCt2pp	TKT1	TPI
176	ACKr	AKGDH	ATPS4rpp	EDA	GLCptspp	GLCt2pp	TKT2	TPI
177	ACKr	AKGDH	ATPS4rpp	EDA	GLCt2pp	GND	PGI	TPI
178	ACKr	AKGDH	ATPS4rpp	EDA	GLCt2pp	PGI	RPE	TPI
179	ACKr	AKGDH	ATPS4rpp	EDA	GLCt2pp	PGI	RPI	TPI
180	ACKr	AKGDH	ATPS4rpp	EDA	GLCt2pp	PGI	TKT1	TPI
181	ACKr	AKGDH	ATPS4rpp	EDA	GLCt2pp	PGI	TKT2	TPI
182	ACKr	AKGDH	ATPS4rpp	EDA	GND	PGI	PYK	TPI
183	ACKr	AKGDH	ATPS4rpp	EDA	PGI	RPE	PYK	TPI
184	ACKr	AKGDH	ATPS4rpp	EDA	PGI	RPI	PYK	TPI
185	ACKr	AKGDH	ATPS4rpp	EDA	PGI	PYK	TKT1	TPI
186	ACKr	AKGDH	ATPS4rpp	EDA	PGI	PYK	TKT2	TPI
187	ACKr	AKGDH	ATPS4rpp	EDD	F6PA	FBA	G6PDH2r	TALA
188	ACKr	AKGDH	ATPS4rpp	EDD	F6PA	FBA	PGL	TALA
189	ACKr	AKGDH	ATPS4rpp	EDD	F6PA	FBA	RPE	TALA
190	ACKr	AKGDH	ATPS4rpp	EDD	F6PA	FBA	TKT1	TALA
191	ACKr	AKGDH	ATPS4rpp	EDD	F6PA	FBA	TKT2	TALA
192	ACKr	AKGDH	ATPS4rpp	EDD	F6PA	G6PDH2r	PFK	TALA
193	ACKr	AKGDH	ATPS4rpp	EDD	F6PA	GND	PGI	PYK
194	ACKr	AKGDH	ATPS4rpp	EDD	F6PA	PGI	RPE	PYK
195	ACKr	AKGDH	ATPS4rpp	EDD	F6PA	PGI	RPI	PYK
196	ACKr	AKGDH	ATPS4rpp	EDD	F6PA	PGI	PYK	TKT1
197	ACKr	AKGDH	ATPS4rpp	EDD	F6PA	PGL	PFK	TALA
198	ACKr	AKGDH	ATPS4rpp	EDD	F6PA	PFK	RPE	TALA
199	ACKr	AKGDH	ATPS4rpp	EDD	F6PA	PFK	TKT1	TALA
200	ACKr	AKGDH	ATPS4rpp	EDD	F6PA	PFK	TKT2	TALA
201	ACKr	AKGDH	ATPS4rpp	EDD	GLCptspp	GLCt2pp	GND	TPI
202	ACKr	AKGDH	ATPS4rpp	EDD	GLCptspp	GLCt2pp	RPE	TPI
203	ACKr	AKGDH	ATPS4rpp	EDD	GLCptspp	GLCt2pp	RPI	TPI
204	ACKr	AKGDH	ATPS4rpp	EDD	GLCptspp	GLCt2pp	TKT1	TPI
205	ACKr	AKGDH	ATPS4rpp	EDD	GLCptspp	GLCt2pp	TKT2	TPI
206	ACKr	AKGDH	ATPS4rpp	EDD	GLCt2pp	GND	PGI	TPI
207	ACKr	AKGDH	ATPS4rpp	EDD	GLCt2pp	PGI	RPE	TPI
208	ACKr	AKGDH	ATPS4rpp	EDD	GLCt2pp	PGI	RPI	TPI
209	ACKr	AKGDH	ATPS4rpp	EDD	GLCt2pp	PGI	TKT1	TPI
210	ACKr	AKGDH	ATPS4rpp	EDD	GLCt2pp	PGI	TKT2	TPI
211	ACKr	AKGDH	ATPS4rpp	EDD	GND	PGI	PYK	TPI
212	ACKr	AKGDH	ATPS4rpp	EDD	PGI	RPE	PYK	TPI
213	ACKr	AKGDH	ATPS4rpp	EDD	PGI	RPI	PYK	TPI
214	ACKr	AKGDH	ATPS4rpp	EDD	PGI	PYK	TKT1	TPI
215	ACKr	AKGDH	ATPS4rpp	EDD	PGI	PYK	TKT2	TPI
216	ACKr	AKGDH	ATPS4rpp	F6PA	FBA	G6PDH2r	PYK	TALA
217	ACKr	AKGDH	ATPS4rpp	F6PA	FBA	PGL	PYK	TALA
218	ACKr	AKGDH	ATPS4rpp	F6PA	G6PDH2r	PFK	PYK	TALA
219	ACKr	AKGDH	ATPS4rpp	F6PA	PGL	PFK	PYK	TALA
220	ACKr	ATPS4rpp	EDA	F6PA	FUM	FBA	G6PDH2r	TALA
221	ACKr	ATPS4rpp	EDA	F6PA	FUM	FBA	PGL	TALA
222	ACKr	ATPS4rpp	EDA	F6PA	FUM	FBA	RPE	TALA
223	ACKr	ATPS4rpp	EDA	F6PA	FUM	FBA	TKT1	TALA
224	ACKr	ATPS4rpp	EDA	F6PA	FUM	FBA	TKT2	TALA
225	ACKr	ATPS4rpp	EDA	F6PA	FUM	G6PDH2r	PFK	TALA
226	ACKr	ATPS4rpp	EDA	F6PA	FUM	PGL	PFK	TALA
227	ACKr	ATPS4rpp	EDA	F6PA	FUM	PFK	RPE	TALA
228	ACKr	ATPS4rpp	EDA	F6PA	FUM	PFK	TKT1	TALA
229	ACKr	ATPS4rpp	EDA	F6PA	FUM	PFK	TKT2	TALA
230	ACKr	ATPS4rpp	EDA	F6PA	FBA	G6PDH2r	SUCDi	TALA
231	ACKr	ATPS4rpp	EDA	F6PA	FBA	G6PDH2r	SUCOAS	TALA
232	ACKr	ATPS4rpp	EDA	F6PA	FBA	PGL	SUCDi	TALA
233	ACKr	ATPS4rpp	EDA	F6PA	FBA	PGL	SUCOAS	TALA
234	ACKr	ATPS4rpp	EDA	F6PA	FBA	RPE	SUCDi	TALA
235	ACKr	ATPS4rpp	EDA	F6PA	FBA	RPE	SUCOAS	TALA
236	ACKr	ATPS4rpp	EDA	F6PA	FBA	SUCDi	TKT1	TALA
237	ACKr	ATPS4rpp	EDA	F6PA	FBA	SUCDi	TKT2	TALA
238	ACKr	ATPS4rpp	EDA	F6PA	FBA	SUCOAS	TKT1	TALA
239	ACKr	ATPS4rpp	EDA	F6PA	FBA	SUCOAS	TKT2	TALA
240	ACKr	ATPS4rpp	EDA	F6PA	G6PDH2r	PFK	SUCDi	TALA
241	ACKr	ATPS4rpp	EDA	F6PA	G6PDH2r	PFK	SUCOAS	TALA
242	ACKr	ATPS4rpp	EDA	F6PA	GLCptspp	PFL	PYK	TPI
243	ACKr	ATPS4rpp	EDA	F6PA	GND	PGI	PYK	SUCOAS
244	ACKr	ATPS4rpp	EDA	F6PA	PGI	RPE	PYK	SUCOAS
245	ACKr	ATPS4rpp	EDA	F6PA	PGI	RPI	PYK	SUCOAS
246	ACKr	ATPS4rpp	EDA	F6PA	PGI	PYK	SUCOAS	TKT1
247	ACKr	ATPS4rpp	EDA	F6PA	PGL	PFK	SUCDi	TALA
248	ACKr	ATPS4rpp	EDA	F6PA	PGL	PFK	SUCOAS	TALA
249	ACKr	ATPS4rpp	EDA	F6PA	PFK	RPE	SUCDi	TALA
250	ACKr	ATPS4rpp	EDA	F6PA	PFK	RPE	SUCOAS	TALA
251	ACKr	ATPS4rpp	EDA	F6PA	PFK	SUCDi	TKT1	TALA
252	ACKr	ATPS4rpp	EDA	F6PA	PFK	SUCDi	TKT2	TALA
253	ACKr	ATPS4rpp	EDA	F6PA	PFK	SUCOAS	TKT1	TALA
254	ACKr	ATPS4rpp	EDA	F6PA	PFK	SUCOAS	TKT2	TALA
255	ACKr	ATPS4rpp	EDA	FUM	GLCptspp	GLCt2pp	GND	TPI
256	ACKr	ATPS4rpp	EDA	FUM	GLCptspp	GLCt2pp	RPE	TPI
257	ACKr	ATPS4rpp	EDA	FUM	GLCptspp	GLCt2pp	RPI	TPI
258	ACKr	ATPS4rpp	EDA	FUM	GLCptspp	GLCt2pp	TKT1	TPI
259	ACKr	ATPS4rpp	EDA	FUM	GLCptspp	GLCt2pp	TKT2	TPI
260	ACKr	ATPS4rpp	EDA	FUM	GLCt2pp	GND	PGI	TPI
261	ACKr	ATPS4rpp	EDA	FUM	GLCt2pp	PGI	RPE	TPI
262	ACKr	ATPS4rpp	EDA	FUM	GLCt2pp	PGI	RPI	TPI
263	ACKr	ATPS4rpp	EDA	FUM	GLCt2pp	PGI	TKT1	TPI
264	ACKr	ATPS4rpp	EDA	FUM	GLCt2pp	PGI	TKT2	TPI
265	ACKr	ATPS4rpp	EDA	GLCptspp	GLCt2pp	GND	SUCDi	TPI
266	ACKr	ATPS4rpp	EDA	GLCptspp	GLCt2pp	GND	SUCOAS	TPI
267	ACKr	ATPS4rpp	EDA	GLCptspp	GLCt2pp	RPE	SUCDi	TPI
268	ACKr	ATPS4rpp	EDA	GLCptspp	GLCt2pp	RPE	SUCOAS	TPI
269	ACKr	ATPS4rpp	EDA	GLCptspp	GLCt2pp	RPI	SUCDi	TPI
270	ACKr	ATPS4rpp	EDA	GLCptspp	GLCt2pp	RPI	SUCOAS	TPI
271	ACKr	ATPS4rpp	EDA	GLCptspp	GLCt2pp	SUCDi	TKT1	TPI
272	ACKr	ATPS4rpp	EDA	GLCptspp	GLCt2pp	SUCDi	TKT2	TPI
273	ACKr	ATPS4rpp	EDA	GLCptspp	GLCt2pp	SUCOAS	TKT1	TPI
274	ACKr	ATPS4rpp	EDA	GLCptspp	GLCt2pp	SUCOAS	TKT2	TPI
275	ACKr	ATPS4rpp	EDA	GLCt2pp	GND	PGI	SUCDi	TPI
276	ACKr	ATPS4rpp	EDA	GLCt2pp	GND	PGI	SUCOAS	TPI
277	ACKr	ATPS4rpp	EDA	GLCt2pp	PGI	RPE	SUCDi	TPI
278	ACKr	ATPS4rpp	EDA	GLCt2pp	PGI	RPE	SUCOAS	TPI
279	ACKr	ATPS4rpp	EDA	GLCt2pp	PGI	RPI	SUCDi	TPI
280	ACKr	ATPS4rpp	EDA	GLCt2pp	PGI	RPI	SUCOAS	TPI
281	ACKr	ATPS4rpp	EDA	GLCt2pp	PGI	SUCDi	TKT1	TPI
282	ACKr	ATPS4rpp	EDA	GLCt2pp	PGI	SUCDi	TKT2	TPI
283	ACKr	ATPS4rpp	EDA	GLCt2pp	PGI	SUCOAS	TKT1	TPI
284	ACKr	ATPS4rpp	EDA	GLCt2pp	PGI	SUCOAS	TKT2	TPI
285	ACKr	ATPS4rpp	EDA	GND	PGI	PYK	SUCOAS	TPI
286	ACKr	ATPS4rpp	EDA	PGI	RPE	PYK	SUCOAS	TPI
287	ACKr	ATPS4rpp	EDA	PGI	RPI	PYK	SUCOAS	TPI
288	ACKr	ATPS4rpp	EDA	PGI	PYK	SUCOAS	TKT1	TPI
289	ACKr	ATPS4rpp	EDA	PGI	PYK	SUCOAS	TKT2	TPI
290	ACKr	ATPS4rpp	EDD	F6PA	FUM	FBA	G6PDH2r	TALA
291	ACKr	ATPS4rpp	EDD	F6PA	FUM	FBA	PGL	TALA
292	ACKr	ATPS4rpp	EDD	F6PA	FUM	FBA	RPE	TALA
293	ACKr	ATPS4rpp	EDD	F6PA	FUM	FBA	TKT1	TALA
294	ACKr	ATPS4rpp	EDD	F6PA	FUM	FBA	TKT2	TALA
295	ACKr	ATPS4rpp	EDD	F6PA	FUM	G6PDH2r	PFK	TALA
296	ACKr	ATPS4rpp	EDD	F6PA	FUM	PGL	PFK	TALA
297	ACKr	ATPS4rpp	EDD	F6PA	FUM	PFK	RPE	TALA
298	ACKr	ATPS4rpp	EDD	F6PA	FUM	PFK	TKT1	TALA
299	ACKr	ATPS4rpp	EDD	F6PA	FUM	PFK	TKT2	TALA
300	ACKr	ATPS4rpp	EDD	F6PA	FBA	G6PDH2r	SUCDi	TALA
301	ACKr	ATPS4rpp	EDD	F6PA	FBA	G6PDH2r	SUCOAS	TALA
302	ACKr	ATPS4rpp	EDD	F6PA	FBA	PGL	SUCDi	TALA
303	ACKr	ATPS4rpp	EDD	F6PA	FBA	PGL	SUCOAS	TALA
304	ACKr	ATPS4rpp	EDD	F6PA	FBA	RPE	SUCDi	TALA
305	ACKr	ATPS4rpp	EDD	F6PA	FBA	RPE	SUCOAS	TALA
306	ACKr	ATPS4rpp	EDD	F6PA	FBA	SUCDi	TKT1	TALA
307	ACKr	ATPS4rpp	EDD	F6PA	FBA	SUCDi	TKT2	TALA
308	ACKr	ATPS4rpp	EDD	F6PA	FBA	SUCOAS	TKT1	TALA
309	ACKr	ATPS4rpp	EDD	F6PA	FBA	SUCOAS	TKT2	TALA
310	ACKr	ATPS4rpp	EDD	F6PA	G6PDH2r	PFK	SUCDi	TALA
311	ACKr	ATPS4rpp	EDD	F6PA	G6PDH2r	PFK	SUCOAS	TALA
312	ACKr	ATPS4rpp	EDD	F6PA	GLCptspp	PFL	PYK	TPI
313	ACKr	ATPS4rpp	EDD	F6PA	GND	PGI	PYK	SUCOAS
314	ACKr	ATPS4rpp	EDD	F6PA	PGI	RPE	PYK	SUCOAS
315	ACKr	ATPS4rpp	EDD	F6PA	PGI	RPI	PYK	SUCOAS
316	ACKr	ATPS4rpp	EDD	F6PA	PGI	PYK	SUCOAS	TKT1
317	ACKr	ATPS4rpp	EDD	F6PA	PGL	PFK	SUCDi	TALA
318	ACKr	ATPS4rpp	EDD	F6PA	PGL	PFK	SUCOAS	TALA
319	ACKr	ATPS4rpp	EDD	F6PA	PFK	RPE	SUCDi	TALA
320	ACKr	ATPS4rpp	EDD	F6PA	PFK	RPE	SUCOAS	TALA
321	ACKr	ATPS4rpp	EDD	F6PA	PFK	SUCDi	TKT1	TALA
322	ACKr	ATPS4rpp	EDD	F6PA	PFK	SUCDi	TKT2	TALA
323	ACKr	ATPS4rpp	EDD	F6PA	PFK	SUCOAS	TKT1	TALA
324	ACKr	ATPS4rpp	EDD	F6PA	PFK	SUCOAS	TKT2	TALA
325	ACKr	ATPS4rpp	EDD	FUM	GLCptspp	GLCt2pp	GND	TPI
326	ACKr	ATPS4rpp	EDD	FUM	GLCptspp	GLCt2pp	RPE	TPI
327	ACKr	ATPS4rpp	EDD	FUM	GLCptspp	GLCt2pp	RPI	TPI
328	ACKr	ATPS4rpp	EDD	FUM	GLCptspp	GLCt2pp	TKT1	TPI
329	ACKr	ATPS4rpp	EDD	FUM	GLCptspp	GLCt2pp	TKT2	TPI
330	ACKr	ATPS4rpp	EDD	FUM	GLCt2pp	GND	PGI	TPI
331	ACKr	ATPS4rpp	EDD	FUM	GLCt2pp	PGI	RPE	TPI
332	ACKr	ATPS4rpp	EDD	FUM	GLCt2pp	PGI	RPI	TPI
333	ACKr	ATPS4rpp	EDD	FUM	GLCt2pp	PGI	TKT1	TPI
334	ACKr	ATPS4rpp	EDD	FUM	GLCt2pp	PGI	TKT2	TPI
335	ACKr	ATPS4rpp	EDD	GLCptspp	GLCt2pp	GND	SUCDi	TPI
336	ACKr	ATPS4rpp	EDD	GLCptspp	GLCt2pp	GND	SUCOAS	TPI
337	ACKr	ATPS4rpp	EDD	GLCptspp	GLCt2pp	RPE	SUCDi	TPI
338	ACKr	ATPS4rpp	EDD	GLCptspp	GLCt2pp	RPE	SUCOAS	TPI
339	ACKr	ATPS4rpp	EDD	GLCptspp	GLCt2pp	RPI	SUCDi	TPI
340	ACKr	ATPS4rpp	EDD	GLCptspp	GLCt2pp	RPI	SUCOAS	TPI
341	ACKr	ATPS4rpp	EDD	GLCptspp	GLCt2pp	SUCDi	TKT1	TPI
342	ACKr	ATPS4rpp	EDD	GLCptspp	GLCt2pp	SUCDi	TKT2	TPI
343	ACKr	ATPS4rpp	EDD	GLCptspp	GLCt2pp	SUCOAS	TKT1	TPI
344	ACKr	ATPS4rpp	EDD	GLCptspp	GLCt2pp	SUCOAS	TKT2	TPI
345	ACKr	ATPS4rpp	EDD	GLCt2pp	GND	PGI	SUCDi	TPI
346	ACKr	ATPS4rpp	EDD	GLCt2pp	GND	PGI	SUCOAS	TPI
347	ACKr	ATPS4rpp	EDD	GLCt2pp	PGI	RPE	SUCDi	TPI
348	ACKr	ATPS4rpp	EDD	GLCt2pp	PGI	RPE	SUCOAS	TPI
349	ACKr	ATPS4rpp	EDD	GLCt2pp	PGI	RPI	SUCDi	TPI
350	ACKr	ATPS4rpp	EDD	GLCt2pp	PGI	RPI	SUCOAS	TPI
351	ACKr	ATPS4rpp	EDD	GLCt2pp	PGI	SUCDi	TKT1	TPI
352	ACKr	ATPS4rpp	EDD	GLCt2pp	PGI	SUCDi	TKT2	TPI
353	ACKr	ATPS4rpp	EDD	GLCt2pp	PGI	SUCOAS	TKT1	TPI
354	ACKr	ATPS4rpp	EDD	GLCt2pp	PGI	SUCOAS	TKT2	TPI
355	ACKr	ATPS4rpp	EDD	GND	PGI	PYK	SUCOAS	TPI
356	ACKr	ATPS4rpp	EDD	PGI	RPE	PYK	SUCOAS	TPI
357	ACKr	ATPS4rpp	EDD	PGI	RPI	PYK	SUCOAS	TPI
358	ACKr	ATPS4rpp	EDD	PGI	PYK	SUCOAS	TKT1	TPI
359	ACKr	ATPS4rpp	EDD	PGI	PYK	SUCOAS	TKT2	TPI
360	ACKr	ATPS4rpp	F6PA	FBA	G6PDH2r	PYK	SUCOAS	TALA
361	ACKr	ATPS4rpp	F6PA	FBA	PGL	PYK	SUCOAS	TALA
362	ACKr	ATPS4rpp	F6PA	G6PDH2r	PGI	PPC	PYK	SUCDi
363	ACKr	ATPS4rpp	F6PA	G6PDH2r	PFK	PYK	SUCOAS	TALA
364	ACKr	ATPS4rpp	F6PA	G6PDH2r	PPC	PYK	SUCDi	TPI
365	ACKr	ATPS4rpp	F6PA	PGI	PGL	PPC	PYK	SUCDi
366	ACKr	ATPS4rpp	F6PA	PGL	PFK	PYK	SUCOAS	TALA
367	ACKr	ATPS4rpp	F6PA	PGL	PPC	PYK	SUCDi	TPI
368	ACKr	ATPS4rpp	G6PDH2r	PGI	PPC	PYK	SUCDi	TPI
369	ACKr	ATPS4rpp	GLCptspp	GLCt2pp	GND	PDH	PFL	PYK
370	ACKr	ATPS4rpp	GLCptspp	GLCt2pp	GND	PPC	PYK	SUCDi
371	ACKr	ATPS4rpp	GLCptspp	GLCt2pp	PPC	RPE	PYK	SUCDi
372	ACKr	ATPS4rpp	GLCptspp	GLCt2pp	PPC	RPI	PYK	SUCDi
373	ACKr	ATPS4rpp	GLCptspp	GLCt2pp	PPC	PYK	SUCDi	TKT1
374	ACKr	ATPS4rpp	GLCptspp	GLCt2pp	PPC	PYK	SUCDi	TKT2
375	ACKr	ATPS4rpp	GLCptspp	GLCt2pp	PPC	PYK	SUCDi	TALA
376	ACKr	ATPS4rpp	PGI	PGL	PPC	PYK	SUCDi	TPI
377	AKGDH	ATPS4rpp	EDA	F6PA	FBA	G6PDH2r	PTAr	TALA
378	AKGDH	ATPS4rpp	EDA	F6PA	FBA	PGL	PTAr	TALA
379	AKGDH	ATPS4rpp	EDA	F6PA	FBA	RPE	PTAr	TALA
380	AKGDH	ATPS4rpp	EDA	F6PA	FBA	PTAr	TKT1	TALA
381	AKGDH	ATPS4rpp	EDA	F6PA	FBA	PTAr	TKT2	TALA
382	AKGDH	ATPS4rpp	EDA	F6PA	G6PDH2r	PFK	PTAr	TALA
383	AKGDH	ATPS4rpp	EDA	F6PA	GND	PGI	PYK	PTAr
384	AKGDH	ATPS4rpp	EDA	F6PA	PGI	RPE	PYK	PTAr
385	AKGDH	ATPS4rpp	EDA	F6PA	PGI	RPI	PYK	PTAr
386	AKGDH	ATPS4rpp	EDA	F6PA	PGI	PYK	PTAr	TKT1
387	AKGDH	ATPS4rpp	EDA	F6PA	PGL	PFK	PTAr	TALA
388	AKGDH	ATPS4rpp	EDA	F6PA	PFK	RPE	PTAr	TALA
389	AKGDH	ATPS4rpp	EDA	F6PA	PFK	PTAr	TKT1	TALA
390	AKGDH	ATPS4rpp	EDA	F6PA	PFK	PTAr	TKT2	TALA
391	AKGDH	ATPS4rpp	EDA	GLCptspp	GLCt2pp	GND	PTAr	TPI
392	AKGDH	ATPS4rpp	EDA	GLCptspp	GLCt2pp	RPE	PTAr	TPI
393	AKGDH	ATPS4rpp	EDA	GLCptspp	GLCt2pp	RPI	PTAr	TPI
394	AKGDH	ATPS4rpp	EDA	GLCptspp	GLCt2pp	PTAr	TKT1	TPI
395	AKGDH	ATPS4rpp	EDA	GLCptspp	GLCt2pp	PTAr	TKT2	TPI
396	AKGDH	ATPS4rpp	EDA	GLCt2pp	GND	PGI	PTAr	TPI
397	AKGDH	ATPS4rpp	EDA	GLCt2pp	PGI	RPE	PTAr	TPI
398	AKGDH	ATPS4rpp	EDA	GLCt2pp	PGI	RPI	PTAr	TPI
399	AKGDH	ATPS4rpp	EDA	GLCt2pp	PGI	PTAr	TKT1	TPI
400	AKGDH	ATPS4rpp	EDA	GLCt2pp	PGI	PTAr	TKT2	TPI
401	AKGDH	ATPS4rpp	EDA	GND	PGI	PYK	PTAr	TPI
402	AKGDH	ATPS4rpp	EDA	PGI	RPE	PYK	PTAr	TPI
403	AKGDH	ATPS4rpp	EDA	PGI	RPI	PYK	PTAr	TPI
404	AKGDH	ATPS4rpp	EDA	PGI	PYK	PTAr	TKT1	TPI
405	AKGDH	ATPS4rpp	EDA	PGI	PYK	PTAr	TKT2	TPI
406	AKGDH	ATPS4rpp	EDD	F6PA	FBA	G6PDH2r	PTAr	TALA
407	AKGDH	ATPS4rpp	EDD	F6PA	FBA	PGL	PTAr	TALA
408	AKGDH	ATPS4rpp	EDD	F6PA	FBA	RPE	PTAr	TALA
409	AKGDH	ATPS4rpp	EDD	F6PA	FBA	PTAr	TKT1	TALA
410	AKGDH	ATPS4rpp	EDD	F6PA	FBA	PTAr	TKT2	TALA
411	AKGDH	ATPS4rpp	EDD	F6PA	G6PDH2r	PFK	PTAr	TALA
412	AKGDH	ATPS4rpp	EDD	F6PA	GND	PGI	PYK	PTAr
413	AKGDH	ATPS4rpp	EDD	F6PA	PGI	RPE	PYK	PTAr
414	AKGDH	ATPS4rpp	EDD	F6PA	PGI	RPI	PYK	PTAr
415	AKGDH	ATPS4rpp	EDD	F6PA	PGI	PYK	PTAr	TKT1
416	AKGDH	ATPS4rpp	EDD	F6PA	PGL	PFK	PTAr	TALA
417	AKGDH	ATPS4rpp	EDD	F6PA	PFK	RPE	PTAr	TALA
418	AKGDH	ATPS4rpp	EDD	F6PA	PFK	PTAr	TKT1	TALA
419	AKGDH	ATPS4rpp	EDD	F6PA	PFK	PTAr	TKT2	TALA
420	AKGDH	ATPS4rpp	EDD	GLCptspp	GLCt2pp	GND	PTAr	TPI
421	AKGDH	ATPS4rpp	EDD	GLCptspp	GLCt2pp	RPE	PTAr	TPI
422	AKGDH	ATPS4rpp	EDD	GLCptspp	GLCt2pp	RPI	PTAr	TPI
423	AKGDH	ATPS4rpp	EDD	GLCptspp	GLCt2pp	PTAr	TKT1	TPI
424	AKGDH	ATPS4rpp	EDD	GLCptspp	GLCt2pp	PTAr	TKT2	TPI
425	AKGDH	ATPS4rpp	EDD	GLCt2pp	GND	PGI	PTAr	TPI
426	AKGDH	ATPS4rpp	EDD	GLCt2pp	PGI	RPE	PTAr	TPI
427	AKGDH	ATPS4rpp	EDD	GLCt2pp	PGI	RPI	PTAr	TPI
428	AKGDH	ATPS4rpp	EDD	GLCt2pp	PGI	PTAr	TKT1	TPI
429	AKGDH	ATPS4rpp	EDD	GLCt2pp	PGI	PTAr	TKT2	TPI
430	AKGDH	ATPS4rpp	EDD	GND	PGI	PYK	PTAr	TPI
431	AKGDH	ATPS4rpp	EDD	PGI	RPE	PYK	PTAr	TPI
432	AKGDH	ATPS4rpp	EDD	PGI	RPI	PYK	PTAr	TPI
433	AKGDH	ATPS4rpp	EDD	PGI	PYK	PTAr	TKT1	TPI
434	AKGDH	ATPS4rpp	EDD	PGI	PYK	PTAr	TKT2	TPI
435	AKGDH	ATPS4rpp	ENO	GLCt2pp	GND	PDH	PFL	THD2pp
436	AKGDH	ATPS4rpp	F6PA	FBA	G6PDH2r	PYK	PTAr	TALA
437	AKGDH	ATPS4rpp	F6PA	FBA	PGL	PYK	PTAr	TALA
438	AKGDH	ATPS4rpp	F6PA	G6PDH2r	PFK	PYK	PTAr	TALA
439	AKGDH	ATPS4rpp	F6PA	PGL	PFK	PYK	PTAr	TALA
440	AKGDH	ATPS4rpp	GLCt2pp	GND	PDH	PGM	PFL	THD2pp
441	ATPS4rpp	EDA	ENO	F6PA	GND	MGSA	TKT1	TPI
442	ATPS4rpp	EDA	ENO	F6PA	GND	MGSA	TALA	TPI
443	ATPS4rpp	EDA	ENO	GLCt2pp	ICL	PFL	RPI	THD2pp
444	ATPS4rpp	EDA	ENO	GLCt2pp	MALS	PFL	RPI	THD2pp
445	ATPS4rpp	EDA	ENO	GLCt2pp	PFL	PPS	RPI	THD2pp
446	ATPS4rpp	EDA	ENO	PPS	RPI	SUCDi	TPI	THD2pp
447	ATPS4rpp	EDA	F6PA	FUM	FBA	G6PDH2r	PTAr	TALA
448	ATPS4rpp	EDA	F6PA	FUM	FBA	PGL	PTAr	TALA
449	ATPS4rpp	EDA	F6PA	FUM	FBA	RPE	PTAr	TALA
450	ATPS4rpp	EDA	F6PA	FUM	FBA	PTAr	TKT1	TALA
451	ATPS4rpp	EDA	F6PA	FUM	FBA	PTAr	TKT2	TALA
452	ATPS4rpp	EDA	F6PA	FUM	G6PDH2r	PFK	PTAr	TALA
453	ATPS4rpp	EDA	F6PA	FUM	PGL	PFK	PTAr	TALA
454	ATPS4rpp	EDA	F6PA	FUM	PFK	RPE	PTAr	TALA
455	ATPS4rpp	EDA	F6PA	FUM	PFK	PTAr	TKT1	TALA
456	ATPS4rpp	EDA	F6PA	FUM	PFK	PTAr	TKT2	TALA
457	ATPS4rpp	EDA	F6PA	FBA	G6PDH2r	PTAr	SUCDi	TALA
458	ATPS4rpp	EDA	F6PA	FBA	G6PDH2r	PTAr	SUCOAS	TALA
459	ATPS4rpp	EDA	F6PA	FBA	PGL	PTAr	SUCDi	TALA
460	ATPS4rpp	EDA	F6PA	FBA	PGL	PTAr	SUCOAS	TALA
461	ATPS4rpp	EDA	F6PA	FBA	RPE	PTAr	SUCDi	TALA
462	ATPS4rpp	EDA	F6PA	FBA	RPE	PTAr	SUCOAS	TALA
463	ATPS4rpp	EDA	F6PA	FBA	PTAr	SUCDi	TKT1	TALA
464	ATPS4rpp	EDA	F6PA	FBA	PTAr	SUCDi	TKT2	TALA
465	ATPS4rpp	EDA	F6PA	FBA	PTAr	SUCOAS	TKT1	TALA
466	ATPS4rpp	EDA	F6PA	FBA	PTAr	SUCOAS	TKT2	TALA
467	ATPS4rpp	EDA	F6PA	G6PDH2r	PFK	PTAr	SUCDi	TALA
468	ATPS4rpp	EDA	F6PA	G6PDH2r	PFK	PTAr	SUCOAS	TALA
469	ATPS4rpp	EDA	F6PA	GLCptspp	GLCt2pp	GND	PYK	TPI
470	ATPS4rpp	EDA	F6PA	GLCptspp	GLCt2pp	MGSA	RPI	TPI
471	ATPS4rpp	EDA	F6PA	GLCptspp	GLCt2pp	RPI	PYK	TPI
472	ATPS4rpp	EDA	F6PA	GLCptspp	MGSA	RPI	PYK	TPI
473	ATPS4rpp	EDA	F6PA	GLCptspp	PFL	PYK	PTAr	TPI
474	ATPS4rpp	EDA	F6PA	GLCt2pp	MGSA	PGI	RPI	TPI
475	ATPS4rpp	EDA	F6PA	GND	MGSA	PGM	TKT1	TPI
476	ATPS4rpp	EDA	F6PA	GND	MGSA	PGM	TALA	TPI
477	ATPS4rpp	EDA	F6PA	GND	PDH	PFL	TKT1	TPI
478	ATPS4rpp	EDA	F6PA	GND	PDH	PFL	TALA	TPI
479	ATPS4rpp	EDA	F6PA	GND	PGI	PYK	PTAr	SUCOAS
480	ATPS4rpp	EDA	F6PA	MGSA	PGI	RPI	PYK	TPI
481	ATPS4rpp	EDA	F6PA	PDH	PGI	PFL	RPI	PYK
482	ATPS4rpp	EDA	F6PA	PGI	RPE	PYK	PTAr	SUCOAS
483	ATPS4rpp	EDA	F6PA	PGI	RPI	PYK	PTAr	SUCOAS
484	ATPS4rpp	EDA	F6PA	PGI	PYK	PTAr	SUCOAS	TKT1
485	ATPS4rpp	EDA	F6PA	PGL	PFK	PTAr	SUCDi	TALA
486	ATPS4rpp	EDA	F6PA	PGL	PFK	PTAr	SUCOAS	TALA
487	ATPS4rpp	EDA	F6PA	PFK	RPE	PTAr	SUCDi	TALA
488	ATPS4rpp	EDA	F6PA	PFK	RPE	PTAr	SUCOAS	TALA
489	ATPS4rpp	EDA	F6PA	PFK	PTAr	SUCDi	TKT1	TALA
490	ATPS4rpp	EDA	F6PA	PFK	PTAr	SUCDi	TKT2	TALA
491	ATPS4rpp	EDA	F6PA	PFK	PTAr	SUCOAS	TKT1	TALA
492	ATPS4rpp	EDA	F6PA	PFK	PTAr	SUCOAS	TKT2	TALA
493	ATPS4rpp	EDA	FUM	GLCptspp	GLCt2pp	GND	PTAr	TPI
494	ATPS4rpp	EDA	FUM	GLCptspp	GLCt2pp	RPE	PTAr	TPI
495	ATPS4rpp	EDA	FUM	GLCptspp	GLCt2pp	RPI	PTAr	TPI
496	ATPS4rpp	EDA	FUM	GLCptspp	GLCt2pp	PTAr	TKT1	TPI
497	ATPS4rpp	EDA	FUM	GLCptspp	GLCt2pp	PTAr	TKT2	TPI
498	ATPS4rpp	EDA	FUM	GLCt2pp	GND	PGI	PTAr	TPI
499	ATPS4rpp	EDA	FUM	GLCt2pp	PGI	RPE	PTAr	TPI
500	ATPS4rpp	EDA	FUM	GLCt2pp	PGI	RPI	PTAr	TPI
501	ATPS4rpp	EDA	FUM	GLCt2pp	PGI	PTAr	TKT1	TPI
502	ATPS4rpp	EDA	FUM	GLCt2pp	PGI	PTAr	TKT2	TPI
503	ATPS4rpp	EDA	GLCptspp	GLCt2pp	GND	MGSA	PYK	TPI
504	ATPS4rpp	EDA	GLCptspp	GLCt2pp	GND	PTAr	SUCDi	TPI
505	ATPS4rpp	EDA	GLCptspp	GLCt2pp	GND	PTAr	SUCOAS	TPI
506	ATPS4rpp	EDA	GLCptspp	GLCt2pp	MGSA	RPI	PYK	TPI
507	ATPS4rpp	EDA	GLCptspp	GLCt2pp	PDH	PFL	RPI	TPI
508	ATPS4rpp	EDA	GLCptspp	GLCt2pp	RPE	PTAr	SUCDi	TPI
509	ATPS4rpp	EDA	GLCptspp	GLCt2pp	RPE	PTAr	SUCOAS	TPI
510	ATPS4rpp	EDA	GLCptspp	GLCt2pp	RPI	PTAr	SUCDi	TPI
511	ATPS4rpp	EDA	GLCptspp	GLCt2pp	RPI	PTAr	SUCOAS	TPI
512	ATPS4rpp	EDA	GLCptspp	GLCt2pp	PTAr	SUCDi	TKT1	TPI
513	ATPS4rpp	EDA	GLCptspp	GLCt2pp	PTAr	SUCDi	TKT2	TPI
514	ATPS4rpp	EDA	GLCptspp	GLCt2pp	PTAr	SUCOAS	TKT1	TPI
515	ATPS4rpp	EDA	GLCptspp	GLCt2pp	PTAr	SUCOAS	TKT2	TPI
516	ATPS4rpp	EDA	GLCt2pp	GND	PGI	PTAr	SUCDi	TPI
517	ATPS4rpp	EDA	GLCt2pp	GND	PGI	PTAr	SUCOAS	TPI
518	ATPS4rpp	EDA	GLCt2pp	ICL	PGM	PFL	RPI	THD2pp
519	ATPS4rpp	EDA	GLCt2pp	MALS	PGM	PFL	RPI	THD2pp
520	ATPS4rpp	EDA	GLCt2pp	PDH	PGI	PFL	RPI	TPI
521	ATPS4rpp	EDA	GLCt2pp	PGI	RPE	PTAr	SUCDi	TPI
522	ATPS4rpp	EDA	GLCt2pp	PGI	RPE	PTAr	SUCOAS	TPI
523	ATPS4rpp	EDA	GLCt2pp	PGI	RPI	PTAr	SUCDi	TPI
524	ATPS4rpp	EDA	GLCt2pp	PGI	RPI	PTAr	SUCOAS	TPI
525	ATPS4rpp	EDA	GLCt2pp	PGI	PTAr	SUCDi	TKT1	TPI
526	ATPS4rpp	EDA	GLCt2pp	PGI	PTAr	SUCDi	TKT2	TPI
527	ATPS4rpp	EDA	GLCt2pp	PGI	PTAr	SUCOAS	TKT1	TPI
528	ATPS4rpp	EDA	GLCt2pp	PGI	PTAr	SUCOAS	TKT2	TPI
529	ATPS4rpp	EDA	GLCt2pp	PGM	PFL	PPS	RPI	THD2pp
530	ATPS4rpp	EDA	GND	PGI	PYK	PTAr	SUCOAS	TPI
531	ATPS4rpp	EDA	PDH	PGI	PFL	RPI	PYK	TPI
532	ATPS4rpp	EDA	PGI	RPE	PYK	PTAr	SUCOAS	TPI
533	ATPS4rpp	EDA	PGI	RPI	PYK	PTAr	SUCOAS	TPI
534	ATPS4rpp	EDA	PGI	PYK	PTAr	SUCOAS	TKT1	TPI
535	ATPS4rpp	EDA	PGI	PYK	PTAr	SUCOAS	TKT2	TPI
536	ATPS4rpp	EDA	PGM	PPS	RPI	SUCDi	TPI	THD2pp
537	ATPS4rpp	EDD	ENO	F6PA	GND	MGSA	TKT1	TPI
538	ATPS4rpp	EDD	ENO	F6PA	GND	MGSA	TALA	TPI
539	ATPS4rpp	EDD	ENO	GLCt2pp	ICL	PFL	RPI	THD2pp
540	ATPS4rpp	EDD	ENO	GLCt2pp	MALS	PFL	RPI	THD2pp
541	ATPS4rpp	EDD	ENO	GLCt2pp	PFL	PPS	RPI	THD2pp
542	ATPS4rpp	EDD	ENO	PPS	RPI	SUCDi	TPI	THD2pp
543	ATPS4rpp	EDD	F6PA	FUM	FBA	G6PDH2r	PTAr	TALA
544	ATPS4rpp	EDD	F6PA	FUM	FBA	PGL	PTAr	TALA
545	ATPS4rpp	EDD	F6PA	FUM	FBA	RPE	PTAr	TALA
546	ATPS4rpp	EDD	F6PA	FUM	FBA	PTAr	TKT1	TALA
547	ATPS4rpp	EDD	F6PA	FUM	FBA	PTAr	TKT2	TALA
548	ATPS4rpp	EDD	F6PA	FUM	G6PDH2r	PFK	PTAr	TALA
549	ATPS4rpp	EDD	F6PA	FUM	PGL	PFK	PTAr	TALA
550	ATPS4rpp	EDD	F6PA	FUM	PFK	RPE	PTAr	TALA
551	ATPS4rpp	EDD	F6PA	FUM	PFK	PTAr	TKT1	TALA
552	ATPS4rpp	EDD	F6PA	FUM	PFK	PTAr	TKT2	TALA
553	ATPS4rpp	EDD	F6PA	FBA	G6PDH2r	PTAr	SUCDi	TALA
554	ATPS4rpp	EDD	F6PA	FBA	G6PDH2r	PTAr	SUCOAS	TALA
555	ATPS4rpp	EDD	F6PA	FBA	PGL	PTAr	SUCDi	TALA
556	ATPS4rpp	EDD	F6PA	FBA	PGL	PTAr	SUCOAS	TALA
557	ATPS4rpp	EDD	F6PA	FBA	RPE	PTAr	SUCDi	TALA
558	ATPS4rpp	EDD	F6PA	FBA	RPE	PTAr	SUCOAS	TALA
559	ATPS4rpp	EDD	F6PA	FBA	PTAr	SUCDi	TKT1	TALA
560	ATPS4rpp	EDD	F6PA	FBA	PTAr	SUCDi	TKT2	TALA
561	ATPS4rpp	EDD	F6PA	FBA	PTAr	SUCOAS	TKT1	TALA
562	ATPS4rpp	EDD	F6PA	FBA	PTAr	SUCOAS	TKT2	TALA
563	ATPS4rpp	EDD	F6PA	G6PDH2r	PFK	PTAr	SUCDi	TALA
564	ATPS4rpp	EDD	F6PA	G6PDH2r	PFK	PTAr	SUCOAS	TALA
565	ATPS4rpp	EDD	F6PA	GLCptspp	GLCt2pp	GND	PYK	TPI
566	ATPS4rpp	EDD	F6PA	GLCptspp	GLCt2pp	MGSA	RPI	TPI
567	ATPS4rpp	EDD	F6PA	GLCptspp	GLCt2pp	RPI	PYK	TPI
568	ATPS4rpp	EDD	F6PA	GLCptspp	MGSA	RPI	PYK	TPI
569	ATPS4rpp	EDD	F6PA	GLCptspp	PFL	PYK	PTAr	TPI
570	ATPS4rpp	EDD	F6PA	GLCt2pp	MGSA	PGI	RPI	TPI
571	ATPS4rpp	EDD	F6PA	GND	MGSA	PGM	TKT1	TPI
572	ATPS4rpp	EDD	F6PA	GND	MGSA	PGM	TALA	TPI
573	ATPS4rpp	EDD	F6PA	GND	PDH	PFL	TKT1	TPI
574	ATPS4rpp	EDD	F6PA	GND	PDH	PFL	TALA	TPI
575	ATPS4rpp	EDD	F6PA	GND	PGI	PYK	PTAr	SUCOAS
576	ATPS4rpp	EDD	F6PA	MGSA	PGI	RPI	PYK	TPI
577	ATPS4rpp	EDD	F6PA	PDH	PGI	PFL	RPI	PYK
578	ATPS4rpp	EDD	F6PA	PGI	RPE	PYK	PTAr	SUCOAS
579	ATPS4rpp	EDD	F6PA	PGI	RPI	PYK	PTAr	SUCOAS
580	ATPS4rpp	EDD	F6PA	PGI	PYK	PTAr	SUCOAS	TKT1
581	ATPS4rpp	EDD	F6PA	PGL	PFK	PTAr	SUCDi	TALA
582	ATPS4rpp	EDD	F6PA	PGL	PFK	PTAr	SUCOAS	TALA
583	ATPS4rpp	EDD	F6PA	PFK	RPE	PTAr	SUCDi	TALA
584	ATPS4rpp	EDD	F6PA	PFK	RPE	PTAr	SUCOAS	TALA
585	ATPS4rpp	EDD	F6PA	PFK	PTAr	SUCDi	TKT1	TALA
586	ATPS4rpp	EDD	F6PA	PFK	PTAr	SUCDi	TKT2	TALA
587	ATPS4rpp	EDD	F6PA	PFK	PTAr	SUCOAS	TKT1	TALA
588	ATPS4rpp	EDD	F6PA	PFK	PTAr	SUCOAS	TKT2	TALA
589	ATPS4rpp	EDD	FUM	GLCptspp	GLCt2pp	GND	PTAr	TPI
590	ATPS4rpp	EDD	FUM	GLCptspp	GLCt2pp	RPE	PTAr	TPI
591	ATPS4rpp	EDD	FUM	GLCptspp	GLCt2pp	RPI	PTAr	TPI
592	ATPS4rpp	EDD	FUM	GLCptspp	GLCt2pp	PTAr	TKT1	TPI
593	ATPS4rpp	EDD	FUM	GLCptspp	GLCt2pp	PTAr	TKT2	TPI
594	ATPS4rpp	EDD	FUM	GLCt2pp	GND	PGI	PTAr	TPI
595	ATPS4rpp	EDD	FUM	GLCt2pp	PGI	RPE	PTAr	TPI
596	ATPS4rpp	EDD	FUM	GLCt2pp	PGI	RPI	PTAr	TPI
597	ATPS4rpp	EDD	FUM	GLCt2pp	PGI	PTAr	TKT1	TPI
598	ATPS4rpp	EDD	FUM	GLCt2pp	PGI	PTAr	TKT2	TPI
599	ATPS4rpp	EDD	GLCptspp	GLCt2pp	GND	MGSA	PYK	TPI
600	ATPS4rpp	EDD	GLCptspp	GLCt2pp	GND	PTAr	SUCDi	TPI
601	ATPS4rpp	EDD	GLCptspp	GLCt2pp	GND	PTAr	SUCOAS	TPI
602	ATPS4rpp	EDD	GLCptspp	GLCt2pp	MGSA	RPI	PYK	TPI
603	ATPS4rpp	EDD	GLCptspp	GLCt2pp	PDH	PFL	RPI	TPI
604	ATPS4rpp	EDD	GLCptspp	GLCt2pp	RPE	PTAr	SUCDi	TPI
605	ATPS4rpp	EDD	GLCptspp	GLCt2pp	RPE	PTAr	SUCOAS	TPI
606	ATPS4rpp	EDD	GLCptspp	GLCt2pp	RPI	PTAr	SUCDi	TPI
607	ATPS4rpp	EDD	GLCptspp	GLCt2pp	RPI	PTAr	SUCOAS	TPI
608	ATPS4rpp	EDD	GLCptspp	GLCt2pp	PTAr	SUCDi	TKT1	TPI
609	ATPS4rpp	EDD	GLCptspp	GLCt2pp	PTAr	SUCDi	TKT2	TPI
610	ATPS4rpp	EDD	GLCptspp	GLCt2pp	PTAr	SUCOAS	TKT1	TPI
611	ATPS4rpp	EDD	GLCptspp	GLCt2pp	PTAr	SUCOAS	TKT2	TPI
612	ATPS4rpp	EDD	GLCt2pp	GND	PGI	PTAr	SUCDi	TPI
613	ATPS4rpp	EDD	GLCt2pp	GND	PGI	PTAr	SUCOAS	TPI
614	ATPS4rpp	EDD	GLCt2pp	ICL	PGM	PFL	RPI	THD2pp
615	ATPS4rpp	EDD	GLCt2pp	MALS	PGM	PFL	RPI	THD2pp
616	ATPS4rpp	EDD	GLCt2pp	PDH	PGI	PFL	RPI	TPI
617	ATPS4rpp	EDD	GLCt2pp	PGI	RPE	PTAr	SUCDi	TPI
618	ATPS4rpp	EDD	GLCt2pp	PGI	RPE	PTAr	SUCOAS	TPI
619	ATPS4rpp	EDD	GLCt2pp	PGI	RPI	PTAr	SUCDi	TPI
620	ATPS4rpp	EDD	GLCt2pp	PGI	RPI	PTAr	SUCOAS	TPI
621	ATPS4rpp	EDD	GLCt2pp	PGI	PTAr	SUCDi	TKT1	TPI
622	ATPS4rpp	EDD	GLCt2pp	PGI	PTAr	SUCDi	TKT2	TPI
623	ATPS4rpp	EDD	GLCt2pp	PGI	PTAr	SUCOAS	TKT1	TPI
624	ATPS4rpp	EDD	GLCt2pp	PGI	PTAr	SUCOAS	TKT2	TPI
625	ATPS4rpp	EDD	GLCt2pp	PGM	PFL	PPS	RPI	THD2pp
626	ATPS4rpp	EDD	GND	PGI	PYK	PTAr	SUCOAS	TPI
627	ATPS4rpp	EDD	PDH	PGI	PFL	RPI	PYK	TPI
628	ATPS4rpp	EDD	PGI	RPE	PYK	PTAr	SUCOAS	TPI
629	ATPS4rpp	EDD	PGI	RPI	PYK	PTAr	SUCOAS	TPI
630	ATPS4rpp	EDD	PGI	PYK	PTAr	SUCOAS	TKT1	TPI
631	ATPS4rpp	EDD	PGI	PYK	PTAr	SUCOAS	TKT2	TPI
632	ATPS4rpp	EDD	PGM	PPS	RPI	SUCDi	TPI	THD2pp
633	ATPS4rpp	ENO	FUM	GLCt2pp	GND	PDH	PFL	THD2pp
634	ATPS4rpp	ENO	FBA	GLCt2pp	GND	PDH	PFL	THD2pp
635	ATPS4rpp	ENO	FBP	GLCt2pp	GND	PDH	PFL	THD2pp
636	ATPS4rpp	ENO	GLCt2pp	GND	ICL	PDH	PFL	PPC
637	ATPS4rpp	ENO	GLCt2pp	GND	ICL	PDH	PFL	PPS
638	ATPS4rpp	ENO	GLCt2pp	GND	PDH	PFL	PPC	SUCDi
639	ATPS4rpp	ENO	GLCt2pp	GND	PDH	PFL	PPS	SUCDi
640	ATPS4rpp	ENO	GLCt2pp	GND	PDH	PFL	SUCDi	THD2pp
641	ATPS4rpp	ENO	GLCt2pp	GND	PDH	PFL	SUCOAS	THD2pp
642	ATPS4rpp	ENO	GLCt2pp	GND	PDH	PFL	TPI	THD2pp
643	ATPS4rpp	F6PA	FBA	G6PDH2r	PYK	PTAr	SUCOAS	TALA
644	ATPS4rpp	F6PA	FBA	PGL	PYK	PTAr	SUCOAS	TALA
645	ATPS4rpp	F6PA	G6PDH2r	PDH	PGI	PFL	RPI	PYK
646	ATPS4rpp	F6PA	G6PDH2r	PDH	PFL	RPI	PYK	TPI
647	ATPS4rpp	F6PA	G6PDH2r	PGI	PPC	PYK	PTAr	SUCDi
648	ATPS4rpp	F6PA	G6PDH2r	PFK	PYK	PTAr	SUCOAS	TALA
649	ATPS4rpp	F6PA	G6PDH2r	PPC	PYK	PTAr	SUCDi	TPI
650	ATPS4rpp	F6PA	GLCptspp	GND	PDH	PFL	PYK	TKT1
651	ATPS4rpp	F6PA	GLCptspp	GND	PDH	PFL	PYK	TALA
652	ATPS4rpp	F6PA	PDH	PGI	PGL	PFL	RPI	PYK
653	ATPS4rpp	F6PA	PDH	PGL	PFL	RPI	PYK	TPI
654	ATPS4rpp	F6PA	PGI	PGL	PPC	PYK	PTAr	SUCDi
655	ATPS4rpp	F6PA	PGL	PFK	PYK	PTAr	SUCOAS	TALA
656	ATPS4rpp	F6PA	PGL	PPC	PYK	PTAr	SUCDi	TPI
657	ATPS4rpp	FUM	GLCt2pp	GND	PDH	PGM	PFL	THD2pp
658	ATPS4rpp	FBA	GLCt2pp	GND	PDH	PGM	PFL	THD2pp
659	ATPS4rpp	FBP	GLCt2pp	GND	PDH	PGM	PFL	THD2pp
660	ATPS4rpp	G6PDH2r	PDH	PGI	PFL	RPI	PYK	TPI
661	ATPS4rpp	G6PDH2r	PGI	PPC	PYK	PTAr	SUCDi	TPI
662	ATPS4rpp	GLCptspp	GLCt2pp	GND	PDH	PFL	PYK	PTAr
663	ATPS4rpp	GLCptspp	GLCt2pp	GND	PDH	PFL	PYK	TKT1
664	ATPS4rpp	GLCptspp	GLCt2pp	GND	PDH	PFL	PYK	TALA
665	ATPS4rpp	GLCptspp	GLCt2pp	GND	PPC	PYK	PTAr	SUCDi
666	ATPS4rpp	GLCptspp	GLCt2pp	PPC	RPE	PYK	PTAr	SUCDi
667	ATPS4rpp	GLCptspp	GLCt2pp	PPC	RPI	PYK	PTAr	SUCDi
668	ATPS4rpp	GLCptspp	GLCt2pp	PPC	PYK	PTAr	SUCDi	TKT1
669	ATPS4rpp	GLCptspp	GLCt2pp	PPC	PYK	PTAr	SUCDi	TKT2
670	ATPS4rpp	GLCptspp	GLCt2pp	PPC	PYK	PTAr	SUCDi	TALA
671	ATPS4rpp	GLCptspp	GND	PDH	PFL	PYK	TKT1	TPI
672	ATPS4rpp	GLCptspp	GND	PDH	PFL	PYK	TALA	TPI
673	ATPS4rpp	GLCt2pp	GND	ICL	PDH	PGM	PFL	PPC
674	ATPS4rpp	GLCt2pp	GND	ICL	PDH	PGM	PFL	PPS
675	ATPS4rpp	GLCt2pp	GND	PDH	PGM	PFL	PPC	SUCDi
676	ATPS4rpp	GLCt2pp	GND	PDH	PGM	PFL	PPS	SUCDi
677	ATPS4rpp	GLCt2pp	GND	PDH	PGM	PFL	SUCDi	THD2pp
678	ATPS4rpp	GLCt2pp	GND	PDH	PGM	PFL	SUCOAS	THD2pp
679	ATPS4rpp	GLCt2pp	GND	PDH	PGM	PFL	TPI	THD2pp
680	ATPS4rpp	PDH	PGI	PGL	PFL	RPI	PYK	TPI
681	ATPS4rpp	PGI	PGL	PPC	PYK	PTAr	SUCDi	TPI
