# Supplementary material for: Rapid-SL identifies synthetic lethal sets with an arbitrary cardinality
Source: Sci Rep. 2022 Aug 18;12:14022. doi: 10.1038/s41598-022-18177-w (PMC9388495; doi:10.1038/s41598-022-18177-w)
Supplement: Supplementary file 5 — Supplementary Information 5. [file 41598_2022_18177_MOESM5_ESM.xlsx]

## Sheet: Description
Description:	The lethal sets of E. coli, iAF1260 model, found in the second application of Rapid-SL. The analysis was performed for the maximum cardinality of n = 8.
Microorganism:	E. coli
Model:	iAF1260
Maximum Cardinality:	8

## Sheet: Lethal Reactions
Lethal Reactions
1	3HAD100
2	3HAD120
3	3HAD121
4	3HAD140
5	3HAD141
6	3HAD160
7	3HAD161
8	3HAD40
9	3HAD60
10	3HAD80
11	3OAR100
12	3OAR120
13	3OAR121
14	3OAR140
15	3OAR141
16	3OAR160
17	3OAR161
18	3OAR40
19	3OAR60
20	3OAR80
21	3OAS100
22	3OAS120
23	3OAS121
24	3OAS140
25	3OAS141
26	3OAS160
27	3OAS161
28	3OAS60
29	3OAS80
30	A5PISO
31	ACCOAC
32	ACGK
33	ACGS
34	ACHBS
35	ACLS
36	ACODA
37	ACONTa
38	ACONTb
39	ACOTA
40	ADCL
41	ADCS
42	ADSK
43	ADSL1r
44	ADSL2r
45	ADSS
46	AGPAT160
47	AGPAT161
48	AGPR
49	AHCYSNS
50	AICART
51	AIRC2
52	AIRC3
53	ALAALAr
54	ALAR
55	ALATA_L
56	AMPMS2
57	ANPRT
58	ANS
59	APRAUR
60	ARGSL
61	ARGSS
62	ASAD
63	ASP1DC
64	ASPCT
65	ASPK
66	ASPTA
67	ATPPRT
68	BPNT
69	CA2tex
70	CAt6pp
71	CDPMEK
72	CHORM
73	CHORS
74	CHRPL
75	CLt3_2pp
76	CLtex
77	COBALT2tex
78	COBALT2tpp
79	CS
80	CTPS2
81	CU2tex
82	CU2tpp
83	CYSS
84	CYSTL
85	DAPDC
86	DAPE
87	DASYN160
88	DASYN161
89	DB4PS
90	DDPA
91	DHAD1
92	DHAD2
93	DHDPRy
94	DHDPS
95	DHFR
96	DHFS
97	DHNPA2
98	DHORTS
99	DHPPDA2
100	DHPS2
101	DHQS
102	DHQTi
103	DMATT
104	DNMPPA
105	DNTPPA
106	DPCOAK
107	DPR
108	DTMPK
109	DXPRIi
110	DXPS
111	E4PD
112	Ec_biomass_iAF1260_core_59p81M
113	FCLT
114	FMNAT
115	G1PACT
116	G1SAT
117	G3PAT160
118	G3PAT161
119	G3PD2
120	GCALDD
121	GF6PTA
122	GK1
123	GLCtex
124	GLNS
125	GLUPRT
126	GLUR
127	GLUTRR
128	GLUTRS
129	GMPS2
130	GRTT
131	GTPCI
132	GTPCII2
133	HBZOPT
134	HCO3E
135	HISTD
136	HISTP
137	HMBS
138	HPPK2
139	HSDy
140	HSK
141	HSST
142	HSTPT
143	ICDHyr
144	IG3PS
145	IGPDH
146	IGPS
147	ILETA
148	IMPC
149	IPMD
150	IPPMIa
151	IPPMIb
152	IPPS
153	K2L4Aabcpp
154	K2L4Atex
155	KARA1
156	KARA2
157	KDOCT2
158	KDOPP
159	KDOPS
160	Ktex
161	LEUTAi
162	LPADSS
163	MCOATA
164	MCTP1App
165	MECDPDH2
166	MECDPS
167	MEPCT
168	METAT
169	METS
170	MG2tex
171	MNtex
172	MOAT
173	MOAT2
174	MOBDabcpp
175	MOBDtex
176	MOHMT
177	MPTG
178	MTHFC
179	MTHFD
180	MTHFR2
181	NADK
182	NADS1
183	NDPK2
184	NDPK4
185	NDPK5
186	NDPK7
187	NDPK8
188	NH4tex
189	NH4tpp
190	NNATr
191	NNDPR
192	O2tex
193	OCBT
194	OCTDPS
195	OHPBAT
196	OMCDC
197	OMPDC
198	OPHBDC
199	ORPT
200	P5CR
201	PANTS
202	PAPPT3
203	PDX5PS
204	PE160abcpp
205	PE161abcpp
206	PERD
207	PGAMT
208	PHETA1
209	PItex
210	PMDPHT
211	PMPK
212	PNTK
213	PPBNGS
214	PPC
215	PPCDC
216	PPNCL2
217	PPND
218	PPNDH
219	PRAGSr
220	PRAIS
221	PRAIi
222	PRAMPC
223	PRASCSi
224	PRATPP
225	PRFGS
226	PRMICI
227	PSCVT
228	PSD160
229	PSD161
230	PSSA160
231	PSSA161
232	PTPATi
233	QULNS
234	RBFK
235	RBFSa
236	RBFSb
237	RHCCE
238	SADT2
239	SDPDS
240	SDPTA
241	SERAT
242	SHCHD2
243	SHCHF
244	SHK3Dr
245	SHKK
246	SHSL1
247	SO4tex
248	SULRi
249	SULabcpp
250	T2DECAI
251	TDSK
252	THDPS
253	THRD_L
254	THRS
255	THZPSN
256	TMDS
257	TMPK
258	TMPPP
259	TYRTA
260	U23GAAT
261	UAAGDS
262	UAGAAT
263	UAGCVT
264	UAGDP
265	UAGPT3
266	UAMAGS
267	UAMAS
268	UAPGR
269	UDCPDP
270	UDCPDPS
271	UGMDDS
272	UHGADA
273	UMPK
274	UPP3MT
275	UPP3S
276	UPPDC1
277	USHD
278	Zn2tex

## Sheet: Synthetic Lethal Pairs
Synthetic Lethal Pairs
1	ACKr	ACt2rpp
2	ACKr	ACtex
3	ACt2rpp	PTAr
4	ACtex	PTAr
5	ENO	PPS
6	FUM	SUCCt3pp
7	GAPD	PPS
8	GLUDy	GLUSy
9	PGK	PPS
10	PPA	PPKr

## Sheet: Synthetic Lethal Triplets
Synthetic Lethal Triplets
1	ALLTAMH	CBMKr	CBPS
2	ALLTAMH	PGM	PPS
3	ALLTN	CBMKr	CBPS
4	ALLTN	PGM	PPS
5	CBMKr	CBPS	OXAMTC
6	CBMKr	CBPS	URDGLYCD
7	CBMKr	CBPS	URIC
8	CBMKr	CBPS	XAND
9	EDA	GAPD	MGSA
10	EDA	MGSA	PGK
11	EDD	GAPD	MGSA
12	EDD	MGSA	PGK
13	FUM	FUMtex	PHEMEabcpp
14	FUM	FUMtex	PHEMEtiex
15	FUM	FUMtex	SUCCtex
16	FUM	PHEMEabcpp	SUCFUMtpp
17	FUM	PHEMEtiex	SUCFUMtpp
18	FUM	SUCCtex	SUCFUMtpp
19	GLCDpp	GLCptspp	GLCt2pp
20	GLCDpp	GLCptspp	HEX1
21	GLCNt2rpp	GLCptspp	GLCt2pp
22	GLCNt2rpp	GLCptspp	HEX1
23	GLCptspp	GLCt2pp	GNK
24	GLCptspp	GNK	HEX1
25	PGM	PPS	UGLYCH
26	PGM	PPS	URIC
27	PGM	PPS	XAND

## Sheet: Synthetic Lethal Quadruplets
Synthetic Lethal Quadruplets
1	ACt2rpp	PGCD	THRAi	THRD
2	ACt2rpp	PPPGO	SUCCt3pp	SUCDi
3	ACt2rpp	PPPGO	SUCCtex	SUCDi
4	ACt2rpp	PSERT	THRAi	THRD
5	ACt2rpp	PSP_L	THRAi	THRD
6	ACtex	PGCD	THRAi	THRD
7	ACtex	PPPGO	SUCCt3pp	SUCDi
8	ACtex	PPPGO	SUCCtex	SUCDi
9	ACtex	PSERT	THRAi	THRD
10	ACtex	PSP_L	THRAi	THRD
11	CYTBD2pp	CYTBDpp	CYTBO3_4pp	SPODM
12	CYTBDpp	CYTBO3_4pp	DHORD5	QMO2
13	CYTBDpp	CYTBO3_4pp	DHORD5	SPODM
14	EDA	GAPD	GLYOX	GLYOX3
15	EDA	GAPD	GLYOX3	LGTHL
16	EDA	GAPD	LDH_D	LDH_D2
17	EDA	GLYOX	GLYOX3	PGK
18	EDA	GLYOX3	LGTHL	PGK
19	EDA	LDH_D	LDH_D2	PGK
20	EDD	GAPD	GLYOX	GLYOX3
21	EDD	GAPD	GLYOX3	LGTHL
22	EDD	GAPD	LDH_D	LDH_D2
23	EDD	GLYOX	GLYOX3	PGK
24	EDD	GLYOX3	LGTHL	PGK
25	EDD	LDH_D	LDH_D2	PGK
26	GLCDpp	GLCt2pp	PGM	PPS
27	GLCDpp	GLCt2pp	PPS	TPI
28	GLCDpp	HEX1	PGM	PPS
29	GLCDpp	HEX1	PPS	TPI
30	GLCNt2rpp	GLCt2pp	PGM	PPS
31	GLCNt2rpp	GLCt2pp	PPS	TPI
32	GLCNt2rpp	HEX1	PGM	PPS
33	GLCNt2rpp	HEX1	PPS	TPI
34	GLCt2pp	GNK	PGM	PPS
35	GLCt2pp	GNK	PPS	TPI
36	GLCt2pp	PPPGO	SUCCt3pp	SUCDi
37	GLCt2pp	PPPGO	SUCCtex	SUCDi
38	GNK	HEX1	PGM	PPS
39	GNK	HEX1	PPS	TPI
40	HEX1	PPPGO	SUCCt3pp	SUCDi
41	HEX1	PPPGO	SUCCtex	SUCDi

## Sheet: Synthetic Lethal Quintuples
Synthetic Lethal Quintuples
1	AACTOOR	EDA	ENO	MGSA	SERD_L
2	AACTOOR	EDD	ENO	MGSA	SERD_L
3	CYTBD2pp	CYTBDpp	CYTBO3_4pp	QMO2	QMO3
4	CYTBDpp	CYTBO3_4pp	PPPGO	QMO2	SUCCt3pp
5	CYTBDpp	CYTBO3_4pp	PPPGO	QMO2	SUCCtex
6	CYTBDpp	CYTBO3_4pp	PPPGO	SPODM	SUCCt3pp
7	CYTBDpp	CYTBO3_4pp	PPPGO	SPODM	SUCCtex
8	EDA	ENO	GLYAT	MGSA	SERD_L
9	EDA	ENO	LDH_D	LDH_D2	SERD_L
10	EDD	ENO	GLYAT	MGSA	SERD_L
11	EDD	ENO	LDH_D	LDH_D2	SERD_L

## Sheet: Synthetic Lethal Sextuples
Synthetic Lethal Sextuples
1	AACTOOR	ALLTAMH	EDA	MGSA	PGM	SERD_L
2	AACTOOR	ALLTAMH	EDD	MGSA	PGM	SERD_L
3	AACTOOR	ALLTN	EDA	MGSA	PGM	SERD_L
4	AACTOOR	ALLTN	EDD	MGSA	PGM	SERD_L
5	AACTOOR	EDA	MGSA	PGM	SERD_L	UGLYCH
6	AACTOOR	EDA	MGSA	PGM	SERD_L	URIC
7	AACTOOR	EDA	MGSA	PGM	SERD_L	XAND
8	AACTOOR	EDD	MGSA	PGM	SERD_L	UGLYCH
9	AACTOOR	EDD	MGSA	PGM	SERD_L	URIC
10	AACTOOR	EDD	MGSA	PGM	SERD_L	XAND
11	ACALD	ALDD2x	EDA	ENO	MGSA	SERD_L
12	ACALD	ALDD2x	EDD	ENO	MGSA	SERD_L
13	ALLTAMH	EDA	GLYAT	MGSA	PGM	SERD_L
14	ALLTAMH	EDA	LDH_D	LDH_D2	PGM	SERD_L
15	ALLTAMH	EDD	GLYAT	MGSA	PGM	SERD_L
16	ALLTAMH	EDD	LDH_D	LDH_D2	PGM	SERD_L
17	ALLTN	EDA	GLYAT	MGSA	PGM	SERD_L
18	ALLTN	EDA	LDH_D	LDH_D2	PGM	SERD_L
19	ALLTN	EDD	GLYAT	MGSA	PGM	SERD_L
20	ALLTN	EDD	LDH_D	LDH_D2	PGM	SERD_L
21	ASPO4	ASPO5	ASPO6	CYTBDpp	CYTBO3_4pp	QMO2
22	ASPO4	ASPO5	ASPO6	CYTBDpp	CYTBO3_4pp	SPODM
23	ASPO4	ASPO6	CYTBDpp	CYTBO3_4pp	QMO2	SUCCt3pp
24	ASPO4	ASPO6	CYTBDpp	CYTBO3_4pp	QMO2	SUCCtex
25	ASPO4	ASPO6	CYTBDpp	CYTBO3_4pp	SPODM	SUCCt3pp
26	ASPO4	ASPO6	CYTBDpp	CYTBO3_4pp	SPODM	SUCCtex
27	CAT	CBMKr	CBPS	GUAD	HXAND	NTD10
28	CAT	CBMKr	CBPS	GUAD	HXAND	PUNP7
29	CAT	GUAD	HXAND	NTD10	PGM	PPS
30	CAT	GUAD	HXAND	PGM	PPS	PUNP7
31	CYStex	FE3tex	G3PEtex	G3PGtex	H2Stex	Htex
32	DRPA	EDA	ENO	ETHAAL	MGSA	SERD_L
33	DRPA	EDA	ENO	ETHAt2pp	MGSA	SERD_L
34	DRPA	EDA	ENO	GLYC3Ptex	MGSA	SERD_L
35	DRPA	EDA	ENO	GPDDA2pp	MGSA	SERD_L
36	DRPA	EDD	ENO	ETHAAL	MGSA	SERD_L
37	DRPA	EDD	ENO	ETHAt2pp	MGSA	SERD_L
38	DRPA	EDD	ENO	GLYC3Ptex	MGSA	SERD_L
39	DRPA	EDD	ENO	GPDDA2pp	MGSA	SERD_L
40	EDA	ENO	ETHAAL	MGSA	PPM2	SERD_L
41	EDA	ENO	ETHAt2pp	MGSA	PPM2	SERD_L
42	EDA	ENO	GLYC3Ptex	MGSA	PPM2	SERD_L
43	EDA	ENO	GPDDA2pp	MGSA	PPM2	SERD_L
44	EDA	GLYAT	MGSA	PGM	SERD_L	UGLYCH
45	EDA	GLYAT	MGSA	PGM	SERD_L	URIC
46	EDA	GLYAT	MGSA	PGM	SERD_L	XAND
47	EDA	LDH_D	LDH_D2	PGM	SERD_L	UGLYCH
48	EDA	LDH_D	LDH_D2	PGM	SERD_L	URIC
49	EDA	LDH_D	LDH_D2	PGM	SERD_L	XAND
50	EDD	ENO	ETHAAL	MGSA	PPM2	SERD_L
51	EDD	ENO	ETHAt2pp	MGSA	PPM2	SERD_L
52	EDD	ENO	GLYC3Ptex	MGSA	PPM2	SERD_L
53	EDD	ENO	GPDDA2pp	MGSA	PPM2	SERD_L
54	EDD	GLYAT	MGSA	PGM	SERD_L	UGLYCH
55	EDD	GLYAT	MGSA	PGM	SERD_L	URIC
56	EDD	GLYAT	MGSA	PGM	SERD_L	XAND
57	EDD	LDH_D	LDH_D2	PGM	SERD_L	UGLYCH
58	EDD	LDH_D	LDH_D2	PGM	SERD_L	URIC
59	EDD	LDH_D	LDH_D2	PGM	SERD_L	XAND

## Sheet: Synthetic Lethal Septuples
Synthetic Lethal Septuples
1	ACALD	ALDD2x	ALLTAMH	EDA	MGSA	PGM	SERD_L
2	ACALD	ALDD2x	ALLTAMH	EDD	MGSA	PGM	SERD_L
3	ACALD	ALDD2x	ALLTN	EDA	MGSA	PGM	SERD_L
4	ACALD	ALDD2x	ALLTN	EDD	MGSA	PGM	SERD_L
5	ACALD	ALDD2x	EDA	MGSA	PGM	SERD_L	UGLYCH
6	ACALD	ALDD2x	EDA	MGSA	PGM	SERD_L	URIC
7	ACALD	ALDD2x	EDA	MGSA	PGM	SERD_L	XAND
8	ACALD	ALDD2x	EDD	MGSA	PGM	SERD_L	UGLYCH
9	ACALD	ALDD2x	EDD	MGSA	PGM	SERD_L	URIC
10	ACALD	ALDD2x	EDD	MGSA	PGM	SERD_L	XAND
11	ACALD	DRPA	ETHAAL	PDH	POX	THRAi	THRD
12	ACALD	DRPA	ETHAt2pp	PDH	POX	THRAi	THRD
13	ACALD	DRPA	GLYC3Ptex	PDH	POX	THRAi	THRD
14	ACALD	DRPA	GPDDA2pp	PDH	POX	THRAi	THRD
15	ACALD	ETHAAL	PDH	POX	PPM2	THRAi	THRD
16	ACALD	ETHAt2pp	PDH	POX	PPM2	THRAi	THRD
17	ACALD	GLYC3Ptex	PDH	POX	PPM2	THRAi	THRD
18	ACALD	GPDDA2pp	PDH	POX	PPM2	THRAi	THRD
19	ALLTAMH	DRPA	EDA	ETHAAL	MGSA	PGM	SERD_L
20	ALLTAMH	DRPA	EDA	ETHAt2pp	MGSA	PGM	SERD_L
21	ALLTAMH	DRPA	EDA	GLYC3Ptex	MGSA	PGM	SERD_L
22	ALLTAMH	DRPA	EDA	GPDDA2pp	MGSA	PGM	SERD_L
23	ALLTAMH	DRPA	EDD	ETHAAL	MGSA	PGM	SERD_L
24	ALLTAMH	DRPA	EDD	ETHAt2pp	MGSA	PGM	SERD_L
25	ALLTAMH	DRPA	EDD	GLYC3Ptex	MGSA	PGM	SERD_L
26	ALLTAMH	DRPA	EDD	GPDDA2pp	MGSA	PGM	SERD_L
27	ALLTAMH	EDA	ETHAAL	MGSA	PGM	PPM2	SERD_L
28	ALLTAMH	EDA	ETHAt2pp	MGSA	PGM	PPM2	SERD_L
29	ALLTAMH	EDA	GLYC3Ptex	MGSA	PGM	PPM2	SERD_L
30	ALLTAMH	EDA	GPDDA2pp	MGSA	PGM	PPM2	SERD_L
31	ALLTAMH	EDD	ETHAAL	MGSA	PGM	PPM2	SERD_L
32	ALLTAMH	EDD	ETHAt2pp	MGSA	PGM	PPM2	SERD_L
33	ALLTAMH	EDD	GLYC3Ptex	MGSA	PGM	PPM2	SERD_L
34	ALLTAMH	EDD	GPDDA2pp	MGSA	PGM	PPM2	SERD_L
35	ALLTN	DRPA	EDA	ETHAAL	MGSA	PGM	SERD_L
36	ALLTN	DRPA	EDA	ETHAt2pp	MGSA	PGM	SERD_L
37	ALLTN	DRPA	EDA	GLYC3Ptex	MGSA	PGM	SERD_L
38	ALLTN	DRPA	EDA	GPDDA2pp	MGSA	PGM	SERD_L
39	ALLTN	DRPA	EDD	ETHAAL	MGSA	PGM	SERD_L
40	ALLTN	DRPA	EDD	ETHAt2pp	MGSA	PGM	SERD_L
41	ALLTN	DRPA	EDD	GLYC3Ptex	MGSA	PGM	SERD_L
42	ALLTN	DRPA	EDD	GPDDA2pp	MGSA	PGM	SERD_L
43	ALLTN	EDA	ETHAAL	MGSA	PGM	PPM2	SERD_L
44	ALLTN	EDA	ETHAt2pp	MGSA	PGM	PPM2	SERD_L
45	ALLTN	EDA	GLYC3Ptex	MGSA	PGM	PPM2	SERD_L
46	ALLTN	EDA	GPDDA2pp	MGSA	PGM	PPM2	SERD_L
47	ALLTN	EDD	ETHAAL	MGSA	PGM	PPM2	SERD_L
48	ALLTN	EDD	ETHAt2pp	MGSA	PGM	PPM2	SERD_L
49	ALLTN	EDD	GLYC3Ptex	MGSA	PGM	PPM2	SERD_L
50	ALLTN	EDD	GPDDA2pp	MGSA	PGM	PPM2	SERD_L
51	CO2tex	D_LACt2pp	GLCDpp	GLCt2pp	PPS	PYRt2rpp	THD2pp
52	CO2tex	D_LACt2pp	GLCDpp	GLCt2pp	PPS	PYRtex	THD2pp
53	CO2tex	D_LACt2pp	GLCDpp	HEX1	PPS	PYRt2rpp	THD2pp
54	CO2tex	D_LACt2pp	GLCDpp	HEX1	PPS	PYRtex	THD2pp
55	CO2tex	D_LACt2pp	GLCNt2rpp	GLCt2pp	PPS	PYRt2rpp	THD2pp
56	CO2tex	D_LACt2pp	GLCNt2rpp	GLCt2pp	PPS	PYRtex	THD2pp
57	CO2tex	D_LACt2pp	GLCNt2rpp	HEX1	PPS	PYRt2rpp	THD2pp
58	CO2tex	D_LACt2pp	GLCNt2rpp	HEX1	PPS	PYRtex	THD2pp
59	CO2tex	D_LACtex	GLCDpp	GLCt2pp	PPS	PYRt2rpp	THD2pp
60	CO2tex	D_LACtex	GLCDpp	GLCt2pp	PPS	PYRtex	THD2pp
61	CO2tex	D_LACtex	GLCDpp	HEX1	PPS	PYRt2rpp	THD2pp
62	CO2tex	D_LACtex	GLCDpp	HEX1	PPS	PYRtex	THD2pp
63	CO2tex	D_LACtex	GLCNt2rpp	GLCt2pp	PPS	PYRt2rpp	THD2pp
64	CO2tex	D_LACtex	GLCNt2rpp	GLCt2pp	PPS	PYRtex	THD2pp
65	CO2tex	D_LACtex	GLCNt2rpp	HEX1	PPS	PYRt2rpp	THD2pp
66	CO2tex	D_LACtex	GLCNt2rpp	HEX1	PPS	PYRtex	THD2pp
67	CO2tex	GLCDpp	GLCt2pp	LDH_D	PPS	PYRt2rpp	THD2pp
68	CO2tex	GLCDpp	GLCt2pp	LDH_D	PPS	PYRtex	THD2pp
69	CO2tex	GLCDpp	HEX1	LDH_D	PPS	PYRt2rpp	THD2pp
70	CO2tex	GLCDpp	HEX1	LDH_D	PPS	PYRtex	THD2pp
71	CO2tex	GLCNt2rpp	GLCt2pp	LDH_D	PPS	PYRt2rpp	THD2pp
72	CO2tex	GLCNt2rpp	GLCt2pp	LDH_D	PPS	PYRtex	THD2pp
73	CO2tex	GLCNt2rpp	HEX1	LDH_D	PPS	PYRt2rpp	THD2pp
74	CO2tex	GLCNt2rpp	HEX1	LDH_D	PPS	PYRtex	THD2pp
75	CYSabc2pp	CYStpp	FE3tex	G3PEtex	G3PGtex	H2Stex	Htex
76	DRPA	EDA	ETHAAL	MGSA	PGM	SERD_L	UGLYCH
77	DRPA	EDA	ETHAAL	MGSA	PGM	SERD_L	URIC
78	DRPA	EDA	ETHAAL	MGSA	PGM	SERD_L	XAND
79	DRPA	EDA	ETHAt2pp	MGSA	PGM	SERD_L	UGLYCH
80	DRPA	EDA	ETHAt2pp	MGSA	PGM	SERD_L	URIC
81	DRPA	EDA	ETHAt2pp	MGSA	PGM	SERD_L	XAND
82	DRPA	EDA	GLYC3Ptex	MGSA	PGM	SERD_L	UGLYCH
83	DRPA	EDA	GLYC3Ptex	MGSA	PGM	SERD_L	URIC
84	DRPA	EDA	GLYC3Ptex	MGSA	PGM	SERD_L	XAND
85	DRPA	EDA	GPDDA2pp	MGSA	PGM	SERD_L	UGLYCH
86	DRPA	EDA	GPDDA2pp	MGSA	PGM	SERD_L	URIC
87	DRPA	EDA	GPDDA2pp	MGSA	PGM	SERD_L	XAND
88	DRPA	EDD	ETHAAL	MGSA	PGM	SERD_L	UGLYCH
89	DRPA	EDD	ETHAAL	MGSA	PGM	SERD_L	URIC
90	DRPA	EDD	ETHAAL	MGSA	PGM	SERD_L	XAND
91	DRPA	EDD	ETHAt2pp	MGSA	PGM	SERD_L	UGLYCH
92	DRPA	EDD	ETHAt2pp	MGSA	PGM	SERD_L	URIC
93	DRPA	EDD	ETHAt2pp	MGSA	PGM	SERD_L	XAND
94	DRPA	EDD	GLYC3Ptex	MGSA	PGM	SERD_L	UGLYCH
95	DRPA	EDD	GLYC3Ptex	MGSA	PGM	SERD_L	URIC
96	DRPA	EDD	GLYC3Ptex	MGSA	PGM	SERD_L	XAND
97	DRPA	EDD	GPDDA2pp	MGSA	PGM	SERD_L	UGLYCH
98	DRPA	EDD	GPDDA2pp	MGSA	PGM	SERD_L	URIC
99	DRPA	EDD	GPDDA2pp	MGSA	PGM	SERD_L	XAND
100	EDA	ETHAAL	MGSA	PGM	PPM2	SERD_L	UGLYCH
101	EDA	ETHAAL	MGSA	PGM	PPM2	SERD_L	URIC
102	EDA	ETHAAL	MGSA	PGM	PPM2	SERD_L	XAND
103	EDA	ETHAt2pp	MGSA	PGM	PPM2	SERD_L	UGLYCH
104	EDA	ETHAt2pp	MGSA	PGM	PPM2	SERD_L	URIC
105	EDA	ETHAt2pp	MGSA	PGM	PPM2	SERD_L	XAND
106	EDA	GLYC3Ptex	MGSA	PGM	PPM2	SERD_L	UGLYCH
107	EDA	GLYC3Ptex	MGSA	PGM	PPM2	SERD_L	URIC
108	EDA	GLYC3Ptex	MGSA	PGM	PPM2	SERD_L	XAND
109	EDA	GPDDA2pp	MGSA	PGM	PPM2	SERD_L	UGLYCH
110	EDA	GPDDA2pp	MGSA	PGM	PPM2	SERD_L	URIC
111	EDA	GPDDA2pp	MGSA	PGM	PPM2	SERD_L	XAND
112	EDD	ETHAAL	MGSA	PGM	PPM2	SERD_L	UGLYCH
113	EDD	ETHAAL	MGSA	PGM	PPM2	SERD_L	URIC
114	EDD	ETHAAL	MGSA	PGM	PPM2	SERD_L	XAND
115	EDD	ETHAt2pp	MGSA	PGM	PPM2	SERD_L	UGLYCH
116	EDD	ETHAt2pp	MGSA	PGM	PPM2	SERD_L	URIC
117	EDD	ETHAt2pp	MGSA	PGM	PPM2	SERD_L	XAND
118	EDD	GLYC3Ptex	MGSA	PGM	PPM2	SERD_L	UGLYCH
119	EDD	GLYC3Ptex	MGSA	PGM	PPM2	SERD_L	URIC
120	EDD	GLYC3Ptex	MGSA	PGM	PPM2	SERD_L	XAND
121	EDD	GPDDA2pp	MGSA	PGM	PPM2	SERD_L	UGLYCH
122	EDD	GPDDA2pp	MGSA	PGM	PPM2	SERD_L	URIC
123	EDD	GPDDA2pp	MGSA	PGM	PPM2	SERD_L	XAND
124	GLCt2pp	MDH	MDH2	MDH3	ME1	ME2	SUCCt3pp
125	HEX1	MDH	MDH2	MDH3	ME1	ME2	SUCCt3pp

## Sheet: Synthetic Lethal Octuples
Synthetic Lethal Octuples
1	5DGLCNR	CO2tex	D_LACt2pp	GLCt2pp	GNK	PPS	PYRt2rpp	THD2pp
2	5DGLCNR	CO2tex	D_LACt2pp	GLCt2pp	GNK	PPS	PYRtex	THD2pp
3	5DGLCNR	CO2tex	D_LACt2pp	GNK	HEX1	PPS	PYRt2rpp	THD2pp
4	5DGLCNR	CO2tex	D_LACt2pp	GNK	HEX1	PPS	PYRtex	THD2pp
5	5DGLCNR	CO2tex	D_LACtex	GLCt2pp	GNK	PPS	PYRt2rpp	THD2pp
6	5DGLCNR	CO2tex	D_LACtex	GLCt2pp	GNK	PPS	PYRtex	THD2pp
7	5DGLCNR	CO2tex	D_LACtex	GNK	HEX1	PPS	PYRt2rpp	THD2pp
8	5DGLCNR	CO2tex	D_LACtex	GNK	HEX1	PPS	PYRtex	THD2pp
9	5DGLCNR	CO2tex	GLCt2pp	GNK	LDH_D	PPS	PYRt2rpp	THD2pp
10	5DGLCNR	CO2tex	GLCt2pp	GNK	LDH_D	PPS	PYRtex	THD2pp
11	5DGLCNR	CO2tex	GNK	HEX1	LDH_D	PPS	PYRt2rpp	THD2pp
12	5DGLCNR	CO2tex	GNK	HEX1	LDH_D	PPS	PYRtex	THD2pp
13	ACGAMK	CO2tex	D_LACt2pp	GLCDpp	GLCt2pp	PPS	PYRt2rpp	VALt2rpp
14	ACGAMK	CO2tex	D_LACt2pp	GLCDpp	GLCt2pp	PPS	PYRt2rpp	VALtex
15	ACGAMK	CO2tex	D_LACt2pp	GLCDpp	GLCt2pp	PPS	PYRtex	VALt2rpp
16	ACGAMK	CO2tex	D_LACt2pp	GLCDpp	GLCt2pp	PPS	PYRtex	VALtex
17	ACGAMK	CO2tex	D_LACt2pp	GLCDpp	HEX1	PPS	PYRt2rpp	VALt2rpp
18	ACGAMK	CO2tex	D_LACt2pp	GLCDpp	HEX1	PPS	PYRt2rpp	VALtex
19	ACGAMK	CO2tex	D_LACt2pp	GLCDpp	HEX1	PPS	PYRtex	VALt2rpp
20	ACGAMK	CO2tex	D_LACt2pp	GLCDpp	HEX1	PPS	PYRtex	VALtex
21	ACGAMK	CO2tex	D_LACt2pp	GLCNt2rpp	GLCt2pp	PPS	PYRt2rpp	VALt2rpp
22	ACGAMK	CO2tex	D_LACt2pp	GLCNt2rpp	GLCt2pp	PPS	PYRt2rpp	VALtex
23	ACGAMK	CO2tex	D_LACt2pp	GLCNt2rpp	GLCt2pp	PPS	PYRtex	VALt2rpp
24	ACGAMK	CO2tex	D_LACt2pp	GLCNt2rpp	GLCt2pp	PPS	PYRtex	VALtex
25	ACGAMK	CO2tex	D_LACt2pp	GLCNt2rpp	HEX1	PPS	PYRt2rpp	VALt2rpp
26	ACGAMK	CO2tex	D_LACt2pp	GLCNt2rpp	HEX1	PPS	PYRt2rpp	VALtex
27	ACGAMK	CO2tex	D_LACt2pp	GLCNt2rpp	HEX1	PPS	PYRtex	VALt2rpp
28	ACGAMK	CO2tex	D_LACt2pp	GLCNt2rpp	HEX1	PPS	PYRtex	VALtex
29	ACGAMK	CO2tex	D_LACt2pp	GLCt2pp	GNK	PPS	PYRt2rpp	VALt2rpp
30	ACGAMK	CO2tex	D_LACt2pp	GLCt2pp	GNK	PPS	PYRt2rpp	VALtex
31	ACGAMK	CO2tex	D_LACt2pp	GLCt2pp	GNK	PPS	PYRtex	VALt2rpp
32	ACGAMK	CO2tex	D_LACt2pp	GLCt2pp	GNK	PPS	PYRtex	VALtex
33	ACGAMK	CO2tex	D_LACt2pp	GNK	HEX1	PPS	PYRt2rpp	VALt2rpp
34	ACGAMK	CO2tex	D_LACt2pp	GNK	HEX1	PPS	PYRt2rpp	VALtex
35	ACGAMK	CO2tex	D_LACt2pp	GNK	HEX1	PPS	PYRtex	VALt2rpp
36	ACGAMK	CO2tex	D_LACt2pp	GNK	HEX1	PPS	PYRtex	VALtex
37	ACGAMK	CO2tex	D_LACtex	GLCDpp	GLCt2pp	PPS	PYRt2rpp	VALt2rpp
38	ACGAMK	CO2tex	D_LACtex	GLCDpp	GLCt2pp	PPS	PYRt2rpp	VALtex
39	ACGAMK	CO2tex	D_LACtex	GLCDpp	GLCt2pp	PPS	PYRtex	VALt2rpp
40	ACGAMK	CO2tex	D_LACtex	GLCDpp	GLCt2pp	PPS	PYRtex	VALtex
41	ACGAMK	CO2tex	D_LACtex	GLCDpp	HEX1	PPS	PYRt2rpp	VALt2rpp
42	ACGAMK	CO2tex	D_LACtex	GLCDpp	HEX1	PPS	PYRt2rpp	VALtex
43	ACGAMK	CO2tex	D_LACtex	GLCDpp	HEX1	PPS	PYRtex	VALt2rpp
44	ACGAMK	CO2tex	D_LACtex	GLCDpp	HEX1	PPS	PYRtex	VALtex
45	ACGAMK	CO2tex	D_LACtex	GLCNt2rpp	GLCt2pp	PPS	PYRt2rpp	VALt2rpp
46	ACGAMK	CO2tex	D_LACtex	GLCNt2rpp	GLCt2pp	PPS	PYRt2rpp	VALtex
47	ACGAMK	CO2tex	D_LACtex	GLCNt2rpp	GLCt2pp	PPS	PYRtex	VALt2rpp
48	ACGAMK	CO2tex	D_LACtex	GLCNt2rpp	GLCt2pp	PPS	PYRtex	VALtex
49	ACGAMK	CO2tex	D_LACtex	GLCNt2rpp	HEX1	PPS	PYRt2rpp	VALt2rpp
50	ACGAMK	CO2tex	D_LACtex	GLCNt2rpp	HEX1	PPS	PYRt2rpp	VALtex
51	ACGAMK	CO2tex	D_LACtex	GLCNt2rpp	HEX1	PPS	PYRtex	VALt2rpp
52	ACGAMK	CO2tex	D_LACtex	GLCNt2rpp	HEX1	PPS	PYRtex	VALtex
53	ACGAMK	CO2tex	D_LACtex	GLCt2pp	GNK	PPS	PYRt2rpp	VALt2rpp
54	ACGAMK	CO2tex	D_LACtex	GLCt2pp	GNK	PPS	PYRt2rpp	VALtex
55	ACGAMK	CO2tex	D_LACtex	GLCt2pp	GNK	PPS	PYRtex	VALt2rpp
56	ACGAMK	CO2tex	D_LACtex	GLCt2pp	GNK	PPS	PYRtex	VALtex
57	ACGAMK	CO2tex	D_LACtex	GNK	HEX1	PPS	PYRt2rpp	VALt2rpp
58	ACGAMK	CO2tex	D_LACtex	GNK	HEX1	PPS	PYRt2rpp	VALtex
59	ACGAMK	CO2tex	D_LACtex	GNK	HEX1	PPS	PYRtex	VALt2rpp
60	ACGAMK	CO2tex	D_LACtex	GNK	HEX1	PPS	PYRtex	VALtex
61	ACGAMK	CO2tex	GLCDpp	GLCt2pp	LDH_D	PPS	PYRt2rpp	VALt2rpp
62	ACGAMK	CO2tex	GLCDpp	GLCt2pp	LDH_D	PPS	PYRt2rpp	VALtex
63	ACGAMK	CO2tex	GLCDpp	GLCt2pp	LDH_D	PPS	PYRtex	VALt2rpp
64	ACGAMK	CO2tex	GLCDpp	GLCt2pp	LDH_D	PPS	PYRtex	VALtex
65	ACGAMK	CO2tex	GLCDpp	HEX1	LDH_D	PPS	PYRt2rpp	VALt2rpp
66	ACGAMK	CO2tex	GLCDpp	HEX1	LDH_D	PPS	PYRt2rpp	VALtex
67	ACGAMK	CO2tex	GLCDpp	HEX1	LDH_D	PPS	PYRtex	VALt2rpp
68	ACGAMK	CO2tex	GLCDpp	HEX1	LDH_D	PPS	PYRtex	VALtex
69	ACGAMK	CO2tex	GLCNt2rpp	GLCt2pp	LDH_D	PPS	PYRt2rpp	VALt2rpp
70	ACGAMK	CO2tex	GLCNt2rpp	GLCt2pp	LDH_D	PPS	PYRt2rpp	VALtex
71	ACGAMK	CO2tex	GLCNt2rpp	GLCt2pp	LDH_D	PPS	PYRtex	VALt2rpp
72	ACGAMK	CO2tex	GLCNt2rpp	GLCt2pp	LDH_D	PPS	PYRtex	VALtex
73	ACGAMK	CO2tex	GLCNt2rpp	HEX1	LDH_D	PPS	PYRt2rpp	VALt2rpp
74	ACGAMK	CO2tex	GLCNt2rpp	HEX1	LDH_D	PPS	PYRt2rpp	VALtex
75	ACGAMK	CO2tex	GLCNt2rpp	HEX1	LDH_D	PPS	PYRtex	VALt2rpp
76	ACGAMK	CO2tex	GLCNt2rpp	HEX1	LDH_D	PPS	PYRtex	VALtex
77	ACGAMK	CO2tex	GLCt2pp	GNK	LDH_D	PPS	PYRt2rpp	VALt2rpp
78	ACGAMK	CO2tex	GLCt2pp	GNK	LDH_D	PPS	PYRt2rpp	VALtex
79	ACGAMK	CO2tex	GLCt2pp	GNK	LDH_D	PPS	PYRtex	VALt2rpp
80	ACGAMK	CO2tex	GLCt2pp	GNK	LDH_D	PPS	PYRtex	VALtex
81	ACGAMK	CO2tex	GNK	HEX1	LDH_D	PPS	PYRt2rpp	VALt2rpp
82	ACGAMK	CO2tex	GNK	HEX1	LDH_D	PPS	PYRt2rpp	VALtex
83	ACGAMK	CO2tex	GNK	HEX1	LDH_D	PPS	PYRtex	VALt2rpp
84	ACGAMK	CO2tex	GNK	HEX1	LDH_D	PPS	PYRtex	VALtex
85	ACM6PH	CO2tex	D_LACt2pp	GLCDpp	GLCt2pp	PPS	PYRt2rpp	VALt2rpp
86	ACM6PH	CO2tex	D_LACt2pp	GLCDpp	GLCt2pp	PPS	PYRt2rpp	VALtex
87	ACM6PH	CO2tex	D_LACt2pp	GLCDpp	GLCt2pp	PPS	PYRtex	VALt2rpp
88	ACM6PH	CO2tex	D_LACt2pp	GLCDpp	GLCt2pp	PPS	PYRtex	VALtex
89	ACM6PH	CO2tex	D_LACt2pp	GLCDpp	HEX1	PPS	PYRt2rpp	VALt2rpp
90	ACM6PH	CO2tex	D_LACt2pp	GLCDpp	HEX1	PPS	PYRt2rpp	VALtex
91	ACM6PH	CO2tex	D_LACt2pp	GLCDpp	HEX1	PPS	PYRtex	VALt2rpp
92	ACM6PH	CO2tex	D_LACt2pp	GLCDpp	HEX1	PPS	PYRtex	VALtex
93	ACM6PH	CO2tex	D_LACt2pp	GLCNt2rpp	GLCt2pp	PPS	PYRt2rpp	VALt2rpp
94	ACM6PH	CO2tex	D_LACt2pp	GLCNt2rpp	GLCt2pp	PPS	PYRt2rpp	VALtex
95	ACM6PH	CO2tex	D_LACt2pp	GLCNt2rpp	GLCt2pp	PPS	PYRtex	VALt2rpp
96	ACM6PH	CO2tex	D_LACt2pp	GLCNt2rpp	GLCt2pp	PPS	PYRtex	VALtex
97	ACM6PH	CO2tex	D_LACt2pp	GLCNt2rpp	HEX1	PPS	PYRt2rpp	VALt2rpp
98	ACM6PH	CO2tex	D_LACt2pp	GLCNt2rpp	HEX1	PPS	PYRt2rpp	VALtex
99	ACM6PH	CO2tex	D_LACt2pp	GLCNt2rpp	HEX1	PPS	PYRtex	VALt2rpp
100	ACM6PH	CO2tex	D_LACt2pp	GLCNt2rpp	HEX1	PPS	PYRtex	VALtex
101	ACM6PH	CO2tex	D_LACt2pp	GLCt2pp	GNK	PPS	PYRt2rpp	VALt2rpp
102	ACM6PH	CO2tex	D_LACt2pp	GLCt2pp	GNK	PPS	PYRt2rpp	VALtex
103	ACM6PH	CO2tex	D_LACt2pp	GLCt2pp	GNK	PPS	PYRtex	VALt2rpp
104	ACM6PH	CO2tex	D_LACt2pp	GLCt2pp	GNK	PPS	PYRtex	VALtex
105	ACM6PH	CO2tex	D_LACt2pp	GNK	HEX1	PPS	PYRt2rpp	VALt2rpp
106	ACM6PH	CO2tex	D_LACt2pp	GNK	HEX1	PPS	PYRt2rpp	VALtex
107	ACM6PH	CO2tex	D_LACt2pp	GNK	HEX1	PPS	PYRtex	VALt2rpp
108	ACM6PH	CO2tex	D_LACt2pp	GNK	HEX1	PPS	PYRtex	VALtex
109	ACM6PH	CO2tex	D_LACtex	GLCDpp	GLCt2pp	PPS	PYRt2rpp	VALt2rpp
110	ACM6PH	CO2tex	D_LACtex	GLCDpp	GLCt2pp	PPS	PYRt2rpp	VALtex
111	ACM6PH	CO2tex	D_LACtex	GLCDpp	GLCt2pp	PPS	PYRtex	VALt2rpp
112	ACM6PH	CO2tex	D_LACtex	GLCDpp	GLCt2pp	PPS	PYRtex	VALtex
113	ACM6PH	CO2tex	D_LACtex	GLCDpp	HEX1	PPS	PYRt2rpp	VALt2rpp
114	ACM6PH	CO2tex	D_LACtex	GLCDpp	HEX1	PPS	PYRt2rpp	VALtex
115	ACM6PH	CO2tex	D_LACtex	GLCDpp	HEX1	PPS	PYRtex	VALt2rpp
116	ACM6PH	CO2tex	D_LACtex	GLCDpp	HEX1	PPS	PYRtex	VALtex
117	ACM6PH	CO2tex	D_LACtex	GLCNt2rpp	GLCt2pp	PPS	PYRt2rpp	VALt2rpp
118	ACM6PH	CO2tex	D_LACtex	GLCNt2rpp	GLCt2pp	PPS	PYRt2rpp	VALtex
119	ACM6PH	CO2tex	D_LACtex	GLCNt2rpp	GLCt2pp	PPS	PYRtex	VALt2rpp
120	ACM6PH	CO2tex	D_LACtex	GLCNt2rpp	GLCt2pp	PPS	PYRtex	VALtex
121	ACM6PH	CO2tex	D_LACtex	GLCNt2rpp	HEX1	PPS	PYRt2rpp	VALt2rpp
122	ACM6PH	CO2tex	D_LACtex	GLCNt2rpp	HEX1	PPS	PYRt2rpp	VALtex
123	ACM6PH	CO2tex	D_LACtex	GLCNt2rpp	HEX1	PPS	PYRtex	VALt2rpp
124	ACM6PH	CO2tex	D_LACtex	GLCNt2rpp	HEX1	PPS	PYRtex	VALtex
125	ACM6PH	CO2tex	D_LACtex	GLCt2pp	GNK	PPS	PYRt2rpp	VALt2rpp
126	ACM6PH	CO2tex	D_LACtex	GLCt2pp	GNK	PPS	PYRt2rpp	VALtex
127	ACM6PH	CO2tex	D_LACtex	GLCt2pp	GNK	PPS	PYRtex	VALt2rpp
128	ACM6PH	CO2tex	D_LACtex	GLCt2pp	GNK	PPS	PYRtex	VALtex
129	ACM6PH	CO2tex	D_LACtex	GNK	HEX1	PPS	PYRt2rpp	VALt2rpp
130	ACM6PH	CO2tex	D_LACtex	GNK	HEX1	PPS	PYRt2rpp	VALtex
131	ACM6PH	CO2tex	D_LACtex	GNK	HEX1	PPS	PYRtex	VALt2rpp
132	ACM6PH	CO2tex	D_LACtex	GNK	HEX1	PPS	PYRtex	VALtex
133	ACM6PH	CO2tex	GLCDpp	GLCt2pp	LDH_D	PPS	PYRt2rpp	VALt2rpp
134	ACM6PH	CO2tex	GLCDpp	GLCt2pp	LDH_D	PPS	PYRt2rpp	VALtex
135	ACM6PH	CO2tex	GLCDpp	GLCt2pp	LDH_D	PPS	PYRtex	VALt2rpp
136	ACM6PH	CO2tex	GLCDpp	GLCt2pp	LDH_D	PPS	PYRtex	VALtex
137	ACM6PH	CO2tex	GLCDpp	HEX1	LDH_D	PPS	PYRt2rpp	VALt2rpp
138	ACM6PH	CO2tex	GLCDpp	HEX1	LDH_D	PPS	PYRt2rpp	VALtex
139	ACM6PH	CO2tex	GLCDpp	HEX1	LDH_D	PPS	PYRtex	VALt2rpp
140	ACM6PH	CO2tex	GLCDpp	HEX1	LDH_D	PPS	PYRtex	VALtex
141	ACM6PH	CO2tex	GLCNt2rpp	GLCt2pp	LDH_D	PPS	PYRt2rpp	VALt2rpp
142	ACM6PH	CO2tex	GLCNt2rpp	GLCt2pp	LDH_D	PPS	PYRt2rpp	VALtex
143	ACM6PH	CO2tex	GLCNt2rpp	GLCt2pp	LDH_D	PPS	PYRtex	VALt2rpp
144	ACM6PH	CO2tex	GLCNt2rpp	GLCt2pp	LDH_D	PPS	PYRtex	VALtex
145	ACM6PH	CO2tex	GLCNt2rpp	HEX1	LDH_D	PPS	PYRt2rpp	VALt2rpp
146	ACM6PH	CO2tex	GLCNt2rpp	HEX1	LDH_D	PPS	PYRt2rpp	VALtex
147	ACM6PH	CO2tex	GLCNt2rpp	HEX1	LDH_D	PPS	PYRtex	VALt2rpp
148	ACM6PH	CO2tex	GLCNt2rpp	HEX1	LDH_D	PPS	PYRtex	VALtex
149	ACM6PH	CO2tex	GLCt2pp	GNK	LDH_D	PPS	PYRt2rpp	VALt2rpp
150	ACM6PH	CO2tex	GLCt2pp	GNK	LDH_D	PPS	PYRt2rpp	VALtex
151	ACM6PH	CO2tex	GLCt2pp	GNK	LDH_D	PPS	PYRtex	VALt2rpp
152	ACM6PH	CO2tex	GLCt2pp	GNK	LDH_D	PPS	PYRtex	VALtex
153	ACM6PH	CO2tex	GNK	HEX1	LDH_D	PPS	PYRt2rpp	VALt2rpp
154	ACM6PH	CO2tex	GNK	HEX1	LDH_D	PPS	PYRt2rpp	VALtex
155	ACM6PH	CO2tex	GNK	HEX1	LDH_D	PPS	PYRtex	VALt2rpp
156	ACM6PH	CO2tex	GNK	HEX1	LDH_D	PPS	PYRtex	VALtex
157	AGDC	CO2tex	D_LACt2pp	GLCDpp	GLCt2pp	PPS	PYRt2rpp	VALt2rpp
158	AGDC	CO2tex	D_LACt2pp	GLCDpp	GLCt2pp	PPS	PYRt2rpp	VALtex
159	AGDC	CO2tex	D_LACt2pp	GLCDpp	GLCt2pp	PPS	PYRtex	VALt2rpp
160	AGDC	CO2tex	D_LACt2pp	GLCDpp	GLCt2pp	PPS	PYRtex	VALtex
161	AGDC	CO2tex	D_LACt2pp	GLCDpp	HEX1	PPS	PYRt2rpp	VALt2rpp
162	AGDC	CO2tex	D_LACt2pp	GLCDpp	HEX1	PPS	PYRt2rpp	VALtex
163	AGDC	CO2tex	D_LACt2pp	GLCDpp	HEX1	PPS	PYRtex	VALt2rpp
164	AGDC	CO2tex	D_LACt2pp	GLCDpp	HEX1	PPS	PYRtex	VALtex
165	AGDC	CO2tex	D_LACt2pp	GLCNt2rpp	GLCt2pp	PPS	PYRt2rpp	VALt2rpp
166	AGDC	CO2tex	D_LACt2pp	GLCNt2rpp	GLCt2pp	PPS	PYRt2rpp	VALtex
167	AGDC	CO2tex	D_LACt2pp	GLCNt2rpp	GLCt2pp	PPS	PYRtex	VALt2rpp
168	AGDC	CO2tex	D_LACt2pp	GLCNt2rpp	GLCt2pp	PPS	PYRtex	VALtex
169	AGDC	CO2tex	D_LACt2pp	GLCNt2rpp	HEX1	PPS	PYRt2rpp	VALt2rpp
170	AGDC	CO2tex	D_LACt2pp	GLCNt2rpp	HEX1	PPS	PYRt2rpp	VALtex
171	AGDC	CO2tex	D_LACt2pp	GLCNt2rpp	HEX1	PPS	PYRtex	VALt2rpp
172	AGDC	CO2tex	D_LACt2pp	GLCNt2rpp	HEX1	PPS	PYRtex	VALtex
173	AGDC	CO2tex	D_LACt2pp	GLCt2pp	GNK	PPS	PYRt2rpp	VALt2rpp
174	AGDC	CO2tex	D_LACt2pp	GLCt2pp	GNK	PPS	PYRt2rpp	VALtex
175	AGDC	CO2tex	D_LACt2pp	GLCt2pp	GNK	PPS	PYRtex	VALt2rpp
176	AGDC	CO2tex	D_LACt2pp	GLCt2pp	GNK	PPS	PYRtex	VALtex
177	AGDC	CO2tex	D_LACt2pp	GNK	HEX1	PPS	PYRt2rpp	VALt2rpp
178	AGDC	CO2tex	D_LACt2pp	GNK	HEX1	PPS	PYRt2rpp	VALtex
179	AGDC	CO2tex	D_LACt2pp	GNK	HEX1	PPS	PYRtex	VALt2rpp
180	AGDC	CO2tex	D_LACt2pp	GNK	HEX1	PPS	PYRtex	VALtex
181	AGDC	CO2tex	D_LACtex	GLCDpp	GLCt2pp	PPS	PYRt2rpp	VALt2rpp
182	AGDC	CO2tex	D_LACtex	GLCDpp	GLCt2pp	PPS	PYRt2rpp	VALtex
183	AGDC	CO2tex	D_LACtex	GLCDpp	GLCt2pp	PPS	PYRtex	VALt2rpp
184	AGDC	CO2tex	D_LACtex	GLCDpp	GLCt2pp	PPS	PYRtex	VALtex
185	AGDC	CO2tex	D_LACtex	GLCDpp	HEX1	PPS	PYRt2rpp	VALt2rpp
186	AGDC	CO2tex	D_LACtex	GLCDpp	HEX1	PPS	PYRt2rpp	VALtex
187	AGDC	CO2tex	D_LACtex	GLCDpp	HEX1	PPS	PYRtex	VALt2rpp
188	AGDC	CO2tex	D_LACtex	GLCDpp	HEX1	PPS	PYRtex	VALtex
189	AGDC	CO2tex	D_LACtex	GLCNt2rpp	GLCt2pp	PPS	PYRt2rpp	VALt2rpp
190	AGDC	CO2tex	D_LACtex	GLCNt2rpp	GLCt2pp	PPS	PYRt2rpp	VALtex
191	AGDC	CO2tex	D_LACtex	GLCNt2rpp	GLCt2pp	PPS	PYRtex	VALt2rpp
192	AGDC	CO2tex	D_LACtex	GLCNt2rpp	GLCt2pp	PPS	PYRtex	VALtex
193	AGDC	CO2tex	D_LACtex	GLCNt2rpp	HEX1	PPS	PYRt2rpp	VALt2rpp
194	AGDC	CO2tex	D_LACtex	GLCNt2rpp	HEX1	PPS	PYRt2rpp	VALtex
195	AGDC	CO2tex	D_LACtex	GLCNt2rpp	HEX1	PPS	PYRtex	VALt2rpp
196	AGDC	CO2tex	D_LACtex	GLCNt2rpp	HEX1	PPS	PYRtex	VALtex
197	AGDC	CO2tex	D_LACtex	GLCt2pp	GNK	PPS	PYRt2rpp	VALt2rpp
198	AGDC	CO2tex	D_LACtex	GLCt2pp	GNK	PPS	PYRt2rpp	VALtex
199	AGDC	CO2tex	D_LACtex	GLCt2pp	GNK	PPS	PYRtex	VALt2rpp
200	AGDC	CO2tex	D_LACtex	GLCt2pp	GNK	PPS	PYRtex	VALtex
201	AGDC	CO2tex	D_LACtex	GNK	HEX1	PPS	PYRt2rpp	VALt2rpp
202	AGDC	CO2tex	D_LACtex	GNK	HEX1	PPS	PYRt2rpp	VALtex
203	AGDC	CO2tex	D_LACtex	GNK	HEX1	PPS	PYRtex	VALt2rpp
204	AGDC	CO2tex	D_LACtex	GNK	HEX1	PPS	PYRtex	VALtex
205	AGDC	CO2tex	GLCDpp	GLCt2pp	LDH_D	PPS	PYRt2rpp	VALt2rpp
206	AGDC	CO2tex	GLCDpp	GLCt2pp	LDH_D	PPS	PYRt2rpp	VALtex
207	AGDC	CO2tex	GLCDpp	GLCt2pp	LDH_D	PPS	PYRtex	VALt2rpp
208	AGDC	CO2tex	GLCDpp	GLCt2pp	LDH_D	PPS	PYRtex	VALtex
209	AGDC	CO2tex	GLCDpp	HEX1	LDH_D	PPS	PYRt2rpp	VALt2rpp
210	AGDC	CO2tex	GLCDpp	HEX1	LDH_D	PPS	PYRt2rpp	VALtex
211	AGDC	CO2tex	GLCDpp	HEX1	LDH_D	PPS	PYRtex	VALt2rpp
212	AGDC	CO2tex	GLCDpp	HEX1	LDH_D	PPS	PYRtex	VALtex
213	AGDC	CO2tex	GLCNt2rpp	GLCt2pp	LDH_D	PPS	PYRt2rpp	VALt2rpp
214	AGDC	CO2tex	GLCNt2rpp	GLCt2pp	LDH_D	PPS	PYRt2rpp	VALtex
215	AGDC	CO2tex	GLCNt2rpp	GLCt2pp	LDH_D	PPS	PYRtex	VALt2rpp
216	AGDC	CO2tex	GLCNt2rpp	GLCt2pp	LDH_D	PPS	PYRtex	VALtex
217	AGDC	CO2tex	GLCNt2rpp	HEX1	LDH_D	PPS	PYRt2rpp	VALt2rpp
218	AGDC	CO2tex	GLCNt2rpp	HEX1	LDH_D	PPS	PYRt2rpp	VALtex
219	AGDC	CO2tex	GLCNt2rpp	HEX1	LDH_D	PPS	PYRtex	VALt2rpp
220	AGDC	CO2tex	GLCNt2rpp	HEX1	LDH_D	PPS	PYRtex	VALtex
221	AGDC	CO2tex	GLCt2pp	GNK	LDH_D	PPS	PYRt2rpp	VALt2rpp
222	AGDC	CO2tex	GLCt2pp	GNK	LDH_D	PPS	PYRt2rpp	VALtex
223	AGDC	CO2tex	GLCt2pp	GNK	LDH_D	PPS	PYRtex	VALt2rpp
224	AGDC	CO2tex	GLCt2pp	GNK	LDH_D	PPS	PYRtex	VALtex
225	AGDC	CO2tex	GNK	HEX1	LDH_D	PPS	PYRt2rpp	VALt2rpp
226	AGDC	CO2tex	GNK	HEX1	LDH_D	PPS	PYRt2rpp	VALtex
227	AGDC	CO2tex	GNK	HEX1	LDH_D	PPS	PYRtex	VALt2rpp
228	AGDC	CO2tex	GNK	HEX1	LDH_D	PPS	PYRtex	VALtex
229	AGMH	CO2tex	D_LACt2pp	GLCDpp	GLCt2pp	PPS	PYRt2rpp	VALt2rpp
230	AGMH	CO2tex	D_LACt2pp	GLCDpp	GLCt2pp	PPS	PYRt2rpp	VALtex
231	AGMH	CO2tex	D_LACt2pp	GLCDpp	GLCt2pp	PPS	PYRtex	VALt2rpp
232	AGMH	CO2tex	D_LACt2pp	GLCDpp	GLCt2pp	PPS	PYRtex	VALtex
233	AGMH	CO2tex	D_LACt2pp	GLCDpp	HEX1	PPS	PYRt2rpp	VALt2rpp
234	AGMH	CO2tex	D_LACt2pp	GLCDpp	HEX1	PPS	PYRt2rpp	VALtex
235	AGMH	CO2tex	D_LACt2pp	GLCDpp	HEX1	PPS	PYRtex	VALt2rpp
236	AGMH	CO2tex	D_LACt2pp	GLCDpp	HEX1	PPS	PYRtex	VALtex
237	AGMH	CO2tex	D_LACt2pp	GLCNt2rpp	GLCt2pp	PPS	PYRt2rpp	VALt2rpp
238	AGMH	CO2tex	D_LACt2pp	GLCNt2rpp	GLCt2pp	PPS	PYRt2rpp	VALtex
239	AGMH	CO2tex	D_LACt2pp	GLCNt2rpp	GLCt2pp	PPS	PYRtex	VALt2rpp
240	AGMH	CO2tex	D_LACt2pp	GLCNt2rpp	GLCt2pp	PPS	PYRtex	VALtex
241	AGMH	CO2tex	D_LACt2pp	GLCNt2rpp	HEX1	PPS	PYRt2rpp	VALt2rpp
242	AGMH	CO2tex	D_LACt2pp	GLCNt2rpp	HEX1	PPS	PYRt2rpp	VALtex
243	AGMH	CO2tex	D_LACt2pp	GLCNt2rpp	HEX1	PPS	PYRtex	VALt2rpp
244	AGMH	CO2tex	D_LACt2pp	GLCNt2rpp	HEX1	PPS	PYRtex	VALtex
245	AGMH	CO2tex	D_LACt2pp	GLCt2pp	GNK	PPS	PYRt2rpp	VALt2rpp
246	AGMH	CO2tex	D_LACt2pp	GLCt2pp	GNK	PPS	PYRt2rpp	VALtex
247	AGMH	CO2tex	D_LACt2pp	GLCt2pp	GNK	PPS	PYRtex	VALt2rpp
248	AGMH	CO2tex	D_LACt2pp	GLCt2pp	GNK	PPS	PYRtex	VALtex
249	AGMH	CO2tex	D_LACt2pp	GNK	HEX1	PPS	PYRt2rpp	VALt2rpp
250	AGMH	CO2tex	D_LACt2pp	GNK	HEX1	PPS	PYRt2rpp	VALtex
251	AGMH	CO2tex	D_LACt2pp	GNK	HEX1	PPS	PYRtex	VALt2rpp
252	AGMH	CO2tex	D_LACt2pp	GNK	HEX1	PPS	PYRtex	VALtex
253	AGMH	CO2tex	D_LACtex	GLCDpp	GLCt2pp	PPS	PYRt2rpp	VALt2rpp
254	AGMH	CO2tex	D_LACtex	GLCDpp	GLCt2pp	PPS	PYRt2rpp	VALtex
255	AGMH	CO2tex	D_LACtex	GLCDpp	GLCt2pp	PPS	PYRtex	VALt2rpp
256	AGMH	CO2tex	D_LACtex	GLCDpp	GLCt2pp	PPS	PYRtex	VALtex
257	AGMH	CO2tex	D_LACtex	GLCDpp	HEX1	PPS	PYRt2rpp	VALt2rpp
258	AGMH	CO2tex	D_LACtex	GLCDpp	HEX1	PPS	PYRt2rpp	VALtex
259	AGMH	CO2tex	D_LACtex	GLCDpp	HEX1	PPS	PYRtex	VALt2rpp
260	AGMH	CO2tex	D_LACtex	GLCDpp	HEX1	PPS	PYRtex	VALtex
261	AGMH	CO2tex	D_LACtex	GLCNt2rpp	GLCt2pp	PPS	PYRt2rpp	VALt2rpp
262	AGMH	CO2tex	D_LACtex	GLCNt2rpp	GLCt2pp	PPS	PYRt2rpp	VALtex
263	AGMH	CO2tex	D_LACtex	GLCNt2rpp	GLCt2pp	PPS	PYRtex	VALt2rpp
264	AGMH	CO2tex	D_LACtex	GLCNt2rpp	GLCt2pp	PPS	PYRtex	VALtex
265	AGMH	CO2tex	D_LACtex	GLCNt2rpp	HEX1	PPS	PYRt2rpp	VALt2rpp
266	AGMH	CO2tex	D_LACtex	GLCNt2rpp	HEX1	PPS	PYRt2rpp	VALtex
267	AGMH	CO2tex	D_LACtex	GLCNt2rpp	HEX1	PPS	PYRtex	VALt2rpp
268	AGMH	CO2tex	D_LACtex	GLCNt2rpp	HEX1	PPS	PYRtex	VALtex
269	AGMH	CO2tex	D_LACtex	GLCt2pp	GNK	PPS	PYRt2rpp	VALt2rpp
270	AGMH	CO2tex	D_LACtex	GLCt2pp	GNK	PPS	PYRt2rpp	VALtex
271	AGMH	CO2tex	D_LACtex	GLCt2pp	GNK	PPS	PYRtex	VALt2rpp
272	AGMH	CO2tex	D_LACtex	GLCt2pp	GNK	PPS	PYRtex	VALtex
273	AGMH	CO2tex	D_LACtex	GNK	HEX1	PPS	PYRt2rpp	VALt2rpp
274	AGMH	CO2tex	D_LACtex	GNK	HEX1	PPS	PYRt2rpp	VALtex
275	AGMH	CO2tex	D_LACtex	GNK	HEX1	PPS	PYRtex	VALt2rpp
276	AGMH	CO2tex	D_LACtex	GNK	HEX1	PPS	PYRtex	VALtex
277	AGMt2pp	CO2tex	D_LACt2pp	GLCDpp	GLCt2pp	PPS	PYRt2rpp	VALt2rpp
278	AGMt2pp	CO2tex	D_LACt2pp	GLCDpp	GLCt2pp	PPS	PYRt2rpp	VALtex
279	AGMt2pp	CO2tex	D_LACt2pp	GLCDpp	GLCt2pp	PPS	PYRtex	VALt2rpp
280	AGMt2pp	CO2tex	D_LACt2pp	GLCDpp	GLCt2pp	PPS	PYRtex	VALtex
281	AGMt2pp	CO2tex	D_LACt2pp	GLCDpp	HEX1	PPS	PYRt2rpp	VALt2rpp
282	AGMt2pp	CO2tex	D_LACt2pp	GLCDpp	HEX1	PPS	PYRt2rpp	VALtex
283	AGMt2pp	CO2tex	D_LACt2pp	GLCDpp	HEX1	PPS	PYRtex	VALt2rpp
284	AGMt2pp	CO2tex	D_LACt2pp	GLCDpp	HEX1	PPS	PYRtex	VALtex
285	AGMt2pp	CO2tex	D_LACt2pp	GLCNt2rpp	GLCt2pp	PPS	PYRt2rpp	VALt2rpp
286	AGMt2pp	CO2tex	D_LACt2pp	GLCNt2rpp	GLCt2pp	PPS	PYRt2rpp	VALtex
287	AGMt2pp	CO2tex	D_LACt2pp	GLCNt2rpp	GLCt2pp	PPS	PYRtex	VALt2rpp
288	AGMt2pp	CO2tex	D_LACt2pp	GLCNt2rpp	GLCt2pp	PPS	PYRtex	VALtex
289	AGMt2pp	CO2tex	D_LACt2pp	GLCNt2rpp	HEX1	PPS	PYRt2rpp	VALt2rpp
290	AGMt2pp	CO2tex	D_LACt2pp	GLCNt2rpp	HEX1	PPS	PYRt2rpp	VALtex
291	AGMt2pp	CO2tex	D_LACt2pp	GLCNt2rpp	HEX1	PPS	PYRtex	VALt2rpp
292	AGMt2pp	CO2tex	D_LACt2pp	GLCNt2rpp	HEX1	PPS	PYRtex	VALtex
293	AGMt2pp	CO2tex	D_LACt2pp	GLCt2pp	GNK	PPS	PYRt2rpp	VALt2rpp
294	AGMt2pp	CO2tex	D_LACt2pp	GLCt2pp	GNK	PPS	PYRt2rpp	VALtex
295	AGMt2pp	CO2tex	D_LACt2pp	GLCt2pp	GNK	PPS	PYRtex	VALt2rpp
296	AGMt2pp	CO2tex	D_LACt2pp	GLCt2pp	GNK	PPS	PYRtex	VALtex
297	AGMt2pp	CO2tex	D_LACt2pp	GNK	HEX1	PPS	PYRt2rpp	VALt2rpp
298	AGMt2pp	CO2tex	D_LACt2pp	GNK	HEX1	PPS	PYRt2rpp	VALtex
299	AGMt2pp	CO2tex	D_LACt2pp	GNK	HEX1	PPS	PYRtex	VALt2rpp
300	AGMt2pp	CO2tex	D_LACt2pp	GNK	HEX1	PPS	PYRtex	VALtex
301	AGMt2pp	CO2tex	D_LACtex	GLCDpp	GLCt2pp	PPS	PYRt2rpp	VALt2rpp
302	AGMt2pp	CO2tex	D_LACtex	GLCDpp	GLCt2pp	PPS	PYRt2rpp	VALtex
303	AGMt2pp	CO2tex	D_LACtex	GLCDpp	GLCt2pp	PPS	PYRtex	VALt2rpp
304	AGMt2pp	CO2tex	D_LACtex	GLCDpp	GLCt2pp	PPS	PYRtex	VALtex
305	AGMt2pp	CO2tex	D_LACtex	GLCDpp	HEX1	PPS	PYRt2rpp	VALt2rpp
306	AGMt2pp	CO2tex	D_LACtex	GLCDpp	HEX1	PPS	PYRt2rpp	VALtex
307	AGMt2pp	CO2tex	D_LACtex	GLCDpp	HEX1	PPS	PYRtex	VALt2rpp
308	AGMt2pp	CO2tex	D_LACtex	GLCDpp	HEX1	PPS	PYRtex	VALtex
309	AGMt2pp	CO2tex	D_LACtex	GLCNt2rpp	GLCt2pp	PPS	PYRt2rpp	VALt2rpp
310	AGMt2pp	CO2tex	D_LACtex	GLCNt2rpp	GLCt2pp	PPS	PYRt2rpp	VALtex
311	AGMt2pp	CO2tex	D_LACtex	GLCNt2rpp	GLCt2pp	PPS	PYRtex	VALt2rpp
312	AGMt2pp	CO2tex	D_LACtex	GLCNt2rpp	GLCt2pp	PPS	PYRtex	VALtex
313	AGMt2pp	CO2tex	D_LACtex	GLCNt2rpp	HEX1	PPS	PYRt2rpp	VALt2rpp
314	AGMt2pp	CO2tex	D_LACtex	GLCNt2rpp	HEX1	PPS	PYRt2rpp	VALtex
315	AGMt2pp	CO2tex	D_LACtex	GLCNt2rpp	HEX1	PPS	PYRtex	VALt2rpp
316	AGMt2pp	CO2tex	D_LACtex	GLCNt2rpp	HEX1	PPS	PYRtex	VALtex
317	AGMt2pp	CO2tex	D_LACtex	GLCt2pp	GNK	PPS	PYRt2rpp	VALt2rpp
318	AGMt2pp	CO2tex	D_LACtex	GLCt2pp	GNK	PPS	PYRt2rpp	VALtex
319	AGMt2pp	CO2tex	D_LACtex	GLCt2pp	GNK	PPS	PYRtex	VALt2rpp
320	AGMt2pp	CO2tex	D_LACtex	GLCt2pp	GNK	PPS	PYRtex	VALtex
321	AGMt2pp	CO2tex	D_LACtex	GNK	HEX1	PPS	PYRt2rpp	VALt2rpp
322	AGMt2pp	CO2tex	D_LACtex	GNK	HEX1	PPS	PYRt2rpp	VALtex
323	AGMt2pp	CO2tex	D_LACtex	GNK	HEX1	PPS	PYRtex	VALt2rpp
324	AGMt2pp	CO2tex	D_LACtex	GNK	HEX1	PPS	PYRtex	VALtex
325	ANHMK	CO2tex	D_LACt2pp	GLCDpp	GLCt2pp	PPS	PYRt2rpp	VALt2rpp
326	ANHMK	CO2tex	D_LACt2pp	GLCDpp	GLCt2pp	PPS	PYRt2rpp	VALtex
327	ANHMK	CO2tex	D_LACt2pp	GLCDpp	GLCt2pp	PPS	PYRtex	VALt2rpp
328	ANHMK	CO2tex	D_LACt2pp	GLCDpp	GLCt2pp	PPS	PYRtex	VALtex
329	ANHMK	CO2tex	D_LACt2pp	GLCDpp	HEX1	PPS	PYRt2rpp	VALt2rpp
330	ANHMK	CO2tex	D_LACt2pp	GLCDpp	HEX1	PPS	PYRt2rpp	VALtex
331	ANHMK	CO2tex	D_LACt2pp	GLCDpp	HEX1	PPS	PYRtex	VALt2rpp
332	ANHMK	CO2tex	D_LACt2pp	GLCDpp	HEX1	PPS	PYRtex	VALtex
333	ANHMK	CO2tex	D_LACt2pp	GLCNt2rpp	GLCt2pp	PPS	PYRt2rpp	VALt2rpp
334	ANHMK	CO2tex	D_LACt2pp	GLCNt2rpp	GLCt2pp	PPS	PYRt2rpp	VALtex
335	ANHMK	CO2tex	D_LACt2pp	GLCNt2rpp	GLCt2pp	PPS	PYRtex	VALt2rpp
336	ANHMK	CO2tex	D_LACt2pp	GLCNt2rpp	GLCt2pp	PPS	PYRtex	VALtex
337	ANHMK	CO2tex	D_LACt2pp	GLCNt2rpp	HEX1	PPS	PYRt2rpp	VALt2rpp
338	ANHMK	CO2tex	D_LACt2pp	GLCNt2rpp	HEX1	PPS	PYRt2rpp	VALtex
339	ANHMK	CO2tex	D_LACt2pp	GLCNt2rpp	HEX1	PPS	PYRtex	VALt2rpp
340	ANHMK	CO2tex	D_LACt2pp	GLCNt2rpp	HEX1	PPS	PYRtex	VALtex
341	ANHMK	CO2tex	D_LACt2pp	GLCt2pp	GNK	PPS	PYRt2rpp	VALt2rpp
342	ANHMK	CO2tex	D_LACt2pp	GLCt2pp	GNK	PPS	PYRt2rpp	VALtex
343	ANHMK	CO2tex	D_LACt2pp	GLCt2pp	GNK	PPS	PYRtex	VALt2rpp
344	ANHMK	CO2tex	D_LACt2pp	GLCt2pp	GNK	PPS	PYRtex	VALtex
345	ANHMK	CO2tex	D_LACt2pp	GNK	HEX1	PPS	PYRt2rpp	VALt2rpp
346	ANHMK	CO2tex	D_LACt2pp	GNK	HEX1	PPS	PYRt2rpp	VALtex
347	ANHMK	CO2tex	D_LACt2pp	GNK	HEX1	PPS	PYRtex	VALt2rpp
348	ANHMK	CO2tex	D_LACt2pp	GNK	HEX1	PPS	PYRtex	VALtex
349	ANHMK	CO2tex	D_LACtex	GLCDpp	GLCt2pp	PPS	PYRt2rpp	VALt2rpp
350	ANHMK	CO2tex	D_LACtex	GLCDpp	GLCt2pp	PPS	PYRt2rpp	VALtex
351	ANHMK	CO2tex	D_LACtex	GLCDpp	GLCt2pp	PPS	PYRtex	VALt2rpp
352	ANHMK	CO2tex	D_LACtex	GLCDpp	GLCt2pp	PPS	PYRtex	VALtex
353	ANHMK	CO2tex	D_LACtex	GLCDpp	HEX1	PPS	PYRt2rpp	VALt2rpp
354	ANHMK	CO2tex	D_LACtex	GLCDpp	HEX1	PPS	PYRt2rpp	VALtex
355	ANHMK	CO2tex	D_LACtex	GLCDpp	HEX1	PPS	PYRtex	VALt2rpp
356	ANHMK	CO2tex	D_LACtex	GLCDpp	HEX1	PPS	PYRtex	VALtex
357	ANHMK	CO2tex	D_LACtex	GLCNt2rpp	GLCt2pp	PPS	PYRt2rpp	VALt2rpp
358	ANHMK	CO2tex	D_LACtex	GLCNt2rpp	GLCt2pp	PPS	PYRt2rpp	VALtex
359	ANHMK	CO2tex	D_LACtex	GLCNt2rpp	GLCt2pp	PPS	PYRtex	VALt2rpp
360	ANHMK	CO2tex	D_LACtex	GLCNt2rpp	GLCt2pp	PPS	PYRtex	VALtex
361	ANHMK	CO2tex	D_LACtex	GLCNt2rpp	HEX1	PPS	PYRt2rpp	VALt2rpp
362	ANHMK	CO2tex	D_LACtex	GLCNt2rpp	HEX1	PPS	PYRt2rpp	VALtex
363	ANHMK	CO2tex	D_LACtex	GLCNt2rpp	HEX1	PPS	PYRtex	VALt2rpp
364	ANHMK	CO2tex	D_LACtex	GLCNt2rpp	HEX1	PPS	PYRtex	VALtex
365	ANHMK	CO2tex	D_LACtex	GLCt2pp	GNK	PPS	PYRt2rpp	VALt2rpp
366	ANHMK	CO2tex	D_LACtex	GLCt2pp	GNK	PPS	PYRt2rpp	VALtex
367	ANHMK	CO2tex	D_LACtex	GLCt2pp	GNK	PPS	PYRtex	VALt2rpp
368	ANHMK	CO2tex	D_LACtex	GLCt2pp	GNK	PPS	PYRtex	VALtex
369	ANHMK	CO2tex	D_LACtex	GNK	HEX1	PPS	PYRt2rpp	VALt2rpp
370	ANHMK	CO2tex	D_LACtex	GNK	HEX1	PPS	PYRt2rpp	VALtex
371	ANHMK	CO2tex	D_LACtex	GNK	HEX1	PPS	PYRtex	VALt2rpp
372	ANHMK	CO2tex	D_LACtex	GNK	HEX1	PPS	PYRtex	VALtex
373	ANHMK	CO2tex	GLCDpp	GLCt2pp	LDH_D	PPS	PYRt2rpp	VALt2rpp
374	ANHMK	CO2tex	GLCDpp	GLCt2pp	LDH_D	PPS	PYRt2rpp	VALtex
375	ANHMK	CO2tex	GLCDpp	GLCt2pp	LDH_D	PPS	PYRtex	VALt2rpp
376	ANHMK	CO2tex	GLCDpp	GLCt2pp	LDH_D	PPS	PYRtex	VALtex
377	ANHMK	CO2tex	GLCDpp	HEX1	LDH_D	PPS	PYRt2rpp	VALt2rpp
378	ANHMK	CO2tex	GLCDpp	HEX1	LDH_D	PPS	PYRt2rpp	VALtex
379	ANHMK	CO2tex	GLCDpp	HEX1	LDH_D	PPS	PYRtex	VALt2rpp
380	ANHMK	CO2tex	GLCDpp	HEX1	LDH_D	PPS	PYRtex	VALtex
381	ANHMK	CO2tex	GLCNt2rpp	GLCt2pp	LDH_D	PPS	PYRt2rpp	VALt2rpp
382	ANHMK	CO2tex	GLCNt2rpp	GLCt2pp	LDH_D	PPS	PYRt2rpp	VALtex
383	ANHMK	CO2tex	GLCNt2rpp	GLCt2pp	LDH_D	PPS	PYRtex	VALt2rpp
384	ANHMK	CO2tex	GLCNt2rpp	GLCt2pp	LDH_D	PPS	PYRtex	VALtex
385	ANHMK	CO2tex	GLCNt2rpp	HEX1	LDH_D	PPS	PYRt2rpp	VALt2rpp
386	ANHMK	CO2tex	GLCNt2rpp	HEX1	LDH_D	PPS	PYRt2rpp	VALtex
387	ANHMK	CO2tex	GLCNt2rpp	HEX1	LDH_D	PPS	PYRtex	VALt2rpp
388	ANHMK	CO2tex	GLCNt2rpp	HEX1	LDH_D	PPS	PYRtex	VALtex
389	ANHMK	CO2tex	GLCt2pp	GNK	LDH_D	PPS	PYRt2rpp	VALt2rpp
390	ANHMK	CO2tex	GLCt2pp	GNK	LDH_D	PPS	PYRt2rpp	VALtex
391	ANHMK	CO2tex	GLCt2pp	GNK	LDH_D	PPS	PYRtex	VALt2rpp
392	ANHMK	CO2tex	GLCt2pp	GNK	LDH_D	PPS	PYRtex	VALtex
393	ANHMK	CO2tex	GNK	HEX1	LDH_D	PPS	PYRt2rpp	VALt2rpp
394	ANHMK	CO2tex	GNK	HEX1	LDH_D	PPS	PYRt2rpp	VALtex
395	ANHMK	CO2tex	GNK	HEX1	LDH_D	PPS	PYRtex	VALt2rpp
396	ANHMK	CO2tex	GNK	HEX1	LDH_D	PPS	PYRtex	VALtex
397	GLCt2pp	MDH	MDH2	MDH3	ME1	ME2	PHEMEabcpp	SUCFUMtpp
398	GLCt2pp	MDH	MDH2	MDH3	ME1	ME2	PHEMEtiex	SUCFUMtpp
399	GLCt2pp	MDH	MDH2	MDH3	ME1	ME2	SUCCtex	SUCFUMtpp
400	HEX1	MDH	MDH2	MDH3	ME1	ME2	PHEMEabcpp	SUCFUMtpp
401	HEX1	MDH	MDH2	MDH3	ME1	ME2	PHEMEtiex	SUCFUMtpp
402	HEX1	MDH	MDH2	MDH3	ME1	ME2	SUCCtex	SUCFUMtpp
