# Supplementary material for: Rapid-SL identifies synthetic lethal sets with an arbitrary cardinality
Source: Sci Rep. 2022 Aug 18;12:14022. doi: 10.1038/s41598-022-18177-w (PMC9388495; doi:10.1038/s41598-022-18177-w)
Supplement: Supplementary file 6 — Supplementary Information 6. [file 41598_2022_18177_MOESM6_ESM.xlsx]

## Sheet: Description
Description:	The lethal sets of E. coli, iAF1260 model, found in the third application of Rapid-SL. The analysis was performed for the maximum cardinality of n = 8.
Microorganism:	E. coli
Model:	iAF1260
Maximum Cardinality:	8

## Sheet: Lethal Reactions
Lethal Reactions
1	3HAD100
2	3HAD120
3	3HAD121
4	3HAD140
5	3HAD141
6	3HAD160
7	3HAD161
8	3HAD40
9	3HAD60
10	3HAD80
11	3OAR100
12	3OAR120
13	3OAR121
14	3OAR140
15	3OAR141
16	3OAR160
17	3OAR161
18	3OAR40
19	3OAR60
20	3OAR80
21	3OAS100
22	3OAS120
23	3OAS121
24	3OAS140
25	3OAS141
26	3OAS160
27	3OAS161
28	3OAS60
29	3OAS80
30	A5PISO
31	ACCOAC
32	ACGK
33	ACGS
34	ACHBS
35	ACLS
36	ACODA
37	ACONTa
38	ACONTb
39	ACOTA
40	ADCL
41	ADCS
42	ADSK
43	ADSL1r
44	ADSL2r
45	ADSS
46	AGPAT160
47	AGPAT161
48	AGPR
49	AHCYSNS
50	AICART
51	AIRC2
52	AIRC3
53	ALAALAr
54	ALAR
55	ALATA_L
56	AMPMS2
57	ANPRT
58	ANS
59	APRAUR
60	ARGSL
61	ARGSS
62	ASAD
63	ASP1DC
64	ASPCT
65	ASPK
66	ASPTA
67	ATPPRT
68	BPNT
69	CA2tex
70	CAt6pp
71	CDPMEK
72	CHORM
73	CHORS
74	CHRPL
75	CLt3_2pp
76	CLtex
77	COBALT2tex
78	COBALT2tpp
79	CS
80	CTPS2
81	CU2tex
82	CU2tpp
83	CYSS
84	CYSTL
85	DAPDC
86	DAPE
87	DASYN160
88	DASYN161
89	DB4PS
90	DDPA
91	DHAD1
92	DHAD2
93	DHDPRy
94	DHDPS
95	DHFR
96	DHFS
97	DHNPA2
98	DHORTS
99	DHPPDA2
100	DHPS2
101	DHQS
102	DHQTi
103	DMATT
104	DNMPPA
105	DNTPPA
106	DPCOAK
107	DPR
108	DTMPK
109	DXPRIi
110	DXPS
111	E4PD
112	Ec_biomass_iAF1260_core_59p81M
113	FCLT
114	FMNAT
115	G1PACT
116	G1SAT
117	G3PAT160
118	G3PAT161
119	G3PD2
120	GCALDD
121	GF6PTA
122	GK1
123	GLCtex
124	GLNS
125	GLUPRT
126	GLUR
127	GLUTRR
128	GLUTRS
129	GMPS2
130	GRTT
131	GTPCI
132	GTPCII2
133	HBZOPT
134	HCO3E
135	HISTD
136	HISTP
137	HMBS
138	HPPK2
139	HSDy
140	HSK
141	HSST
142	HSTPT
143	ICDHyr
144	IG3PS
145	IGPDH
146	IGPS
147	ILETA
148	IMPC
149	IPMD
150	IPPMIa
151	IPPMIb
152	IPPS
153	K2L4Aabcpp
154	K2L4Atex
155	KARA1
156	KARA2
157	KDOCT2
158	KDOPP
159	KDOPS
160	Ktex
161	LEUTAi
162	LPADSS
163	MCOATA
164	MCTP1App
165	MECDPDH2
166	MECDPS
167	MEPCT
168	METAT
169	METS
170	MG2tex
171	MNtex
172	MOAT
173	MOAT2
174	MOBDabcpp
175	MOBDtex
176	MOHMT
177	MPTG
178	MTHFC
179	MTHFD
180	MTHFR2
181	NADK
182	NADS1
183	NDPK2
184	NDPK4
185	NDPK5
186	NDPK7
187	NDPK8
188	NH4tex
189	NH4tpp
190	NNATr
191	NNDPR
192	O2tex
193	OCBT
194	OCTDPS
195	OHPBAT
196	OMCDC
197	OMPDC
198	OPHBDC
199	ORPT
200	P5CR
201	PANTS
202	PAPPT3
203	PDX5PS
204	PE160abcpp
205	PE161abcpp
206	PERD
207	PGAMT
208	PHETA1
209	PItex
210	PMDPHT
211	PMPK
212	PNTK
213	PPBNGS
214	PPC
215	PPCDC
216	PPNCL2
217	PPND
218	PPNDH
219	PRAGSr
220	PRAIS
221	PRAIi
222	PRAMPC
223	PRASCSi
224	PRATPP
225	PRFGS
226	PRMICI
227	PSCVT
228	PSD160
229	PSD161
230	PSSA160
231	PSSA161
232	PTPATi
233	QULNS
234	RBFK
235	RBFSa
236	RBFSb
237	RHCCE
238	SADT2
239	SDPDS
240	SDPTA
241	SERAT
242	SHCHD2
243	SHCHF
244	SHK3Dr
245	SHKK
246	SHSL1
247	SO4tex
248	SULRi
249	SULabcpp
250	T2DECAI
251	TDSK
252	THDPS
253	THRD_L
254	THRS
255	THZPSN
256	TMDS
257	TMPK
258	TMPPP
259	TYRTA
260	U23GAAT
261	UAAGDS
262	UAGAAT
263	UAGCVT
264	UAGDP
265	UAGPT3
266	UAMAGS
267	UAMAS
268	UAPGR
269	UDCPDP
270	UDCPDPS
271	UGMDDS
272	UHGADA
273	UMPK
274	UPP3MT
275	UPP3S
276	UPPDC1
277	USHD
278	Zn2tex

## Sheet: Synthetic Lethal Pairs
Synthetic Lethal Pairs
1	5DOAN	CPPPGO
2	ACKr	ACt2rpp
3	ACKr	ACtex
4	ACt2rpp	PTAr
5	ACtex	PTAr
6	ADK3	NDPK1
7	ASNS1	ASNS2
8	CPPPGO	CPPPGO2
9	DALAt2pp	DALAtex
10	DHBS	FE3abcpp
11	DHBSH	FE3abcpp
12	DHORD2	DHORD5
13	DMPPS	IPDDI
14	DMPPS	IPDPS
15	EAR100x	EAR100y
16	EAR120x	EAR120y
17	EAR121x	EAR121y
18	EAR140x	EAR140y
19	EAR141x	EAR141y
20	EAR160x	EAR160y
21	EAR161x	EAR161y
22	EAR40x	EAR40y
23	EAR60x	EAR60y
24	EAR80x	EAR80y
25	ENO	PPS
26	ENTCS	FE3abcpp
27	ENTERES2	FE3abcpp
28	FE3abcpp	FEENTERabcpp
29	FE3abcpp	FEENTERtex
30	FE3abcpp	FEENTERtonex
31	FE3abcpp	FEENTERtpp
32	FE3abcpp	SERASr
33	FHL	GART
34	FUM	SUCCt3pp
35	G5SD	NACODA
36	GAPD	PPS
37	GARFT	GART
38	GART	H2tex
39	GHMT2r	GLYCL
40	GHMT2r	PGCD
41	GHMT2r	PSERT
42	GHMT2r	PSP_L
43	GLU5K	NACODA
44	GLUDy	GLUSy
45	GLXCL	GLYCLTt2rpp
46	GLXCL	GLYCLTtex
47	GLYCL	PGCD
48	GLYCL	PSERT
49	GLYCL	PSP_L
50	GND	RPE
51	GND	TKT2
52	GRXR	PAPSR
53	GRXR	RNDR1
54	GRXR	RNDR2
55	GRXR	RNDR3
56	GRXR	TRDR
57	GTHOr	PAPSR
58	GTHOr	RNDR1
59	GTHOr	RNDR2
60	GTHOr	RNDR3
61	GTHOr	TRDR
62	HXAND	IMPD
63	IMPD	XPPT
64	IPDDI	IPDPS
65	KAS14	KAS15
66	Kabcpp	Kt2pp
67	MN2tpp	MNt2pp
68	OPHHX	OPHHX3
69	PAPSR	PAPSR2
70	PAPSR2	TRDR
71	PDX5PO2	PDX5POi
72	PGK	PPS
73	PIt2rpp	PIuabcpp
74	PPA	PPKr

## Sheet: Synthetic Lethal Triplets
Synthetic Lethal Triplets
1	EDTXS1	FTHFD	GARFT
2	EDTXS1	RPE	TALA
3	EDTXS2	FTHFD	GARFT
4	EDTXS2	RPE	TALA
5	ENO	GAPD	GLYCL
6	ENO	GLYCL	PGK
7	ENTCS	FE3tex	FEROpp
8	ENTERES2	FE3tex	FEROpp
9	F6PA	FBA	TPI
10	F6PA	PFK	TPI
11	FE3tex	FEENTERabcpp	FEROpp
12	FE3tex	FEENTERtex	FEROpp
13	FE3tex	FEENTERtonex	FEROpp
14	FE3tex	FEENTERtpp	FEROpp
15	FE3tex	FEROpp	SERASr
16	FTHFD	G1PTT	GARFT
17	FTHFD	GALT1	GARFT
18	FTHFD	GALUi	GARFT
19	FTHFD	GARFT	GLCTR1
20	FTHFD	GARFT	GLCTR2
21	FTHFD	GARFT	GLCTR3
22	FTHFD	GARFT	GMHEPAT
23	FTHFD	GARFT	GMHEPK
24	FTHFD	GARFT	GMHEPPA
25	FTHFD	GARFT	HEPK1
26	FTHFD	GARFT	HEPK2
27	FTHFD	GARFT	HEPT1
28	FTHFD	GARFT	HEPT2
29	FTHFD	GARFT	HEPT3
30	FTHFD	GARFT	HEPT4
31	FTHFD	GARFT	LA4NTpp
32	FTHFD	GARFT	MOAT3C
33	FTHFD	GARFT	PGMT
34	FTHFD	GARFT	RHAT1
35	FTHFD	GARFT	S7PI
36	FTHFD	GARFT	TDPDRE
37	FTHFD	GARFT	TDPDRR
38	FTHFD	GARFT	TDPGDH
39	FTHFD	GARFT	UDCPPtppi
40	FTHFD	GARFT	UDPGD
41	FTHFD	GARFT	UDPGDC
42	FTHFD	GARFT	UDPKAAT
43	FTHFD	GARFT	ULA4NFT
44	FTHFD	GARFT	ULA4Ntppi
45	FTHFD	GARFT	UPLA4FNF
46	FTHFD	GARFT	UPLA4FNT
47	FUM	FUMtex	PHEMEabcpp
48	FUM	FUMtex	PHEMEtiex
49	FUM	FUMtex	PPPGO3
50	FUM	FUMtex	SUCCtex
51	FUM	PGM	PPS
52	FUM	PHEMEabcpp	SUCFUMtpp
53	FUM	PHEMEtiex	SUCFUMtpp
54	FUM	PPPGO3	SUCFUMtpp
55	FUM	SUCCtex	SUCFUMtpp
56	G1PTT	RPE	TALA
57	G6PDH2r	GLCDpp	PGI
58	G6PDH2r	GLCDpp	RPE
59	G6PDH2r	GLCDpp	TKT2
60	G6PDH2r	GLCNt2rpp	PGI
61	G6PDH2r	GLCNt2rpp	RPE
62	G6PDH2r	GLCNt2rpp	TKT2
63	G6PDH2r	GNK	PGI
64	G6PDH2r	GNK	RPE
65	G6PDH2r	GNK	TKT2
66	GALT1	RPE	TALA
67	GALUi	RPE	TALA
68	GAPD	GLCDpp	TPI
69	GAPD	GLCNt2rpp	TPI
70	GAPD	GLYCL	PGM
71	GAPD	HCYSMT	TPI
72	GAPD	PGI	TPI
73	GAPD	RPE	TPI
74	GAPD	RPI	TPI
75	GAPD	TALA	TPI
76	GAPD	TKT1	TPI
77	GAPD	TKT2	TPI
78	GHMT2r	PGM	PPS
79	GHMT2r	THRAi	THRD
80	GLCDpp	GLCptspp	GLCt2pp
81	GLCDpp	GLCptspp	HEX1
82	GLCDpp	PGI	PGL
83	GLCDpp	PGK	TPI
84	GLCDpp	PGL	RPE
85	GLCDpp	PGL	TKT2
86	GLCNt2rpp	GLCptspp	GLCt2pp
87	GLCNt2rpp	GLCptspp	HEX1
88	GLCNt2rpp	PGI	PGL
89	GLCNt2rpp	PGK	TPI
90	GLCNt2rpp	PGL	RPE
91	GLCNt2rpp	PGL	TKT2
92	GLCTR1	RPE	TALA
93	GLCTR2	RPE	TALA
94	GLCTR3	RPE	TALA
95	GLCptspp	GLCt2pp	GNK
96	GLCptspp	GNK	HEX1
97	GLUCYS	GLYAT	GLYCL
98	GLXCL	PGM	PPS

## Sheet: Synthetic Lethal Quadruplets
Synthetic Lethal Quadruplets
1	ENO	GLCNt2rpp	PSP_L	TPI
2	ENO	HCYSMT	PGCD	TPI
3	ENO	HCYSMT	PSERT	TPI
4	ENO	HCYSMT	PSP_L	TPI
5	ENO	PGCD	PGI	TPI
6	ENO	PGCD	RPE	TPI
7	ENO	PGCD	RPI	TPI
8	ENO	PGCD	TALA	TPI
9	ENO	PGCD	TKT1	TPI
10	ENO	PGCD	TKT2	TPI
11	ENO	PGI	PSERT	TPI
12	ENO	PGI	PSP_L	TPI
13	ENO	PGK	THRAi	THRD
14	ENO	PSERT	RPE	TPI
15	ENO	PSERT	RPI	TPI
16	ENO	PSERT	TALA	TPI
17	ENO	PSERT	TKT1	TPI
18	ENO	PSERT	TKT2	TPI
19	ENO	PSP_L	RPE	TPI
20	ENO	PSP_L	RPI	TPI
21	ENO	PSP_L	TALA	TPI
22	ENO	PSP_L	TKT1	TPI
23	ENO	PSP_L	TKT2	TPI
24	ENTCS	FE2t3pp	FE2tex	FE3tex
25	ENTERES2	FE2t3pp	FE2tex	FE3tex
26	F6PA	FBA	GND	PGI
27	F6PA	FBA	PGI	RPE
28	F6PA	FBA	PGI	RPI
29	F6PA	FBA	PGI	TALA
30	F6PA	FBA	PGI	TKT1
31	F6PA	FBP	GND	PGI
32	F6PA	FBP	PGI	RPE
33	F6PA	FBP	PGI	RPI
34	F6PA	FBP	PGI	TALA
35	F6PA	FBP	PGI	TKT1
36	FBA	GLCDpp	GLCt2pp	PPS
37	FBA	GLCDpp	HEX1	PPS
38	FBA	GLCNt2rpp	GLCt2pp	PPS
39	FBA	GLCNt2rpp	HEX1	PPS
40	FBA	GLCt2pp	GNK	PPS
41	FBA	GLYCDx	GND	PGI
42	FBA	GLYCDx	PGI	RPE
43	FBA	GLYCDx	PGI	RPI
44	FBA	GLYCDx	PGI	TALA
45	FBA	GLYCDx	PGI	TKT1
46	FBA	GNK	HEX1	PPS
47	FBP	GLYCDx	GND	PGI
48	FBP	GLYCDx	PGI	RPE
49	FBP	GLYCDx	PGI	RPI
50	FBP	GLYCDx	PGI	TALA
51	FBP	GLYCDx	PGI	TKT1
52	FE2t3pp	FE2tex	FE3tex	FEENTERabcpp
53	FE2t3pp	FE2tex	FE3tex	FEENTERtex
54	FE2t3pp	FE2tex	FE3tex	FEENTERtonex
55	FE2t3pp	FE2tex	FE3tex	FEENTERtpp
56	FE2t3pp	FE2tex	FE3tex	SERASr
57	FE2tex	GAPD	Htex	TPI
58	FE2tex	Htex	PGK	TPI
59	FE3tex	GAPD	Htex	TPI
60	FE3tex	Htex	PGK	TPI
61	FEROpp	GAPD	Htex	TPI
62	FEROpp	Htex	PGK	TPI
63	FTHFD	GARFT	PGM	PPS
64	FTHFD	GARFT	TALA	TKT1
65	G6PDH2r	GAPD	GLCDpp	MGSA
66	G6PDH2r	GAPD	GLCNt2rpp	MGSA
67	G6PDH2r	GAPD	GNK	MGSA
68	G6PDH2r	GLCDpp	MGSA	PGK
69	G6PDH2r	GLCNt2rpp	MGSA	PGK
70	G6PDH2r	GNK	MGSA	PGK
71	GAPD	GHMT2r	GLXCL	PGM
72	GAPD	GHMT2r	GLYCK	PGM
73	GAPD	GHMT2r	PGM	UGLYCH
74	GAPD	GHMT2r	PGM	URIC
75	GAPD	GHMT2r	PGM	XAND
76	GAPD	GLCDpp	MGSA	PGL
77	GAPD	GLCNt2rpp	MGSA	PGL
78	GAPD	GLCptspp	GLCt2pp	TPI
79	GAPD	GLCptspp	HEX1	TPI
80	GAPD	GNK	MGSA	PGL
81	GAPD	PGM	THRAi	THRD
82	GHMT2r	GLXCL	PGK	PGM

## Sheet: Synthetic Lethal Quintuples
Synthetic Lethal Quintuples
1	12PPDRtex	GLUCYS	GLYCL	GLYOX	GLYOX3
2	12PPDRtex	GLUCYS	GLYCL	GLYOX3	LGTHL
3	12PPDRtex	GLYCL	GLYOX	GLYOX3	GTHRDabc2pp
4	12PPDRtex	GLYCL	GLYOX	GLYOX3	GTHS
5	12PPDRtex	GLYCL	GLYOX3	GTHRDabc2pp	LGTHL
6	12PPDRtex	GLYCL	GLYOX3	GTHS	LGTHL
7	12PPDRtpp	GLUCYS	GLYCL	GLYOX	GLYOX3
8	12PPDRtpp	GLUCYS	GLYCL	GLYOX3	LGTHL
9	12PPDRtpp	GLYCL	GLYOX	GLYOX3	GTHRDabc2pp
10	12PPDRtpp	GLYCL	GLYOX	GLYOX3	GTHS
11	12PPDRtpp	GLYCL	GLYOX3	GTHRDabc2pp	LGTHL
12	12PPDRtpp	GLYCL	GLYOX3	GTHS	LGTHL
13	AACTOOR	EDA	ENO	MGSA	SERD_L
14	AACTOOR	EDD	ENO	MGSA	SERD_L
15	ACALD	ALDD2x	GLYAT	PDH	POX
16	ACALD	ALDD2x	PDH	POX	THRD
17	ACt2rpp	GLUt4pp	GLYCLTt4pp	SERt2rpp	THRt4pp
18	ACt2rpp	GLUt4pp	GLYCLTt4pp	SERt4pp	THRt4pp
19	ACt4pp	GLUt4pp	GLYCLTt4pp	SERt2rpp	THRt4pp
20	ACt4pp	GLUt4pp	GLYCLTt4pp	SERt4pp	THRt4pp
21	ADA	ADD	IMPD	NTD11	PUNP6
22	ADD	ADEt2rpp	ADPT	DADA	PUNP1
23	ADD	ADEt2rpp	ADPT	PUNP1	PUNP2
24	ADD	ADEt2rpp	ADPT	PUNP1	PUNP6
25	ADD	ADEtex	ADPT	DADA	PUNP1
26	ADD	ADEtex	ADPT	PUNP1	PUNP2
27	ADD	ADEtex	ADPT	PUNP1	PUNP6
28	ADD	DADA	IMPD	NTD12	PUNP5
29	ADD	DADA	IMPD	NTPP10	PUNP5
30	ASPO3	ASPO5	ASPO6	CYTBD2pp	QMO3
31	ASPO3	ASPO5	ASPO6	CYTBD2pp	SPODM
32	CAT	METSOXR1	METSOXR2	PDX5PO2	THIORDXi
33	CBMKr	CBPS	GUAD	HXAND	NTD10
34	CBMKr	CBPS	GUAD	HXAND	PUNP7
35	CMPN	CYTDt2rpp	DRPA	NDPK3	NTD5
36	CMPN	CYTDt2rpp	DRPA	NDPK3	THMDt2rpp
37	CMPN	CYTDt2rpp	DRPA	NDPK3	THMDtex
38	CMPN	CYTDt2rpp	DURIPP	NDPK3	NTD5
39	CMPN	CYTDt2rpp	DURIPP	NDPK3	THMDt2rpp
40	CMPN	CYTDt2rpp	DURIPP	NDPK3	THMDtex
41	CMPN	CYTDt2rpp	DUTPDP	NDPK3	NDPK6
42	CMPN	CYTDt2rpp	NDPK3	NTD1	NTD5
43	CMPN	CYTDt2rpp	NDPK3	NTD1	THMDt2rpp
44	CMPN	CYTDt2rpp	NDPK3	NTD1	THMDtex
45	CMPN	CYTDt2rpp	NDPK3	NTD5	PPM2
46	CMPN	CYTDt2rpp	NDPK3	PPM2	THMDt2rpp
47	CMPN	CYTDt2rpp	NDPK3	PPM2	THMDtex
48	CMPN	CYTDtex	DRPA	NDPK3	NTD5
49	CMPN	CYTDtex	DRPA	NDPK3	THMDt2rpp
50	CMPN	CYTDtex	DRPA	NDPK3	THMDtex
51	CMPN	CYTDtex	DURIPP	NDPK3	NTD5
52	CMPN	CYTDtex	DURIPP	NDPK3	THMDt2rpp
53	CMPN	CYTDtex	DURIPP	NDPK3	THMDtex
54	CMPN	CYTDtex	DUTPDP	NDPK3	NDPK6
55	CMPN	CYTDtex	NDPK3	NTD1	NTD5
56	CMPN	CYTDtex	NDPK3	NTD1	THMDt2rpp
57	CMPN	CYTDtex	NDPK3	NTD1	THMDtex
58	CMPN	CYTDtex	NDPK3	NTD5	PPM2
59	CMPN	CYTDtex	NDPK3	PPM2	THMDt2rpp
60	CMPN	CYTDtex	NDPK3	PPM2	THMDtex
61	CMPN	DCTPD	GRXR	NTD2	RNDR4
62	CMPN	DCTPD	GRXR	PYNP2r	RNDR4
63	CMPN	DCTPD	GTHOr	NTD2	RNDR4
64	CMPN	DCTPD	GTHOr	PYNP2r	RNDR4
65	CMPN	DCTPD	NDPK6	NTD2	URIDK2r
66	CMPN	DCTPD	NDPK6	PYNP2r	URIDK2r
67	CMPN	DCTPD	NTD2	RNDR4	RNDR4b
68	CMPN	DCTPD	NTD2	RNDR4b	TRDR
69	CMPN	DCTPD	PYNP2r	RNDR4	RNDR4b
70	CMPN	DCTPD	PYNP2r	RNDR4b	TRDR
71	CMPN	DRPA	NDPK3	NTD4	NTD5
72	CMPN	DRPA	NDPK3	NTD4	THMDt2rpp
73	CMPN	DRPA	NDPK3	NTD4	THMDtex
74	CMPN	DURIPP	NDPK3	NTD4	NTD5
75	CMPN	DURIPP	NDPK3	NTD4	THMDt2rpp
76	CMPN	DURIPP	NDPK3	NTD4	THMDtex
77	CMPN	DUTPDP	NDPK3	NDPK6	NTD4
78	CMPN	NDPK3	NTD1	NTD4	NTD5
79	CMPN	NDPK3	NTD1	NTD4	THMDt2rpp
80	CMPN	NDPK3	NTD1	NTD4	THMDtex
81	CMPN	NDPK3	NTD4	NTD5	PPM2
82	CMPN	NDPK3	NTD4	PPM2	THMDt2rpp
83	CMPN	NDPK3	NTD4	PPM2	THMDtex
84	CSND	CYTDt2rpp	DRPA	NDPK3	NTD5
85	CSND	CYTDt2rpp	DRPA	NDPK3	THMDt2rpp
86	CSND	CYTDt2rpp	DRPA	NDPK3	THMDtex
87	CSND	CYTDt2rpp	DURIPP	NDPK3	NTD5
88	CSND	CYTDt2rpp	DURIPP	NDPK3	THMDt2rpp
89	CSND	CYTDt2rpp	DURIPP	NDPK3	THMDtex
90	CSND	CYTDt2rpp	DUTPDP	NDPK3	NDPK6
91	CSND	CYTDt2rpp	NDPK3	NTD1	NTD5
92	CSND	CYTDt2rpp	NDPK3	NTD1	THMDt2rpp
93	CSND	CYTDt2rpp	NDPK3	NTD1	THMDtex
94	CSND	CYTDt2rpp	NDPK3	NTD5	PPM2
95	CSND	CYTDt2rpp	NDPK3	PPM2	THMDt2rpp
96	CSND	CYTDt2rpp	NDPK3	PPM2	THMDtex
97	CSND	CYTDtex	DRPA	NDPK3	NTD5
98	CSND	CYTDtex	DRPA	NDPK3	THMDt2rpp
99	CSND	CYTDtex	DRPA	NDPK3	THMDtex
100	CSND	CYTDtex	DURIPP	NDPK3	NTD5
101	CSND	CYTDtex	DURIPP	NDPK3	THMDt2rpp
102	CSND	CYTDtex	DURIPP	NDPK3	THMDtex
103	CSND	CYTDtex	DUTPDP	NDPK3	NDPK6
104	CSND	CYTDtex	NDPK3	NTD1	NTD5
105	CSND	CYTDtex	NDPK3	NTD1	THMDt2rpp
106	CSND	CYTDtex	NDPK3	NTD1	THMDtex
107	CSND	CYTDtex	NDPK3	NTD5	PPM2
108	CSND	CYTDtex	NDPK3	PPM2	THMDt2rpp
109	CSND	CYTDtex	NDPK3	PPM2	THMDtex
110	CSND	DCTPD	GRXR	NTD2	RNDR4
111	CSND	DCTPD	GRXR	PYNP2r	RNDR4
112	CSND	DCTPD	GTHOr	NTD2	RNDR4
113	CSND	DCTPD	GTHOr	PYNP2r	RNDR4
114	CSND	DCTPD	NDPK6	NTD2	URIDK2r
115	CSND	DCTPD	NDPK6	PYNP2r	URIDK2r
116	CSND	DCTPD	NTD2	RNDR4	RNDR4b
117	CSND	DCTPD	NTD2	RNDR4b	TRDR
118	CSND	DCTPD	PYNP2r	RNDR4	RNDR4b
119	CSND	DCTPD	PYNP2r	RNDR4b	TRDR
120	CSND	DRPA	NDPK3	NTD4	NTD5
121	CSND	DRPA	NDPK3	NTD4	THMDt2rpp
122	CSND	DRPA	NDPK3	NTD4	THMDtex
123	CSND	DURIPP	NDPK3	NTD4	NTD5
124	CSND	DURIPP	NDPK3	NTD4	THMDt2rpp
125	CSND	DURIPP	NDPK3	NTD4	THMDtex
126	CSND	DUTPDP	NDPK3	NDPK6	NTD4
127	CSND	NDPK3	NTD1	NTD4	NTD5
128	CSND	NDPK3	NTD1	NTD4	THMDt2rpp
129	CSND	NDPK3	NTD1	NTD4	THMDtex
130	CSND	NDPK3	NTD4	NTD5	PPM2
131	CSND	NDPK3	NTD4	PPM2	THMDt2rpp
132	CSND	NDPK3	NTD4	PPM2	THMDtex
133	CYTBD2pp	CYTBDpp	CYTBO3_4pp	QMO2	QMO3
134	CYTBDpp	CYTBO3_4pp	PPPGO	QMO2	SUCCt3pp
135	CYTBDpp	CYTBO3_4pp	PPPGO	QMO2	SUCCtex
136	CYTBDpp	CYTBO3_4pp	PPPGO	SPODM	SUCCt3pp
137	CYTBDpp	CYTBO3_4pp	PPPGO	SPODM	SUCCtex
138	DURIK1	DUTPDP	GRXR	NDPK6	RNDR4
139	DURIK1	DUTPDP	GTHOr	NDPK6	RNDR4
140	DURIK1	DUTPDP	NDPK6	RNDR4	RNDR4b
141	DURIK1	DUTPDP	NDPK6	RNDR4b	TRDR
142	DURIPP	DUTPDP	GRXR	NDPK6	RNDR4
143	DURIPP	DUTPDP	GTHOr	NDPK6	RNDR4
144	DURIPP	DUTPDP	NDPK6	RNDR4	RNDR4b
145	DURIPP	DUTPDP	NDPK6	RNDR4b	TRDR
146	DUTPDP	NTD12	NTD6	PUNP4	URIDK2r
147	DUTPDP	NTD6	NTPP10	PUNP4	URIDK2r
148	DUTPDP	NTD6	PUNP4	PUNP6	URIDK2r
149	DUTPDP	PUNP2	PUNP4	PUNP6	URIDK2r
150	EDA	ENO	GLYAT	MGSA	SERD_L
151	EDA	ENO	GLYOX	GLYOX3	SERD_L
152	EDA	ENO	GLYOX3	LGTHL	SERD_L
153	EDA	ENO	LDH_D	LDH_D2	SERD_L
154	EDD	ENO	GLYAT	MGSA	SERD_L
155	EDD	ENO	GLYOX	GLYOX3	SERD_L
156	EDD	ENO	GLYOX3	LGTHL	SERD_L
157	EDD	ENO	LDH_D	LDH_D2	SERD_L
158	GUAD	HXAND	NTD10	PGM	PPS
159	GUAD	HXAND	PGM	PPS	PUNP7

## Sheet: Synthetic Lethal Sextuples
Synthetic Lethal Sextuples
1	12PPDRtex	CGLYtex	GLYCL	GLYOX	GLYOX3	GTHRDtex
2	12PPDRtex	CGLYtex	GLYCL	GLYOX3	GTHRDtex	LGTHL
3	12PPDRtex	D_LACt2pp	GLUCYS	GLYCL	LDH_D	LDH_D2
4	12PPDRtex	D_LACt2pp	GLYCL	GTHRDabc2pp	LDH_D	LDH_D2
5	12PPDRtex	D_LACt2pp	GLYCL	GTHS	LDH_D	LDH_D2
6	12PPDRtex	D_LACtex	GLUCYS	GLYCL	LDH_D	LDH_D2
7	12PPDRtex	D_LACtex	GLYCL	GTHRDabc2pp	LDH_D	LDH_D2
8	12PPDRtex	D_LACtex	GLYCL	GTHS	LDH_D	LDH_D2
9	12PPDRtex	GLYCL	GLYOX	GLYOX3	GTHRDHpp	GTHRDtex
10	12PPDRtex	GLYCL	GLYOX3	GTHRDHpp	GTHRDtex	LGTHL
11	12PPDRtpp	CGLYtex	GLYCL	GLYOX	GLYOX3	GTHRDtex
12	12PPDRtpp	CGLYtex	GLYCL	GLYOX3	GTHRDtex	LGTHL
13	12PPDRtpp	D_LACt2pp	GLUCYS	GLYCL	LDH_D	LDH_D2
14	12PPDRtpp	D_LACt2pp	GLYCL	GTHRDabc2pp	LDH_D	LDH_D2
15	12PPDRtpp	D_LACt2pp	GLYCL	GTHS	LDH_D	LDH_D2
16	12PPDRtpp	D_LACtex	GLUCYS	GLYCL	LDH_D	LDH_D2
17	12PPDRtpp	D_LACtex	GLYCL	GTHRDabc2pp	LDH_D	LDH_D2
18	12PPDRtpp	D_LACtex	GLYCL	GTHS	LDH_D	LDH_D2
19	12PPDRtpp	GLYCL	GLYOX	GLYOX3	GTHRDHpp	GTHRDtex
20	12PPDRtpp	GLYCL	GLYOX3	GTHRDHpp	GTHRDtex	LGTHL
21	AACTOOR	ALLTAMH	EDA	MGSA	PGM	SERD_L
22	AACTOOR	ALLTAMH	EDD	MGSA	PGM	SERD_L
23	AACTOOR	ALLTN	EDA	MGSA	PGM	SERD_L
24	AACTOOR	ALLTN	EDD	MGSA	PGM	SERD_L
25	AACTOOR	EDA	MGSA	PGM	SERD_L	UGLYCH
26	AACTOOR	EDA	MGSA	PGM	SERD_L	URIC
27	AACTOOR	EDA	MGSA	PGM	SERD_L	XAND
28	AACTOOR	EDD	MGSA	PGM	SERD_L	UGLYCH
29	AACTOOR	EDD	MGSA	PGM	SERD_L	URIC
30	AACTOOR	EDD	MGSA	PGM	SERD_L	XAND
31	ACALD	ACALDtex	ALCD2x	ALDD2x	GHMT2r	GLYAT
32	ACALD	ACALDtex	ALCD2x	ALDD2x	GHMT2r	THRD
33	ACALD	ACALDtex	ALCD2x	ALDD2x	GLYAT	PGCD
34	ACALD	ACALDtex	ALCD2x	ALDD2x	GLYAT	PSERT
35	ACALD	ACALDtex	ALCD2x	ALDD2x	GLYAT	PSP_L
36	ACALD	ACALDtex	ALCD2x	ALDD2x	PGCD	THRD
37	ACALD	ACALDtex	ALCD2x	ALDD2x	PSERT	THRD
38	ACALD	ACALDtex	ALCD2x	ALDD2x	PSP_L	THRD
39	ACALD	ACALDtex	ALDD2x	ETOHt2rpp	GHMT2r	GLYAT
40	ACALD	ACALDtex	ALDD2x	ETOHt2rpp	GHMT2r	THRD
41	ACALD	ACALDtex	ALDD2x	ETOHt2rpp	GLYAT	PGCD
42	ACALD	ACALDtex	ALDD2x	ETOHt2rpp	GLYAT	PSERT
43	ACALD	ACALDtex	ALDD2x	ETOHt2rpp	GLYAT	PSP_L
44	ACALD	ACALDtex	ALDD2x	ETOHt2rpp	PGCD	THRD
45	ACALD	ACALDtex	ALDD2x	ETOHt2rpp	PSERT	THRD
46	ACALD	ACALDtex	ALDD2x	ETOHt2rpp	PSP_L	THRD
47	ACALD	ACALDtex	ALDD2x	ETOHtex	GHMT2r	GLYAT
48	ACALD	ACALDtex	ALDD2x	ETOHtex	GHMT2r	THRD
49	ACALD	ACALDtex	ALDD2x	ETOHtex	GLYAT	PGCD
50	ACALD	ACALDtex	ALDD2x	ETOHtex	GLYAT	PSERT
51	ACALD	ACALDtex	ALDD2x	ETOHtex	GLYAT	PSP_L
52	ACALD	ACALDtex	ALDD2x	ETOHtex	PGCD	THRD
53	ACALD	ACALDtex	ALDD2x	ETOHtex	PSERT	THRD
54	ACALD	ACALDtex	ALDD2x	ETOHtex	PSP_L	THRD
55	ACALD	ALDD2x	EDA	ENO	MGSA	SERD_L
56	ACALD	ALDD2x	EDD	ENO	MGSA	SERD_L
57	ACt2rpp	GLUCYS	GLUt2rpp	GLYCLTt4pp	SERt2rpp	THRt4pp
58	ACt2rpp	GLUCYS	GLUt2rpp	GLYCLTt4pp	SERt4pp	THRt4pp
59	ACt2rpp	GLUt2rpp	GLYCLTt4pp	GTHRDHpp	SERt2rpp	THRt4pp
60	ACt2rpp	GLUt2rpp	GLYCLTt4pp	GTHRDHpp	SERt4pp	THRt4pp
61	ACt2rpp	GLUt2rpp	GLYCLTt4pp	GTHRDabc2pp	SERt2rpp	THRt4pp
62	ACt2rpp	GLUt2rpp	GLYCLTt4pp	GTHRDabc2pp	SERt4pp	THRt4pp
63	ACt2rpp	GLUt2rpp	GLYCLTt4pp	GTHS	SERt2rpp	THRt4pp
64	ACt2rpp	GLUt2rpp	GLYCLTt4pp	GTHS	SERt4pp	THRt4pp
65	ACt2rpp	GLUt4pp	GLYCLTt4pp	SERt2rpp	THRt2pp	THRt2rpp
66	ACt2rpp	GLUt4pp	GLYCLTt4pp	SERt4pp	THRt2pp	THRt2rpp
67	ACt4pp	GLUCYS	GLUt2rpp	GLYCLTt4pp	SERt2rpp	THRt4pp
68	ACt4pp	GLUCYS	GLUt2rpp	GLYCLTt4pp	SERt4pp	THRt4pp
69	ACt4pp	GLUt2rpp	GLYCLTt4pp	GTHRDHpp	SERt2rpp	THRt4pp
70	ACt4pp	GLUt2rpp	GLYCLTt4pp	GTHRDHpp	SERt4pp	THRt4pp
71	ACt4pp	GLUt2rpp	GLYCLTt4pp	GTHRDabc2pp	SERt2rpp	THRt4pp
72	ACt4pp	GLUt2rpp	GLYCLTt4pp	GTHRDabc2pp	SERt4pp	THRt4pp
73	ACt4pp	GLUt2rpp	GLYCLTt4pp	GTHS	SERt2rpp	THRt4pp
74	ACt4pp	GLUt2rpp	GLYCLTt4pp	GTHS	SERt4pp	THRt4pp
75	ACt4pp	GLUt4pp	GLYCLTt4pp	SERt2rpp	THRt2pp	THRt2rpp
76	ACt4pp	GLUt4pp	GLYCLTt4pp	SERt4pp	THRt2pp	THRt2rpp
77	ADA	ADD	DADA	IMPD	NTD11	NTD12
78	ADA	ADD	DADA	IMPD	NTD11	NTPP10
79	ADD	DADA	DRPA	DURIK1	IMPD	PUNP5
80	ADD	DADA	DRPA	DURIPP	IMPD	PUNP5
81	ADD	DADA	DRPA	IMPD	NTD5	PUNP5
82	ADD	DADA	DRPA	IMPD	PUNP5	THMDt2rpp
83	ADD	DADA	DRPA	IMPD	PUNP5	THMDtex
84	ADD	DADA	DURIK1	IMPD	PPM2	PUNP5
85	ADD	DADA	DURIPP	IMPD	PPM2	PUNP5
86	ADD	DADA	IMPD	NTD5	PPM2	PUNP5
87	ADD	DADA	IMPD	PPM2	PUNP5	THMDt2rpp
88	ADD	DADA	IMPD	PPM2	PUNP5	THMDtex
89	ADD	DRPA	DURIK1	IMPD	PUNP2	PUNP5
90	ADD	DRPA	DURIPP	IMPD	PUNP2	PUNP5
91	ADD	DRPA	IMPD	NTD5	PUNP2	PUNP5
92	ADD	DRPA	IMPD	PUNP2	PUNP5	THMDt2rpp
93	ADD	DRPA	IMPD	PUNP2	PUNP5	THMDtex
94	ADD	DURIK1	IMPD	PPM2	PUNP2	PUNP5
95	ADD	DURIPP	IMPD	PPM2	PUNP2	PUNP5
96	ADD	IMPD	NTD12	NTD6	PUNP2	PUNP5
97	ADD	IMPD	NTD5	PPM2	PUNP2	PUNP5
98	ADD	IMPD	NTD6	NTPP10	PUNP2	PUNP5
99	ADD	IMPD	PPM2	PUNP2	PUNP5	THMDt2rpp
100	ADD	IMPD	PPM2	PUNP2	PUNP5	THMDtex
101	ALLTAMH	EDA	GLYAT	MGSA	PGM	SERD_L
102	ALLTAMH	EDA	GLYOX	GLYOX3	PGM	SERD_L
103	ALLTAMH	EDA	GLYOX3	LGTHL	PGM	SERD_L
104	ALLTAMH	EDA	LDH_D	LDH_D2	PGM	SERD_L
105	ALLTAMH	EDD	GLYAT	MGSA	PGM	SERD_L
106	ALLTAMH	EDD	GLYOX	GLYOX3	PGM	SERD_L
107	ALLTAMH	EDD	GLYOX3	LGTHL	PGM	SERD_L
108	ALLTAMH	EDD	LDH_D	LDH_D2	PGM	SERD_L
109	ALLTN	EDA	GLYAT	MGSA	PGM	SERD_L
110	ALLTN	EDA	GLYOX	GLYOX3	PGM	SERD_L
111	ALLTN	EDA	GLYOX3	LGTHL	PGM	SERD_L
112	ALLTN	EDA	LDH_D	LDH_D2	PGM	SERD_L
113	ALLTN	EDD	GLYAT	MGSA	PGM	SERD_L
114	ALLTN	EDD	GLYOX	GLYOX3	PGM	SERD_L
115	ALLTN	EDD	GLYOX3	LGTHL	PGM	SERD_L
116	ALLTN	EDD	LDH_D	LDH_D2	PGM	SERD_L
117	ALR2	GLUCYS	GLYCL	GLYOX	GLYOX3	LALDO2x
118	ALR2	GLUCYS	GLYCL	GLYOX	GLYOX3	LCARR
119	ALR2	GLUCYS	GLYCL	GLYOX3	LALDO2x	LGTHL
120	ALR2	GLUCYS	GLYCL	GLYOX3	LCARR	LGTHL
121	ALR2	GLYCL	GLYOX	GLYOX3	GTHRDabc2pp	LALDO2x
122	ALR2	GLYCL	GLYOX	GLYOX3	GTHRDabc2pp	LCARR
123	ALR2	GLYCL	GLYOX	GLYOX3	GTHS	LALDO2x
124	ALR2	GLYCL	GLYOX	GLYOX3	GTHS	LCARR
125	ALR2	GLYCL	GLYOX3	GTHRDabc2pp	LALDO2x	LGTHL
126	ALR2	GLYCL	GLYOX3	GTHRDabc2pp	LCARR	LGTHL
127	ALR2	GLYCL	GLYOX3	GTHS	LALDO2x	LGTHL
128	ALR2	GLYCL	GLYOX3	GTHS	LCARR	LGTHL
129	ALR4x	GLUCYS	GLYCL	GLYOX	GLYOX3	LALDO2x
130	ALR4x	GLUCYS	GLYCL	GLYOX	GLYOX3	LCARR
131	ALR4x	GLUCYS	GLYCL	GLYOX3	LALDO2x	LGTHL
132	ALR4x	GLUCYS	GLYCL	GLYOX3	LCARR	LGTHL
133	ALR4x	GLYCL	GLYOX	GLYOX3	GTHRDabc2pp	LALDO2x
134	ALR4x	GLYCL	GLYOX	GLYOX3	GTHRDabc2pp	LCARR
135	ALR4x	GLYCL	GLYOX	GLYOX3	GTHS	LALDO2x
136	ALR4x	GLYCL	GLYOX	GLYOX3	GTHS	LCARR
137	ALR4x	GLYCL	GLYOX3	GTHRDabc2pp	LALDO2x	LGTHL
138	ALR4x	GLYCL	GLYOX3	GTHRDabc2pp	LCARR	LGTHL
139	ALR4x	GLYCL	GLYOX3	GTHS	LALDO2x	LGTHL
140	ALR4x	GLYCL	GLYOX3	GTHS	LCARR	LGTHL
141	ASPO4	ASPO5	ASPO6	CYTBDpp	CYTBO3_4pp	QMO2
142	ASPO4	ASPO5	ASPO6	CYTBDpp	CYTBO3_4pp	SPODM
143	ASPO4	ASPO6	CYTBDpp	CYTBO3_4pp	QMO2	SUCCt3pp
144	ASPO4	ASPO6	CYTBDpp	CYTBO3_4pp	QMO2	SUCCtex
145	ASPO4	ASPO6	CYTBDpp	CYTBO3_4pp	SPODM	SUCCt3pp
146	ASPO4	ASPO6	CYTBDpp	CYTBO3_4pp	SPODM	SUCCtex
147	CAT	CBMKr	CBPS	METSOXR1	METSOXR2	THIORDXi
148	CAT	CYTBD2pp	DHORD2	METSOXR1	METSOXR2	THIORDXi
149	CAT	GLUCYS	GLYCL	METSOXR1	METSOXR2	THIORDXi
150	CAT	GLYCL	GTHRDabc2pp	METSOXR1	METSOXR2	THIORDXi
151	CAT	GLYCL	GTHS	METSOXR1	METSOXR2	THIORDXi
152	CAT	METSOXR1	METSOXR2	PGM	PPS	THIORDXi
153	CBMKr	CBPS	DRPA	HXAND	NTD10	PUNP3
154	CBMKr	CBPS	DRPA	HXAND	PUNP3	PUNP7
155	CBMKr	CBPS	HXAND	NTD10	PPM2	PUNP3
156	CBMKr	CBPS	HXAND	NTD10	PUNP3	PUNP4
157	CBMKr	CBPS	HXAND	PPM2	PUNP3	PUNP7
158	CBMKr	CBPS	HXAND	PUNP3	PUNP4	PUNP7
159	CMPN	DUTPDP	GRXR	NDPK6	NTD2	RNDR4
160	CMPN	DUTPDP	GRXR	NDPK6	PYNP2r	RNDR4
161	CMPN	DUTPDP	GTHOr	NDPK6	NTD2	RNDR4
162	CMPN	DUTPDP	GTHOr	NDPK6	PYNP2r	RNDR4
163	CMPN	DUTPDP	NDPK6	NTD2	RNDR4	RNDR4b
164	CMPN	DUTPDP	NDPK6	NTD2	RNDR4b	TRDR
165	CMPN	DUTPDP	NDPK6	PYNP2r	RNDR4	RNDR4b
166	CMPN	DUTPDP	NDPK6	PYNP2r	RNDR4b	TRDR
167	CSND	DUTPDP	GRXR	NDPK6	NTD2	RNDR4
168	CSND	DUTPDP	GRXR	NDPK6	PYNP2r	RNDR4
169	CSND	DUTPDP	GTHOr	NDPK6	NTD2	RNDR4
170	CSND	DUTPDP	GTHOr	NDPK6	PYNP2r	RNDR4
171	CSND	DUTPDP	NDPK6	NTD2	RNDR4	RNDR4b
172	CSND	DUTPDP	NDPK6	NTD2	RNDR4b	TRDR
173	CSND	DUTPDP	NDPK6	PYNP2r	RNDR4	RNDR4b
174	CSND	DUTPDP	NDPK6	PYNP2r	RNDR4b	TRDR
175	CYStex	FE3tex	G3PEtex	G3PGtex	H2Stex	Htex
176	CYTDt2rpp	CYTK1	DURIK1	PYNP2r	UPPRT	URAt2rpp
177	CYTDt2rpp	CYTK1	DURIK1	PYNP2r	UPPRT	URAtex
178	CYTDt2rpp	CYTK1	DURIPP	PYNP2r	UPPRT	URAt2rpp
179	CYTDt2rpp	CYTK1	DURIPP	PYNP2r	UPPRT	URAtex
180	CYTDt2rpp	CYTK1	NTD5	PYNP2r	UPPRT	URAt2rpp
181	CYTDt2rpp	CYTK1	NTD5	PYNP2r	UPPRT	URAtex
182	CYTDt2rpp	CYTK1	PYNP2r	THMDt2rpp	UPPRT	URAt2rpp
183	CYTDt2rpp	CYTK1	PYNP2r	THMDt2rpp	UPPRT	URAtex
184	CYTDt2rpp	CYTK1	PYNP2r	THMDtex	UPPRT	URAt2rpp
185	CYTDt2rpp	CYTK1	PYNP2r	THMDtex	UPPRT	URAtex
186	CYTDt2rpp	NDPK3	NTD5	PYNP2r	UPPRT	URAt2rpp
187	CYTDt2rpp	NDPK3	NTD5	PYNP2r	UPPRT	URAtex
188	CYTDt2rpp	NDPK3	PYNP2r	THMDt2rpp	UPPRT	URAt2rpp
189	CYTDt2rpp	NDPK3	PYNP2r	THMDt2rpp	UPPRT	URAtex
190	CYTDt2rpp	NDPK3	PYNP2r	THMDtex	UPPRT	URAt2rpp
191	CYTDt2rpp	NDPK3	PYNP2r	THMDtex	UPPRT	URAtex
192	CYTDtex	CYTK1	DURIK1	PYNP2r	UPPRT	URAt2rpp
193	CYTDtex	CYTK1	DURIK1	PYNP2r	UPPRT	URAtex
194	CYTDtex	CYTK1	DURIPP	PYNP2r	UPPRT	URAt2rpp
195	CYTDtex	CYTK1	DURIPP	PYNP2r	UPPRT	URAtex
196	CYTDtex	CYTK1	NTD5	PYNP2r	UPPRT	URAt2rpp
197	CYTDtex	CYTK1	NTD5	PYNP2r	UPPRT	URAtex
198	CYTDtex	CYTK1	PYNP2r	THMDt2rpp	UPPRT	URAt2rpp
199	CYTDtex	CYTK1	PYNP2r	THMDt2rpp	UPPRT	URAtex
200	CYTDtex	CYTK1	PYNP2r	THMDtex	UPPRT	URAt2rpp
201	CYTDtex	CYTK1	PYNP2r	THMDtex	UPPRT	URAtex
202	CYTDtex	NDPK3	NTD5	PYNP2r	UPPRT	URAt2rpp
203	CYTDtex	NDPK3	NTD5	PYNP2r	UPPRT	URAtex
204	CYTDtex	NDPK3	PYNP2r	THMDt2rpp	UPPRT	URAt2rpp
205	CYTDtex	NDPK3	PYNP2r	THMDt2rpp	UPPRT	URAtex
206	CYTDtex	NDPK3	PYNP2r	THMDtex	UPPRT	URAt2rpp
207	CYTDtex	NDPK3	PYNP2r	THMDtex	UPPRT	URAtex
208	CYTK1	DURIK1	NTD4	PYNP2r	UPPRT	URAt2rpp
209	CYTK1	DURIK1	NTD4	PYNP2r	UPPRT	URAtex
210	CYTK1	DURIPP	NTD4	PYNP2r	UPPRT	URAt2rpp
211	CYTK1	DURIPP	NTD4	PYNP2r	UPPRT	URAtex
212	CYTK1	NTD4	NTD5	PYNP2r	UPPRT	URAt2rpp
213	CYTK1	NTD4	NTD5	PYNP2r	UPPRT	URAtex
214	CYTK1	NTD4	PYNP2r	THMDt2rpp	UPPRT	URAt2rpp
215	CYTK1	NTD4	PYNP2r	THMDt2rpp	UPPRT	URAtex
216	CYTK1	NTD4	PYNP2r	THMDtex	UPPRT	URAt2rpp
217	CYTK1	NTD4	PYNP2r	THMDtex	UPPRT	URAtex
218	DADA	DUTPDP	NTD12	PUNP2	PUNP4	URIDK2r
219	DADA	DUTPDP	NTPP10	PUNP2	PUNP4	URIDK2r
220	DADK	DUTPDP	NTD12	NTPP5	PUNP4	URIDK2r
221	DADK	DUTPDP	NTPP10	NTPP5	PUNP4	URIDK2r
222	DADK	DUTPDP	NTPP5	PUNP4	PUNP6	URIDK2r
223	DCTPD	GRXR	NTD12	NTD6	PUNP4	RNDR4
224	DCTPD	GRXR	NTD6	NTPP10	PUNP4	RNDR4
225	DCTPD	GRXR	NTD6	PUNP4	PUNP6	RNDR4
226	DCTPD	GRXR	PUNP2	PUNP4	PUNP6	RNDR4
227	DCTPD	GTHOr	NTD12	NTD6	PUNP4	RNDR4
228	DCTPD	GTHOr	NTD6	NTPP10	PUNP4	RNDR4
229	DCTPD	GTHOr	NTD6	PUNP4	PUNP6	RNDR4
230	DCTPD	GTHOr	PUNP2	PUNP4	PUNP6	RNDR4
231	DCTPD	NDPK6	NTD12	NTD6	PUNP4	URIDK2r
232	DCTPD	NDPK6	NTD6	NTPP10	PUNP4	URIDK2r
233	DCTPD	NDPK6	NTD6	PUNP4	PUNP6	URIDK2r
234	DCTPD	NDPK6	PUNP2	PUNP4	PUNP6	URIDK2r
235	DCTPD	NTD12	NTD6	PUNP4	RNDR4	RNDR4b
236	DCTPD	NTD12	NTD6	PUNP4	RNDR4b	TRDR
237	DCTPD	NTD6	NTPP10	PUNP4	RNDR4	RNDR4b
238	DCTPD	NTD6	NTPP10	PUNP4	RNDR4b	TRDR
239	DCTPD	NTD6	PUNP4	PUNP6	RNDR4	RNDR4b
240	DCTPD	NTD6	PUNP4	PUNP6	RNDR4b	TRDR
241	DCTPD	PUNP2	PUNP4	PUNP6	RNDR4	RNDR4b
242	DCTPD	PUNP2	PUNP4	PUNP6	RNDR4b	TRDR
243	DRPA	EDA	ENO	ETHAAL	MGSA	SERD_L
244	DRPA	EDA	ENO	ETHAt2pp	MGSA	SERD_L
245	DRPA	EDA	ENO	GLYC3Ptex	MGSA	SERD_L
246	DRPA	EDA	ENO	GPDDA2pp	MGSA	SERD_L
247	DRPA	EDD	ENO	ETHAAL	MGSA	SERD_L
248	DRPA	EDD	ENO	ETHAt2pp	MGSA	SERD_L
249	DRPA	EDD	ENO	GLYC3Ptex	MGSA	SERD_L
250	DRPA	EDD	ENO	GPDDA2pp	MGSA	SERD_L
251	DRPA	ETHAAL	PDH	POX	THRAi	THRD
252	DRPA	ETHAt2pp	PDH	POX	THRAi	THRD
253	DRPA	GLYC3Ptex	PDH	POX	THRAi	THRD
254	DRPA	GPDDA2pp	PDH	POX	THRAi	THRD
255	DRPA	HXAND	NTD10	PGM	PPS	PUNP3
256	DRPA	HXAND	PGM	PPS	PUNP3	PUNP7
257	DUTPDP	NTD12	NTD6	NTD8	NTPTP1	URIDK2r
258	DUTPDP	NTD6	NTD8	NTPP10	NTPTP1	URIDK2r
259	DUTPDP	NTD6	NTD8	NTPTP1	PUNP6	URIDK2r
260	DUTPDP	NTD8	NTPTP1	PUNP2	PUNP6	URIDK2r
261	EDA	ENO	ETHAAL	MGSA	PPM2	SERD_L
262	EDA	ENO	ETHAt2pp	MGSA	PPM2	SERD_L
263	EDA	ENO	GLYC3Ptex	MGSA	PPM2	SERD_L
264	EDA	ENO	GPDDA2pp	MGSA	PPM2	SERD_L
265	EDA	GLYAT	MGSA	PGM	SERD_L	UGLYCH
266	EDA	GLYAT	MGSA	PGM	SERD_L	URIC
267	EDA	GLYAT	MGSA	PGM	SERD_L	XAND
268	EDA	GLYOX	GLYOX3	PGM	SERD_L	UGLYCH
269	EDA	GLYOX	GLYOX3	PGM	SERD_L	URIC
270	EDA	GLYOX	GLYOX3	PGM	SERD_L	XAND
271	EDA	GLYOX3	LGTHL	PGM	SERD_L	UGLYCH
272	EDA	GLYOX3	LGTHL	PGM	SERD_L	URIC
273	EDA	GLYOX3	LGTHL	PGM	SERD_L	XAND
274	EDA	LDH_D	LDH_D2	PGM	SERD_L	UGLYCH
275	EDA	LDH_D	LDH_D2	PGM	SERD_L	URIC
276	EDA	LDH_D	LDH_D2	PGM	SERD_L	XAND
277	EDD	ENO	ETHAAL	MGSA	PPM2	SERD_L
278	EDD	ENO	ETHAt2pp	MGSA	PPM2	SERD_L
279	EDD	ENO	GLYC3Ptex	MGSA	PPM2	SERD_L
280	EDD	ENO	GPDDA2pp	MGSA	PPM2	SERD_L
281	EDD	GLYAT	MGSA	PGM	SERD_L	UGLYCH
282	EDD	GLYAT	MGSA	PGM	SERD_L	URIC
283	EDD	GLYAT	MGSA	PGM	SERD_L	XAND
284	EDD	GLYOX	GLYOX3	PGM	SERD_L	UGLYCH
285	EDD	GLYOX	GLYOX3	PGM	SERD_L	URIC
286	EDD	GLYOX	GLYOX3	PGM	SERD_L	XAND
287	EDD	GLYOX3	LGTHL	PGM	SERD_L	UGLYCH
288	EDD	GLYOX3	LGTHL	PGM	SERD_L	URIC
289	EDD	GLYOX3	LGTHL	PGM	SERD_L	XAND
290	EDD	LDH_D	LDH_D2	PGM	SERD_L	UGLYCH
291	EDD	LDH_D	LDH_D2	PGM	SERD_L	URIC
292	EDD	LDH_D	LDH_D2	PGM	SERD_L	XAND
293	ETHAAL	PDH	POX	PPM2	THRAi	THRD
294	ETHAt2pp	PDH	POX	PPM2	THRAi	THRD
295	GLYC3Ptex	PDH	POX	PPM2	THRAi	THRD
296	GPDDA2pp	PDH	POX	PPM2	THRAi	THRD
297	HXAND	NTD10	PGM	PPM2	PPS	PUNP3
298	HXAND	NTD10	PGM	PPS	PUNP3	PUNP4
299	HXAND	PGM	PPM2	PPS	PUNP3	PUNP7
300	HXAND	PGM	PPS	PUNP3	PUNP4	PUNP7
301	MDH	MDH2	MDH3	ME1	ME2	SUCCt3pp
302	NDPK3	NTD4	NTD5	PYNP2r	UPPRT	URAt2rpp
303	NDPK3	NTD4	NTD5	PYNP2r	UPPRT	URAtex
304	NDPK3	NTD4	PYNP2r	THMDt2rpp	UPPRT	URAt2rpp
305	NDPK3	NTD4	PYNP2r	THMDt2rpp	UPPRT	URAtex
306	NDPK3	NTD4	PYNP2r	THMDtex	UPPRT	URAt2rpp
307	NDPK3	NTD4	PYNP2r	THMDtex	UPPRT	URAtex

## Sheet: Synthetic Lethal Septuples
Synthetic Lethal Septuples
1	12PPDRtex	CGLYtex	D_LACt2pp	GLYCL	GTHRDtex	LDH_D	LDH_D2
2	12PPDRtex	CGLYtex	D_LACtex	GLYCL	GTHRDtex	LDH_D	LDH_D2
3	12PPDRtex	D_LACt2pp	GLYCL	GTHRDHpp	GTHRDtex	LDH_D	LDH_D2
4	12PPDRtex	D_LACtex	GLYCL	GTHRDHpp	GTHRDtex	LDH_D	LDH_D2
5	12PPDRtpp	CGLYtex	D_LACt2pp	GLYCL	GTHRDtex	LDH_D	LDH_D2
6	12PPDRtpp	CGLYtex	D_LACtex	GLYCL	GTHRDtex	LDH_D	LDH_D2
7	12PPDRtpp	D_LACt2pp	GLYCL	GTHRDHpp	GTHRDtex	LDH_D	LDH_D2
8	12PPDRtpp	D_LACtex	GLYCL	GTHRDHpp	GTHRDtex	LDH_D	LDH_D2
9	ACALD	ALDD2x	ALLTAMH	EDA	MGSA	PGM	SERD_L
10	ACALD	ALDD2x	ALLTAMH	EDD	MGSA	PGM	SERD_L
11	ACALD	ALDD2x	ALLTN	EDA	MGSA	PGM	SERD_L
12	ACALD	ALDD2x	ALLTN	EDD	MGSA	PGM	SERD_L
13	ACALD	ALDD2x	EDA	MGSA	PGM	SERD_L	UGLYCH
14	ACALD	ALDD2x	EDA	MGSA	PGM	SERD_L	URIC
15	ACALD	ALDD2x	EDA	MGSA	PGM	SERD_L	XAND
16	ACALD	ALDD2x	EDD	MGSA	PGM	SERD_L	UGLYCH
17	ACALD	ALDD2x	EDD	MGSA	PGM	SERD_L	URIC
18	ACALD	ALDD2x	EDD	MGSA	PGM	SERD_L	XAND
19	ACt2rpp	AMPTASECG	CGLYtex	GLUt2rpp	GLYCLTt4pp	SERt2rpp	THRt4pp
20	ACt2rpp	AMPTASECG	CGLYtex	GLUt2rpp	GLYCLTt4pp	SERt4pp	THRt4pp
21	ACt2rpp	CGLYabcpp	CGLYtex	GLUt2rpp	GLYCLTt4pp	SERt2rpp	THRt4pp
22	ACt2rpp	CGLYabcpp	CGLYtex	GLUt2rpp	GLYCLTt4pp	SERt4pp	THRt4pp
23	ACt2rpp	GLUCYS	GLUt2rpp	GLYCLTt4pp	SERt2rpp	THRt2pp	THRt2rpp
24	ACt2rpp	GLUCYS	GLUt2rpp	GLYCLTt4pp	SERt4pp	THRt2pp	THRt2rpp
25	ACt2rpp	GLUt2rpp	GLYCLTt4pp	GTHRDHpp	SERt2rpp	THRt2pp	THRt2rpp
26	ACt2rpp	GLUt2rpp	GLYCLTt4pp	GTHRDHpp	SERt4pp	THRt2pp	THRt2rpp
27	ACt2rpp	GLUt2rpp	GLYCLTt4pp	GTHRDabc2pp	SERt2rpp	THRt2pp	THRt2rpp
28	ACt2rpp	GLUt2rpp	GLYCLTt4pp	GTHRDabc2pp	SERt4pp	THRt2pp	THRt2rpp
29	ACt2rpp	GLUt2rpp	GLYCLTt4pp	GTHS	SERt2rpp	THRt2pp	THRt2rpp
30	ACt2rpp	GLUt2rpp	GLYCLTt4pp	GTHS	SERt4pp	THRt2pp	THRt2rpp
31	ACt4pp	AMPTASECG	CGLYtex	GLUt2rpp	GLYCLTt4pp	SERt2rpp	THRt4pp
32	ACt4pp	AMPTASECG	CGLYtex	GLUt2rpp	GLYCLTt4pp	SERt4pp	THRt4pp
33	ACt4pp	CGLYabcpp	CGLYtex	GLUt2rpp	GLYCLTt4pp	SERt2rpp	THRt4pp
34	ACt4pp	CGLYabcpp	CGLYtex	GLUt2rpp	GLYCLTt4pp	SERt4pp	THRt4pp
35	ACt4pp	GLUCYS	GLUt2rpp	GLYCLTt4pp	SERt2rpp	THRt2pp	THRt2rpp
36	ACt4pp	GLUCYS	GLUt2rpp	GLYCLTt4pp	SERt4pp	THRt2pp	THRt2rpp
37	ACt4pp	GLUt2rpp	GLYCLTt4pp	GTHRDHpp	SERt2rpp	THRt2pp	THRt2rpp
38	ACt4pp	GLUt2rpp	GLYCLTt4pp	GTHRDHpp	SERt4pp	THRt2pp	THRt2rpp
39	ACt4pp	GLUt2rpp	GLYCLTt4pp	GTHRDabc2pp	SERt2rpp	THRt2pp	THRt2rpp
40	ACt4pp	GLUt2rpp	GLYCLTt4pp	GTHRDabc2pp	SERt4pp	THRt2pp	THRt2rpp
41	ACt4pp	GLUt2rpp	GLYCLTt4pp	GTHS	SERt2rpp	THRt2pp	THRt2rpp
42	ACt4pp	GLUt2rpp	GLYCLTt4pp	GTHS	SERt4pp	THRt2pp	THRt2rpp
43	ADA	ADD	ADEt2rpp	ADNK1	ADNt2rpp	ADPT	DADA
44	ADA	ADD	ADEt2rpp	ADNK1	ADNt2rpp	ADPT	PUNP2
45	ADA	ADD	ADEt2rpp	ADNK1	ADNt2rpp	ADPT	PUNP6
46	ADA	ADD	ADEt2rpp	ADNK1	ADNtex	ADPT	DADA
47	ADA	ADD	ADEt2rpp	ADNK1	ADNtex	ADPT	PUNP2
48	ADA	ADD	ADEt2rpp	ADNK1	ADNtex	ADPT	PUNP6
49	ADA	ADD	ADEtex	ADNK1	ADNt2rpp	ADPT	DADA
50	ADA	ADD	ADEtex	ADNK1	ADNt2rpp	ADPT	PUNP2
51	ADA	ADD	ADEtex	ADNK1	ADNt2rpp	ADPT	PUNP6
52	ADA	ADD	ADEtex	ADNK1	ADNtex	ADPT	DADA
53	ADA	ADD	ADEtex	ADNK1	ADNtex	ADPT	PUNP2
54	ADA	ADD	ADEtex	ADNK1	ADNtex	ADPT	PUNP6
55	ADA	ADD	DADA	DRPA	DURIK1	IMPD	NTD11
56	ADA	ADD	DADA	DRPA	DURIPP	IMPD	NTD11
57	ADA	ADD	DADA	DRPA	IMPD	NTD11	NTD5
58	ADA	ADD	DADA	DRPA	IMPD	NTD11	THMDt2rpp
59	ADA	ADD	DADA	DRPA	IMPD	NTD11	THMDtex
60	ADA	ADD	DADA	DURIK1	IMPD	NTD11	PPM2
61	ADA	ADD	DADA	DURIPP	IMPD	NTD11	PPM2
62	ADA	ADD	DADA	IMPD	NTD11	NTD5	PPM2
63	ADA	ADD	DADA	IMPD	NTD11	PPM2	THMDt2rpp
64	ADA	ADD	DADA	IMPD	NTD11	PPM2	THMDtex
65	ADA	ADD	DRPA	DURIK1	IMPD	NTD11	PUNP2
66	ADA	ADD	DRPA	DURIPP	IMPD	NTD11	PUNP2
67	ADA	ADD	DRPA	IMPD	NTD11	NTD5	PUNP2
68	ADA	ADD	DRPA	IMPD	NTD11	PUNP2	THMDt2rpp
69	ADA	ADD	DRPA	IMPD	NTD11	PUNP2	THMDtex
70	ADA	ADD	DURIK1	IMPD	NTD11	PPM2	PUNP2
71	ADA	ADD	DURIPP	IMPD	NTD11	PPM2	PUNP2
72	ADA	ADD	IMPD	NTD11	NTD12	NTD6	PUNP2
73	ADA	ADD	IMPD	NTD11	NTD5	PPM2	PUNP2
74	ADA	ADD	IMPD	NTD11	NTD6	NTPP10	PUNP2
75	ADA	ADD	IMPD	NTD11	PPM2	PUNP2	THMDt2rpp
76	ADA	ADD	IMPD	NTD11	PPM2	PUNP2	THMDtex
77	ADD	CBMKr	CBPS	GUAD	NTD10	PUNP5	PUNP6
78	ADD	CBMKr	CBPS	GUAD	PUNP5	PUNP6	PUNP7
79	ADD	CMPN	DADA	DRPA	IMPD	NTD2	PUNP5
80	ADD	CMPN	DADA	DRPA	IMPD	PUNP5	PYNP2r
81	ADD	CMPN	DADA	IMPD	NTD2	PPM2	PUNP5
82	ADD	CMPN	DADA	IMPD	PPM2	PUNP5	PYNP2r
83	ADD	CMPN	DRPA	IMPD	NTD2	PUNP2	PUNP5
84	ADD	CMPN	DRPA	IMPD	PUNP2	PUNP5	PYNP2r
85	ADD	CMPN	IMPD	NTD2	PPM2	PUNP2	PUNP5
86	ADD	CMPN	IMPD	PPM2	PUNP2	PUNP5	PYNP2r
87	ADD	CSND	DADA	DRPA	IMPD	NTD2	PUNP5
88	ADD	CSND	DADA	DRPA	IMPD	PUNP5	PYNP2r
89	ADD	CSND	DADA	IMPD	NTD2	PPM2	PUNP5
90	ADD	CSND	DADA	IMPD	PPM2	PUNP5	PYNP2r
91	ADD	CSND	DRPA	IMPD	NTD2	PUNP2	PUNP5
92	ADD	CSND	DRPA	IMPD	PUNP2	PUNP5	PYNP2r
93	ADD	CSND	IMPD	NTD2	PPM2	PUNP2	PUNP5
94	ADD	CSND	IMPD	PPM2	PUNP2	PUNP5	PYNP2r
95	ADD	DADK	IMPD	NTD12	NTPP5	PUNP2	PUNP5
96	ADD	DADK	IMPD	NTPP10	NTPP5	PUNP2	PUNP5
97	ADD	GUAD	NTD10	PGM	PPS	PUNP5	PUNP6
98	ADD	GUAD	PGM	PPS	PUNP5	PUNP6	PUNP7
99	ADEt2rpp	ADPT	HXAND	HXPRT	HYXNtex	PUNP1	PUNP5
100	ADEt2rpp	ADPT	HXAND	HXPRT	HYXNtpp	PUNP1	PUNP5
101	ADEtex	ADPT	HXAND	HXPRT	HYXNtex	PUNP1	PUNP5
102	ADEtex	ADPT	HXAND	HXPRT	HYXNtpp	PUNP1	PUNP5
103	ALLTAMH	DRPA	EDA	ETHAAL	MGSA	PGM	SERD_L
104	ALLTAMH	DRPA	EDA	ETHAt2pp	MGSA	PGM	SERD_L
105	ALLTAMH	DRPA	EDA	GLYC3Ptex	MGSA	PGM	SERD_L
106	ALLTAMH	DRPA	EDA	GPDDA2pp	MGSA	PGM	SERD_L
107	ALLTAMH	DRPA	EDD	ETHAAL	MGSA	PGM	SERD_L
108	ALLTAMH	DRPA	EDD	ETHAt2pp	MGSA	PGM	SERD_L
109	ALLTAMH	DRPA	EDD	GLYC3Ptex	MGSA	PGM	SERD_L
110	ALLTAMH	DRPA	EDD	GPDDA2pp	MGSA	PGM	SERD_L
111	ALLTAMH	EDA	ETHAAL	MGSA	PGM	PPM2	SERD_L
112	ALLTAMH	EDA	ETHAt2pp	MGSA	PGM	PPM2	SERD_L
113	ALLTAMH	EDA	GLYC3Ptex	MGSA	PGM	PPM2	SERD_L
114	ALLTAMH	EDA	GPDDA2pp	MGSA	PGM	PPM2	SERD_L
115	ALLTAMH	EDD	ETHAAL	MGSA	PGM	PPM2	SERD_L
116	ALLTAMH	EDD	ETHAt2pp	MGSA	PGM	PPM2	SERD_L
117	ALLTAMH	EDD	GLYC3Ptex	MGSA	PGM	PPM2	SERD_L
118	ALLTAMH	EDD	GPDDA2pp	MGSA	PGM	PPM2	SERD_L
119	ALLTN	DRPA	EDA	ETHAAL	MGSA	PGM	SERD_L
120	ALLTN	DRPA	EDA	ETHAt2pp	MGSA	PGM	SERD_L
121	ALLTN	DRPA	EDA	GLYC3Ptex	MGSA	PGM	SERD_L
122	ALLTN	DRPA	EDA	GPDDA2pp	MGSA	PGM	SERD_L
123	ALLTN	DRPA	EDD	ETHAAL	MGSA	PGM	SERD_L
124	ALLTN	DRPA	EDD	ETHAt2pp	MGSA	PGM	SERD_L
125	ALLTN	DRPA	EDD	GLYC3Ptex	MGSA	PGM	SERD_L
126	ALLTN	DRPA	EDD	GPDDA2pp	MGSA	PGM	SERD_L
127	ALLTN	EDA	ETHAAL	MGSA	PGM	PPM2	SERD_L
128	ALLTN	EDA	ETHAt2pp	MGSA	PGM	PPM2	SERD_L
129	ALLTN	EDA	GLYC3Ptex	MGSA	PGM	PPM2	SERD_L
130	ALLTN	EDA	GPDDA2pp	MGSA	PGM	PPM2	SERD_L
131	ALLTN	EDD	ETHAAL	MGSA	PGM	PPM2	SERD_L
132	ALLTN	EDD	ETHAt2pp	MGSA	PGM	PPM2	SERD_L
133	ALLTN	EDD	GLYC3Ptex	MGSA	PGM	PPM2	SERD_L
134	ALLTN	EDD	GPDDA2pp	MGSA	PGM	PPM2	SERD_L
135	ALR2	CGLYtex	GLYCL	GLYOX	GLYOX3	GTHRDtex	LALDO2x
136	ALR2	CGLYtex	GLYCL	GLYOX	GLYOX3	GTHRDtex	LCARR
137	ALR2	CGLYtex	GLYCL	GLYOX3	GTHRDtex	LALDO2x	LGTHL
138	ALR2	CGLYtex	GLYCL	GLYOX3	GTHRDtex	LCARR	LGTHL
139	ALR2	D_LACt2pp	GLUCYS	GLYCL	LALDO2x	LDH_D	LDH_D2
140	ALR2	D_LACt2pp	GLUCYS	GLYCL	LCARR	LDH_D	LDH_D2
141	ALR2	D_LACt2pp	GLYCL	GTHRDabc2pp	LALDO2x	LDH_D	LDH_D2
142	ALR2	D_LACt2pp	GLYCL	GTHRDabc2pp	LCARR	LDH_D	LDH_D2
143	ALR2	D_LACt2pp	GLYCL	GTHS	LALDO2x	LDH_D	LDH_D2
144	ALR2	D_LACt2pp	GLYCL	GTHS	LCARR	LDH_D	LDH_D2
145	ALR2	D_LACtex	GLUCYS	GLYCL	LALDO2x	LDH_D	LDH_D2
146	ALR2	D_LACtex	GLUCYS	GLYCL	LCARR	LDH_D	LDH_D2
147	ALR2	D_LACtex	GLYCL	GTHRDabc2pp	LALDO2x	LDH_D	LDH_D2
148	ALR2	D_LACtex	GLYCL	GTHRDabc2pp	LCARR	LDH_D	LDH_D2
149	ALR2	D_LACtex	GLYCL	GTHS	LALDO2x	LDH_D	LDH_D2
150	ALR2	D_LACtex	GLYCL	GTHS	LCARR	LDH_D	LDH_D2
151	ALR2	GLYCL	GLYOX	GLYOX3	GTHRDHpp	GTHRDtex	LALDO2x
152	ALR2	GLYCL	GLYOX	GLYOX3	GTHRDHpp	GTHRDtex	LCARR
153	ALR2	GLYCL	GLYOX3	GTHRDHpp	GTHRDtex	LALDO2x	LGTHL
154	ALR2	GLYCL	GLYOX3	GTHRDHpp	GTHRDtex	LCARR	LGTHL
155	ALR4x	CGLYtex	GLYCL	GLYOX	GLYOX3	GTHRDtex	LALDO2x
156	ALR4x	CGLYtex	GLYCL	GLYOX	GLYOX3	GTHRDtex	LCARR
157	ALR4x	CGLYtex	GLYCL	GLYOX3	GTHRDtex	LALDO2x	LGTHL
158	ALR4x	CGLYtex	GLYCL	GLYOX3	GTHRDtex	LCARR	LGTHL
159	ALR4x	D_LACt2pp	GLUCYS	GLYCL	LALDO2x	LDH_D	LDH_D2
160	ALR4x	D_LACt2pp	GLUCYS	GLYCL	LCARR	LDH_D	LDH_D2
161	ALR4x	D_LACt2pp	GLYCL	GTHRDabc2pp	LALDO2x	LDH_D	LDH_D2
162	ALR4x	D_LACt2pp	GLYCL	GTHRDabc2pp	LCARR	LDH_D	LDH_D2
163	ALR4x	D_LACt2pp	GLYCL	GTHS	LALDO2x	LDH_D	LDH_D2
164	ALR4x	D_LACt2pp	GLYCL	GTHS	LCARR	LDH_D	LDH_D2
165	ALR4x	D_LACtex	GLUCYS	GLYCL	LALDO2x	LDH_D	LDH_D2
166	ALR4x	D_LACtex	GLUCYS	GLYCL	LCARR	LDH_D	LDH_D2
167	ALR4x	D_LACtex	GLYCL	GTHRDabc2pp	LALDO2x	LDH_D	LDH_D2
168	ALR4x	D_LACtex	GLYCL	GTHRDabc2pp	LCARR	LDH_D	LDH_D2
169	ALR4x	D_LACtex	GLYCL	GTHS	LALDO2x	LDH_D	LDH_D2
170	ALR4x	D_LACtex	GLYCL	GTHS	LCARR	LDH_D	LDH_D2
171	ALR4x	GLYCL	GLYOX	GLYOX3	GTHRDHpp	GTHRDtex	LALDO2x
172	ALR4x	GLYCL	GLYOX	GLYOX3	GTHRDHpp	GTHRDtex	LCARR
173	ALR4x	GLYCL	GLYOX3	GTHRDHpp	GTHRDtex	LALDO2x	LGTHL
174	ALR4x	GLYCL	GLYOX3	GTHRDHpp	GTHRDtex	LCARR	LGTHL
175	ASPO3	ASPO4	ASPO5	CAT	METSOXR1	METSOXR2	THIORDXi
176	ASPO3	ASPO5	CAT	CYTBD2pp	METSOXR1	METSOXR2	THIORDXi
177	CAT	CGLYtex	GLYCL	GTHRDtex	METSOXR1	METSOXR2	THIORDXi
178	CAT	CYTBD2pp	CYTBDpp	CYTBO3_4pp	METSOXR1	METSOXR2	THIORDXi
179	CAT	CYTBDpp	CYTBO3_4pp	DHORD5	METSOXR1	METSOXR2	THIORDXi
180	CAT	GLYCL	GTHRDHpp	GTHRDtex	METSOXR1	METSOXR2	THIORDXi
181	CBMKr	CBPS	DRPA	HXAND	NTD10	NTD9	NTPTP2
182	CBMKr	CBPS	DRPA	HXAND	NTD9	NTPTP2	PUNP7
183	CBMKr	CBPS	HXAND	NTD10	NTD8	NTPTP1	PUNP3
184	CBMKr	CBPS	HXAND	NTD10	NTD9	NTPTP2	PPM2
185	CBMKr	CBPS	HXAND	NTD10	NTD9	NTPTP2	PUNP4
186	CBMKr	CBPS	HXAND	NTD8	NTPTP1	PUNP3	PUNP7
187	CBMKr	CBPS	HXAND	NTD9	NTPTP2	PPM2	PUNP7
188	CBMKr	CBPS	HXAND	NTD9	NTPTP2	PUNP4	PUNP7
189	CO2tex	D_LACt2pp	GLCDpp	GLCt2pp	PPS	PYRt2rpp	THD2pp
190	CO2tex	D_LACt2pp	GLCDpp	GLCt2pp	PPS	PYRtex	THD2pp
191	CO2tex	D_LACt2pp	GLCDpp	HEX1	PPS	PYRt2rpp	THD2pp
192	CO2tex	D_LACt2pp	GLCDpp	HEX1	PPS	PYRtex	THD2pp
193	CO2tex	D_LACt2pp	GLCNt2rpp	GLCt2pp	PPS	PYRt2rpp	THD2pp
194	CO2tex	D_LACt2pp	GLCNt2rpp	GLCt2pp	PPS	PYRtex	THD2pp
195	CO2tex	D_LACt2pp	GLCNt2rpp	HEX1	PPS	PYRt2rpp	THD2pp
196	CO2tex	D_LACt2pp	GLCNt2rpp	HEX1	PPS	PYRtex	THD2pp
197	CO2tex	D_LACtex	GLCDpp	GLCt2pp	PPS	PYRt2rpp	THD2pp
198	CO2tex	D_LACtex	GLCDpp	GLCt2pp	PPS	PYRtex	THD2pp
199	CO2tex	D_LACtex	GLCDpp	HEX1	PPS	PYRt2rpp	THD2pp
200	CO2tex	D_LACtex	GLCDpp	HEX1	PPS	PYRtex	THD2pp
201	CO2tex	D_LACtex	GLCNt2rpp	GLCt2pp	PPS	PYRt2rpp	THD2pp
202	CO2tex	D_LACtex	GLCNt2rpp	GLCt2pp	PPS	PYRtex	THD2pp
203	CO2tex	D_LACtex	GLCNt2rpp	HEX1	PPS	PYRt2rpp	THD2pp
204	CO2tex	D_LACtex	GLCNt2rpp	HEX1	PPS	PYRtex	THD2pp
205	CO2tex	GLCDpp	GLCt2pp	LDH_D	PPS	PYRt2rpp	THD2pp
206	CO2tex	GLCDpp	GLCt2pp	LDH_D	PPS	PYRtex	THD2pp
207	CO2tex	GLCDpp	HEX1	LDH_D	PPS	PYRt2rpp	THD2pp
208	CO2tex	GLCDpp	HEX1	LDH_D	PPS	PYRtex	THD2pp
209	CO2tex	GLCNt2rpp	GLCt2pp	LDH_D	PPS	PYRt2rpp	THD2pp
210	CO2tex	GLCNt2rpp	GLCt2pp	LDH_D	PPS	PYRtex	THD2pp
211	CO2tex	GLCNt2rpp	HEX1	LDH_D	PPS	PYRt2rpp	THD2pp
212	CO2tex	GLCNt2rpp	HEX1	LDH_D	PPS	PYRtex	THD2pp
213	CYSabc2pp	CYStpp	FE3tex	G3PEtex	G3PGtex	H2Stex	Htex
214	CYTBD2pp	MDH	MDH2	ME1	ME2	QMO3	SUCCt3pp
215	CYTBD2pp	MDH	MDH2	ME1	ME2	SPODM	SUCCt3pp
216	CYTDt2rpp	CYTK1	DURIK1	UPPRT	URAt2rpp	URIK2	URIt2rpp
217	CYTDt2rpp	CYTK1	DURIK1	UPPRT	URAt2rpp	URIK2	URItex
218	CYTDt2rpp	CYTK1	DURIK1	UPPRT	URAtex	URIK2	URIt2rpp
219	CYTDt2rpp	CYTK1	DURIK1	UPPRT	URAtex	URIK2	URItex
220	CYTDt2rpp	CYTK1	DURIPP	UPPRT	URAt2rpp	URIK2	URIt2rpp
221	CYTDt2rpp	CYTK1	DURIPP	UPPRT	URAt2rpp	URIK2	URItex
222	CYTDt2rpp	CYTK1	DURIPP	UPPRT	URAtex	URIK2	URIt2rpp
223	CYTDt2rpp	CYTK1	DURIPP	UPPRT	URAtex	URIK2	URItex
224	CYTDt2rpp	CYTK1	NTD5	UPPRT	URAt2rpp	URIK2	URIt2rpp
225	CYTDt2rpp	CYTK1	NTD5	UPPRT	URAt2rpp	URIK2	URItex
226	CYTDt2rpp	CYTK1	NTD5	UPPRT	URAtex	URIK2	URIt2rpp
227	CYTDt2rpp	CYTK1	NTD5	UPPRT	URAtex	URIK2	URItex
228	CYTDt2rpp	CYTK1	THMDt2rpp	UPPRT	URAt2rpp	URIK2	URIt2rpp
229	CYTDt2rpp	CYTK1	THMDt2rpp	UPPRT	URAt2rpp	URIK2	URItex
230	CYTDt2rpp	CYTK1	THMDt2rpp	UPPRT	URAtex	URIK2	URIt2rpp
231	CYTDt2rpp	CYTK1	THMDt2rpp	UPPRT	URAtex	URIK2	URItex
232	CYTDt2rpp	CYTK1	THMDtex	UPPRT	URAt2rpp	URIK2	URIt2rpp
233	CYTDt2rpp	CYTK1	THMDtex	UPPRT	URAt2rpp	URIK2	URItex
234	CYTDt2rpp	CYTK1	THMDtex	UPPRT	URAtex	URIK2	URIt2rpp
235	CYTDt2rpp	CYTK1	THMDtex	UPPRT	URAtex	URIK2	URItex
236	CYTDt2rpp	DCTPD	DURIK1	NDPK3	PYNP2r	UPPRT	URAt2rpp
237	CYTDt2rpp	DCTPD	DURIK1	NDPK3	PYNP2r	UPPRT	URAtex
238	CYTDt2rpp	DCTPD	DURIPP	NDPK3	PYNP2r	UPPRT	URAt2rpp
239	CYTDt2rpp	DCTPD	DURIPP	NDPK3	PYNP2r	UPPRT	URAtex
240	CYTDt2rpp	NDPK3	NTD5	UPPRT	URAt2rpp	URIK2	URIt2rpp
241	CYTDt2rpp	NDPK3	NTD5	UPPRT	URAt2rpp	URIK2	URItex
242	CYTDt2rpp	NDPK3	NTD5	UPPRT	URAtex	URIK2	URIt2rpp
243	CYTDt2rpp	NDPK3	NTD5	UPPRT	URAtex	URIK2	URItex
244	CYTDt2rpp	NDPK3	THMDt2rpp	UPPRT	URAt2rpp	URIK2	URIt2rpp
245	CYTDt2rpp	NDPK3	THMDt2rpp	UPPRT	URAt2rpp	URIK2	URItex
246	CYTDt2rpp	NDPK3	THMDt2rpp	UPPRT	URAtex	URIK2	URIt2rpp
247	CYTDt2rpp	NDPK3	THMDt2rpp	UPPRT	URAtex	URIK2	URItex
248	CYTDt2rpp	NDPK3	THMDtex	UPPRT	URAt2rpp	URIK2	URIt2rpp
249	CYTDt2rpp	NDPK3	THMDtex	UPPRT	URAt2rpp	URIK2	URItex
250	CYTDt2rpp	NDPK3	THMDtex	UPPRT	URAtex	URIK2	URIt2rpp
251	CYTDt2rpp	NDPK3	THMDtex	UPPRT	URAtex	URIK2	URItex
252	CYTDtex	CYTK1	DURIK1	UPPRT	URAt2rpp	URIK2	URIt2rpp
253	CYTDtex	CYTK1	DURIK1	UPPRT	URAt2rpp	URIK2	URItex
254	CYTDtex	CYTK1	DURIK1	UPPRT	URAtex	URIK2	URIt2rpp
255	CYTDtex	CYTK1	DURIK1	UPPRT	URAtex	URIK2	URItex
256	CYTDtex	CYTK1	DURIPP	UPPRT	URAt2rpp	URIK2	URIt2rpp
257	CYTDtex	CYTK1	DURIPP	UPPRT	URAt2rpp	URIK2	URItex
258	CYTDtex	CYTK1	DURIPP	UPPRT	URAtex	URIK2	URIt2rpp
259	CYTDtex	CYTK1	DURIPP	UPPRT	URAtex	URIK2	URItex
260	CYTDtex	CYTK1	NTD5	UPPRT	URAt2rpp	URIK2	URIt2rpp
261	CYTDtex	CYTK1	NTD5	UPPRT	URAt2rpp	URIK2	URItex
262	CYTDtex	CYTK1	NTD5	UPPRT	URAtex	URIK2	URIt2rpp
263	CYTDtex	CYTK1	NTD5	UPPRT	URAtex	URIK2	URItex
264	CYTDtex	CYTK1	THMDt2rpp	UPPRT	URAt2rpp	URIK2	URIt2rpp
265	CYTDtex	CYTK1	THMDt2rpp	UPPRT	URAt2rpp	URIK2	URItex
266	CYTDtex	CYTK1	THMDt2rpp	UPPRT	URAtex	URIK2	URIt2rpp
267	CYTDtex	CYTK1	THMDt2rpp	UPPRT	URAtex	URIK2	URItex
268	CYTDtex	CYTK1	THMDtex	UPPRT	URAt2rpp	URIK2	URIt2rpp
269	CYTDtex	CYTK1	THMDtex	UPPRT	URAt2rpp	URIK2	URItex
270	CYTDtex	CYTK1	THMDtex	UPPRT	URAtex	URIK2	URIt2rpp
271	CYTDtex	CYTK1	THMDtex	UPPRT	URAtex	URIK2	URItex
272	CYTDtex	DCTPD	DURIK1	NDPK3	PYNP2r	UPPRT	URAt2rpp
273	CYTDtex	DCTPD	DURIK1	NDPK3	PYNP2r	UPPRT	URAtex
274	CYTDtex	DCTPD	DURIPP	NDPK3	PYNP2r	UPPRT	URAt2rpp
275	CYTDtex	DCTPD	DURIPP	NDPK3	PYNP2r	UPPRT	URAtex
276	CYTDtex	NDPK3	NTD5	UPPRT	URAt2rpp	URIK2	URIt2rpp
277	CYTDtex	NDPK3	NTD5	UPPRT	URAt2rpp	URIK2	URItex
278	CYTDtex	NDPK3	NTD5	UPPRT	URAtex	URIK2	URIt2rpp
279	CYTDtex	NDPK3	NTD5	UPPRT	URAtex	URIK2	URItex
280	CYTDtex	NDPK3	THMDt2rpp	UPPRT	URAt2rpp	URIK2	URIt2rpp
281	CYTDtex	NDPK3	THMDt2rpp	UPPRT	URAt2rpp	URIK2	URItex
282	CYTDtex	NDPK3	THMDt2rpp	UPPRT	URAtex	URIK2	URIt2rpp
283	CYTDtex	NDPK3	THMDt2rpp	UPPRT	URAtex	URIK2	URItex
284	CYTDtex	NDPK3	THMDtex	UPPRT	URAt2rpp	URIK2	URIt2rpp
285	CYTDtex	NDPK3	THMDtex	UPPRT	URAt2rpp	URIK2	URItex
286	CYTDtex	NDPK3	THMDtex	UPPRT	URAtex	URIK2	URIt2rpp
287	CYTDtex	NDPK3	THMDtex	UPPRT	URAtex	URIK2	URItex
288	CYTK1	DURIK1	NTD4	UPPRT	URAt2rpp	URIK2	URIt2rpp
289	CYTK1	DURIK1	NTD4	UPPRT	URAt2rpp	URIK2	URItex
290	CYTK1	DURIK1	NTD4	UPPRT	URAtex	URIK2	URIt2rpp
291	CYTK1	DURIK1	NTD4	UPPRT	URAtex	URIK2	URItex
292	CYTK1	DURIPP	NTD4	UPPRT	URAt2rpp	URIK2	URIt2rpp
293	CYTK1	DURIPP	NTD4	UPPRT	URAt2rpp	URIK2	URItex
294	CYTK1	DURIPP	NTD4	UPPRT	URAtex	URIK2	URIt2rpp
295	CYTK1	DURIPP	NTD4	UPPRT	URAtex	URIK2	URItex
296	CYTK1	NTD4	NTD5	UPPRT	URAt2rpp	URIK2	URIt2rpp
297	CYTK1	NTD4	NTD5	UPPRT	URAt2rpp	URIK2	URItex
298	CYTK1	NTD4	NTD5	UPPRT	URAtex	URIK2	URIt2rpp
299	CYTK1	NTD4	NTD5	UPPRT	URAtex	URIK2	URItex
300	CYTK1	NTD4	THMDt2rpp	UPPRT	URAt2rpp	URIK2	URIt2rpp
301	CYTK1	NTD4	THMDt2rpp	UPPRT	URAt2rpp	URIK2	URItex
302	CYTK1	NTD4	THMDt2rpp	UPPRT	URAtex	URIK2	URIt2rpp
303	CYTK1	NTD4	THMDt2rpp	UPPRT	URAtex	URIK2	URItex
304	CYTK1	NTD4	THMDtex	UPPRT	URAt2rpp	URIK2	URIt2rpp
305	CYTK1	NTD4	THMDtex	UPPRT	URAt2rpp	URIK2	URItex
306	CYTK1	NTD4	THMDtex	UPPRT	URAtex	URIK2	URIt2rpp
307	CYTK1	NTD4	THMDtex	UPPRT	URAtex	URIK2	URItex
308	DADA	DCTPD	GRXR	NTD12	PUNP2	PUNP4	RNDR4
309	DADA	DCTPD	GRXR	NTPP10	PUNP2	PUNP4	RNDR4
310	DADA	DCTPD	GTHOr	NTD12	PUNP2	PUNP4	RNDR4
311	DADA	DCTPD	GTHOr	NTPP10	PUNP2	PUNP4	RNDR4
312	DADA	DCTPD	NDPK6	NTD12	PUNP2	PUNP4	URIDK2r
313	DADA	DCTPD	NDPK6	NTPP10	PUNP2	PUNP4	URIDK2r
314	DADA	DCTPD	NTD12	PUNP2	PUNP4	RNDR4	RNDR4b
315	DADA	DCTPD	NTD12	PUNP2	PUNP4	RNDR4b	TRDR
316	DADA	DCTPD	NTPP10	PUNP2	PUNP4	RNDR4	RNDR4b
317	DADA	DCTPD	NTPP10	PUNP2	PUNP4	RNDR4b	TRDR
318	DADA	DUTPDP	NTD12	NTD8	NTPTP1	PUNP2	URIDK2r
319	DADA	DUTPDP	NTD8	NTPP10	NTPTP1	PUNP2	URIDK2r
320	DADK	DCTPD	GRXR	NTD12	NTPP5	PUNP4	RNDR4
321	DADK	DCTPD	GRXR	NTPP10	NTPP5	PUNP4	RNDR4
322	DADK	DCTPD	GRXR	NTPP5	PUNP4	PUNP6	RNDR4
323	DADK	DCTPD	GTHOr	NTD12	NTPP5	PUNP4	RNDR4
324	DADK	DCTPD	GTHOr	NTPP10	NTPP5	PUNP4	RNDR4
325	DADK	DCTPD	GTHOr	NTPP5	PUNP4	PUNP6	RNDR4
326	DADK	DCTPD	NDPK6	NTD12	NTPP5	PUNP4	URIDK2r
327	DADK	DCTPD	NDPK6	NTPP10	NTPP5	PUNP4	URIDK2r
328	DADK	DCTPD	NDPK6	NTPP5	PUNP4	PUNP6	URIDK2r
329	DADK	DCTPD	NTD12	NTPP5	PUNP4	RNDR4	RNDR4b
330	DADK	DCTPD	NTD12	NTPP5	PUNP4	RNDR4b	TRDR
331	DADK	DCTPD	NTPP10	NTPP5	PUNP4	RNDR4	RNDR4b
332	DADK	DCTPD	NTPP10	NTPP5	PUNP4	RNDR4b	TRDR
333	DADK	DCTPD	NTPP5	PUNP4	PUNP6	RNDR4	RNDR4b
334	DADK	DCTPD	NTPP5	PUNP4	PUNP6	RNDR4b	TRDR
335	DADK	DUTPDP	NTD12	NTD8	NTPP5	NTPTP1	URIDK2r
336	DADK	DUTPDP	NTD8	NTPP10	NTPP5	NTPTP1	URIDK2r
337	DADK	DUTPDP	NTD8	NTPP5	NTPTP1	PUNP6	URIDK2r
338	DCTPD	DURIK1	NDPK3	NTD4	PYNP2r	UPPRT	URAt2rpp
339	DCTPD	DURIK1	NDPK3	NTD4	PYNP2r	UPPRT	URAtex
340	DCTPD	DURIPP	NDPK3	NTD4	PYNP2r	UPPRT	URAt2rpp
341	DCTPD	DURIPP	NDPK3	NTD4	PYNP2r	UPPRT	URAtex
342	DCTPD	GRXR	NTD12	NTD6	NTD8	NTPTP1	RNDR4
343	DCTPD	GRXR	NTD6	NTD8	NTPP10	NTPTP1	RNDR4
344	DCTPD	GRXR	NTD6	NTD8	NTPTP1	PUNP6	RNDR4
345	DCTPD	GRXR	NTD8	NTPTP1	PUNP2	PUNP6	RNDR4
346	DCTPD	GTHOr	NTD12	NTD6	NTD8	NTPTP1	RNDR4
347	DCTPD	GTHOr	NTD6	NTD8	NTPP10	NTPTP1	RNDR4
348	DCTPD	GTHOr	NTD6	NTD8	NTPTP1	PUNP6	RNDR4
349	DCTPD	GTHOr	NTD8	NTPTP1	PUNP2	PUNP6	RNDR4
350	DCTPD	NDPK6	NTD12	NTD6	NTD8	NTPTP1	URIDK2r
351	DCTPD	NDPK6	NTD6	NTD8	NTPP10	NTPTP1	URIDK2r
352	DCTPD	NDPK6	NTD6	NTD8	NTPTP1	PUNP6	URIDK2r
353	DCTPD	NDPK6	NTD8	NTPTP1	PUNP2	PUNP6	URIDK2r
354	DCTPD	NTD12	NTD6	NTD8	NTPTP1	RNDR4	RNDR4b
355	DCTPD	NTD12	NTD6	NTD8	NTPTP1	RNDR4b	TRDR
356	DCTPD	NTD6	NTD8	NTPP10	NTPTP1	RNDR4	RNDR4b
357	DCTPD	NTD6	NTD8	NTPP10	NTPTP1	RNDR4b	TRDR
358	DCTPD	NTD6	NTD8	NTPTP1	PUNP6	RNDR4	RNDR4b
359	DCTPD	NTD6	NTD8	NTPTP1	PUNP6	RNDR4b	TRDR
360	DCTPD	NTD8	NTPTP1	PUNP2	PUNP6	RNDR4	RNDR4b
361	DCTPD	NTD8	NTPTP1	PUNP2	PUNP6	RNDR4b	TRDR
362	DGK1	DUTPDP	NTD12	NTD6	NTPP1	NTPTP1	URIDK2r
363	DGK1	DUTPDP	NTD6	NTPP1	NTPP10	NTPTP1	URIDK2r
364	DGK1	DUTPDP	NTD6	NTPP1	NTPTP1	PUNP6	URIDK2r
365	DGK1	DUTPDP	NTPP1	NTPTP1	PUNP2	PUNP6	URIDK2r
366	DRPA	EDA	ETHAAL	MGSA	PGM	SERD_L	UGLYCH
367	DRPA	EDA	ETHAAL	MGSA	PGM	SERD_L	URIC
368	DRPA	EDA	ETHAAL	MGSA	PGM	SERD_L	XAND
369	DRPA	EDA	ETHAt2pp	MGSA	PGM	SERD_L	UGLYCH
370	DRPA	EDA	ETHAt2pp	MGSA	PGM	SERD_L	URIC
371	DRPA	EDA	ETHAt2pp	MGSA	PGM	SERD_L	XAND
372	DRPA	EDA	GLYC3Ptex	MGSA	PGM	SERD_L	UGLYCH
373	DRPA	EDA	GLYC3Ptex	MGSA	PGM	SERD_L	URIC
374	DRPA	EDA	GLYC3Ptex	MGSA	PGM	SERD_L	XAND
375	DRPA	EDA	GPDDA2pp	MGSA	PGM	SERD_L	UGLYCH
376	DRPA	EDA	GPDDA2pp	MGSA	PGM	SERD_L	URIC
377	DRPA	EDA	GPDDA2pp	MGSA	PGM	SERD_L	XAND
378	DRPA	EDD	ETHAAL	MGSA	PGM	SERD_L	UGLYCH
379	DRPA	EDD	ETHAAL	MGSA	PGM	SERD_L	URIC
380	DRPA	EDD	ETHAAL	MGSA	PGM	SERD_L	XAND
381	DRPA	EDD	ETHAt2pp	MGSA	PGM	SERD_L	UGLYCH
382	DRPA	EDD	ETHAt2pp	MGSA	PGM	SERD_L	URIC
383	DRPA	EDD	ETHAt2pp	MGSA	PGM	SERD_L	XAND
384	DRPA	EDD	GLYC3Ptex	MGSA	PGM	SERD_L	UGLYCH
385	DRPA	EDD	GLYC3Ptex	MGSA	PGM	SERD_L	URIC
386	DRPA	EDD	GLYC3Ptex	MGSA	PGM	SERD_L	XAND
387	DRPA	EDD	GPDDA2pp	MGSA	PGM	SERD_L	UGLYCH
388	DRPA	EDD	GPDDA2pp	MGSA	PGM	SERD_L	URIC
389	DRPA	EDD	GPDDA2pp	MGSA	PGM	SERD_L	XAND
390	DRPA	HXAND	NTD10	NTD9	NTPTP2	PGM	PPS
391	DRPA	HXAND	NTD9	NTPTP2	PGM	PPS	PUNP7
392	DUTPDP	GRXR	NDPK6	NTD12	NTD6	PUNP4	RNDR4
393	DUTPDP	GRXR	NDPK6	NTD6	NTPP10	PUNP4	RNDR4
394	DUTPDP	GRXR	NDPK6	NTD6	PUNP4	PUNP6	RNDR4
395	DUTPDP	GRXR	NDPK6	PUNP2	PUNP4	PUNP6	RNDR4
396	DUTPDP	GTHOr	NDPK6	NTD12	NTD6	PUNP4	RNDR4
397	DUTPDP	GTHOr	NDPK6	NTD6	NTPP10	PUNP4	RNDR4
398	DUTPDP	GTHOr	NDPK6	NTD6	PUNP4	PUNP6	RNDR4
399	DUTPDP	GTHOr	NDPK6	PUNP2	PUNP4	PUNP6	RNDR4
400	DUTPDP	NDPK6	NTD12	NTD6	PUNP4	RNDR4	RNDR4b
401	DUTPDP	NDPK6	NTD12	NTD6	PUNP4	RNDR4b	TRDR
402	DUTPDP	NDPK6	NTD6	NTPP10	PUNP4	RNDR4	RNDR4b
403	DUTPDP	NDPK6	NTD6	NTPP10	PUNP4	RNDR4b	TRDR
404	DUTPDP	NDPK6	NTD6	PUNP4	PUNP6	RNDR4	RNDR4b
405	DUTPDP	NDPK6	NTD6	PUNP4	PUNP6	RNDR4b	TRDR
406	DUTPDP	NDPK6	PUNP2	PUNP4	PUNP6	RNDR4	RNDR4b
407	DUTPDP	NDPK6	PUNP2	PUNP4	PUNP6	RNDR4b	TRDR
408	DUTPDP	NTD12	NTD6	NTD8	PPA2	PPK2r	URIDK2r
409	DUTPDP	NTD6	NTD8	NTPP10	PPA2	PPK2r	URIDK2r
410	DUTPDP	NTD6	NTD8	PPA2	PPK2r	PUNP6	URIDK2r
411	DUTPDP	NTD8	PPA2	PPK2r	PUNP2	PUNP6	URIDK2r
412	EDA	ETHAAL	MGSA	PGM	PPM2	SERD_L	UGLYCH
413	EDA	ETHAAL	MGSA	PGM	PPM2	SERD_L	URIC
414	EDA	ETHAAL	MGSA	PGM	PPM2	SERD_L	XAND
415	EDA	ETHAt2pp	MGSA	PGM	PPM2	SERD_L	UGLYCH
416	EDA	ETHAt2pp	MGSA	PGM	PPM2	SERD_L	URIC
417	EDA	ETHAt2pp	MGSA	PGM	PPM2	SERD_L	XAND
418	EDA	GLYC3Ptex	MGSA	PGM	PPM2	SERD_L	UGLYCH
419	EDA	GLYC3Ptex	MGSA	PGM	PPM2	SERD_L	URIC
420	EDA	GLYC3Ptex	MGSA	PGM	PPM2	SERD_L	XAND
421	EDA	GPDDA2pp	MGSA	PGM	PPM2	SERD_L	UGLYCH
422	EDA	GPDDA2pp	MGSA	PGM	PPM2	SERD_L	URIC
423	EDA	GPDDA2pp	MGSA	PGM	PPM2	SERD_L	XAND
424	EDD	ETHAAL	MGSA	PGM	PPM2	SERD_L	UGLYCH
425	EDD	ETHAAL	MGSA	PGM	PPM2	SERD_L	URIC
426	EDD	ETHAAL	MGSA	PGM	PPM2	SERD_L	XAND
427	EDD	ETHAt2pp	MGSA	PGM	PPM2	SERD_L	UGLYCH
428	EDD	ETHAt2pp	MGSA	PGM	PPM2	SERD_L	URIC
429	EDD	ETHAt2pp	MGSA	PGM	PPM2	SERD_L	XAND
430	EDD	GLYC3Ptex	MGSA	PGM	PPM2	SERD_L	UGLYCH
431	EDD	GLYC3Ptex	MGSA	PGM	PPM2	SERD_L	URIC
432	EDD	GLYC3Ptex	MGSA	PGM	PPM2	SERD_L	XAND
433	EDD	GPDDA2pp	MGSA	PGM	PPM2	SERD_L	UGLYCH
434	EDD	GPDDA2pp	MGSA	PGM	PPM2	SERD_L	URIC
435	EDD	GPDDA2pp	MGSA	PGM	PPM2	SERD_L	XAND
436	FADRx	FADRx2	FE2tex	FLVR	FLVRx	FMNRx	FMNRx2
437	FUMtex	MDH	MDH2	MDH3	ME1	ME2	PHEMEabcpp
438	FUMtex	MDH	MDH2	MDH3	ME1	ME2	PHEMEtiex
439	FUMtex	MDH	MDH2	MDH3	ME1	ME2	SUCCtex
440	HXAND	NTD10	NTD8	NTPTP1	PGM	PPS	PUNP3
441	HXAND	NTD10	NTD9	NTPTP2	PGM	PPM2	PPS
442	HXAND	NTD10	NTD9	NTPTP2	PGM	PPS	PUNP4
443	HXAND	NTD8	NTPTP1	PGM	PPS	PUNP3	PUNP7
444	HXAND	NTD9	NTPTP2	PGM	PPM2	PPS	PUNP7
445	HXAND	NTD9	NTPTP2	PGM	PPS	PUNP4	PUNP7
446	MDH	MDH2	MDH3	ME1	ME2	PHEMEabcpp	SUCFUMtpp
447	MDH	MDH2	MDH3	ME1	ME2	PHEMEtiex	SUCFUMtpp
448	MDH	MDH2	MDH3	ME1	ME2	SUCCtex	SUCFUMtpp
449	NDPK3	NTD4	NTD5	UPPRT	URAt2rpp	URIK2	URIt2rpp
450	NDPK3	NTD4	NTD5	UPPRT	URAt2rpp	URIK2	URItex
451	NDPK3	NTD4	NTD5	UPPRT	URAtex	URIK2	URIt2rpp
452	NDPK3	NTD4	NTD5	UPPRT	URAtex	URIK2	URItex
453	NDPK3	NTD4	THMDt2rpp	UPPRT	URAt2rpp	URIK2	URIt2rpp
454	NDPK3	NTD4	THMDt2rpp	UPPRT	URAt2rpp	URIK2	URItex
455	NDPK3	NTD4	THMDt2rpp	UPPRT	URAtex	URIK2	URIt2rpp
456	NDPK3	NTD4	THMDt2rpp	UPPRT	URAtex	URIK2	URItex
457	NDPK3	NTD4	THMDtex	UPPRT	URAt2rpp	URIK2	URIt2rpp
458	NDPK3	NTD4	THMDtex	UPPRT	URAt2rpp	URIK2	URItex
459	NDPK3	NTD4	THMDtex	UPPRT	URAtex	URIK2	URIt2rpp
460	NDPK3	NTD4	THMDtex	UPPRT	URAtex	URIK2	URItex
461	PDH	POX	DRPA	THRAi	GLYAT	ATHRDHr	ETHAAL
462	PDH	POX	DRPA	THRAi	GLYAT	ATHRDHr	ETHAt2pp
463	PDH	POX	DRPA	THRAi	GLYAT	ATHRDHr	GLYC3Ptex
464	PDH	POX	DRPA	THRAi	GLYAT	ATHRDHr	GPDDA2pp
465	PDH	POX	DRPA	THRAi	GLYAT	THRA2i	ETHAAL
466	PDH	POX	DRPA	THRAi	GLYAT	THRA2i	ETHAt2pp
467	PDH	POX	DRPA	THRAi	GLYAT	THRA2i	GLYC3Ptex
468	PDH	POX	DRPA	THRAi	GLYAT	THRA2i	GPDDA2pp
469	PDH	POX	PPM2	THRAi	GLYAT	ATHRDHr	ETHAAL
470	PDH	POX	PPM2	THRAi	GLYAT	ATHRDHr	ETHAt2pp
471	PDH	POX	PPM2	THRAi	GLYAT	ATHRDHr	GLYC3Ptex
472	PDH	POX	PPM2	THRAi	GLYAT	ATHRDHr	GPDDA2pp
473	PDH	POX	PPM2	THRAi	GLYAT	THRA2i	ETHAAL
474	PDH	POX	PPM2	THRAi	GLYAT	THRA2i	ETHAt2pp
475	PDH	POX	PPM2	THRAi	GLYAT	THRA2i	GLYC3Ptex
476	PDH	POX	PPM2	THRAi	GLYAT	THRA2i	GPDDA2pp

## Sheet: Synthetic Lethal Octuples
Synthetic Lethal Octuples
1	5DGLCNR	CO2tex	D_LACt2pp	GLCt2pp	GNK	PPS	PYRt2rpp	THD2pp
2	5DGLCNR	CO2tex	D_LACt2pp	GLCt2pp	GNK	PPS	PYRtex	THD2pp
3	5DGLCNR	CO2tex	D_LACt2pp	GNK	HEX1	PPS	PYRt2rpp	THD2pp
4	5DGLCNR	CO2tex	D_LACt2pp	GNK	HEX1	PPS	PYRtex	THD2pp
5	5DGLCNR	CO2tex	D_LACtex	GLCt2pp	GNK	PPS	PYRt2rpp	THD2pp
6	5DGLCNR	CO2tex	D_LACtex	GLCt2pp	GNK	PPS	PYRtex	THD2pp
7	5DGLCNR	CO2tex	D_LACtex	GNK	HEX1	PPS	PYRt2rpp	THD2pp
8	5DGLCNR	CO2tex	D_LACtex	GNK	HEX1	PPS	PYRtex	THD2pp
9	5DGLCNR	CO2tex	GLCt2pp	GNK	LDH_D	PPS	PYRt2rpp	THD2pp
10	5DGLCNR	CO2tex	GLCt2pp	GNK	LDH_D	PPS	PYRtex	THD2pp
11	5DGLCNR	CO2tex	GNK	HEX1	LDH_D	PPS	PYRt2rpp	THD2pp
12	5DGLCNR	CO2tex	GNK	HEX1	LDH_D	PPS	PYRtex	THD2pp
13	5DOAN	AMPN	DRPA	DURIK1	HCYSMT	IMPD	NTD11	NTD7
14	5DOAN	AMPN	DRPA	DURIK1	HCYSMT	IMPD	NTD7	PUNP5
15	5DOAN	AMPN	DRPA	DURIPP	HCYSMT	IMPD	NTD11	NTD7
16	5DOAN	AMPN	DRPA	DURIPP	HCYSMT	IMPD	NTD7	PUNP5
17	5DOAN	AMPN	DRPA	HCYSMT	IMPD	NTD11	NTD5	NTD7
18	5DOAN	AMPN	DRPA	HCYSMT	IMPD	NTD11	NTD7	THMDt2rpp
19	5DOAN	AMPN	DRPA	HCYSMT	IMPD	NTD11	NTD7	THMDtex
20	5DOAN	AMPN	DRPA	HCYSMT	IMPD	NTD5	NTD7	PUNP5
21	5DOAN	AMPN	DRPA	HCYSMT	IMPD	NTD7	PUNP5	THMDt2rpp
22	5DOAN	AMPN	DRPA	HCYSMT	IMPD	NTD7	PUNP5	THMDtex
23	5DOAN	AMPN	DURIK1	HCYSMT	IMPD	NTD11	NTD7	PPM2
24	5DOAN	AMPN	DURIK1	HCYSMT	IMPD	NTD7	PPM2	PUNP5
25	5DOAN	AMPN	DURIPP	HCYSMT	IMPD	NTD11	NTD7	PPM2
26	5DOAN	AMPN	DURIPP	HCYSMT	IMPD	NTD7	PPM2	PUNP5
27	5DOAN	AMPN	HCYSMT	IMPD	NTD11	NTD12	NTD6	NTD7
28	5DOAN	AMPN	HCYSMT	IMPD	NTD11	NTD5	NTD7	PPM2
29	5DOAN	AMPN	HCYSMT	IMPD	NTD11	NTD6	NTD7	NTPP10
30	5DOAN	AMPN	HCYSMT	IMPD	NTD11	NTD6	NTD7	PUNP6
31	5DOAN	AMPN	HCYSMT	IMPD	NTD11	NTD7	PPM2	THMDt2rpp
32	5DOAN	AMPN	HCYSMT	IMPD	NTD11	NTD7	PPM2	THMDtex
33	5DOAN	AMPN	HCYSMT	IMPD	NTD11	NTD7	PUNP2	PUNP6
34	5DOAN	AMPN	HCYSMT	IMPD	NTD12	NTD6	NTD7	PUNP5
35	5DOAN	AMPN	HCYSMT	IMPD	NTD5	NTD7	PPM2	PUNP5
36	5DOAN	AMPN	HCYSMT	IMPD	NTD6	NTD7	NTPP10	PUNP5
37	5DOAN	AMPN	HCYSMT	IMPD	NTD6	NTD7	PUNP5	PUNP6
38	5DOAN	AMPN	HCYSMT	IMPD	NTD7	PPM2	PUNP5	THMDt2rpp
39	5DOAN	AMPN	HCYSMT	IMPD	NTD7	PPM2	PUNP5	THMDtex
40	5DOAN	AMPN	HCYSMT	IMPD	NTD7	PUNP2	PUNP5	PUNP6
41	AACTOOR	EDA	GUAD	HXAND	MGSA	NTD10	PGM	SERD_L
42	AACTOOR	EDA	GUAD	HXAND	MGSA	PGM	PUNP7	SERD_L
43	AACTOOR	EDD	GUAD	HXAND	MGSA	NTD10	PGM	SERD_L
44	AACTOOR	EDD	GUAD	HXAND	MGSA	PGM	PUNP7	SERD_L
45	AACTOOR	GLUABUTt7pp	GLUabcpp	GLUt2rpp	GLUt4pp	GLUtex	GLYCL	GTHRDtex
46	ACALD	ACALDtex	ALCD2x	ALDD2x	CMPN	CYTDt2rpp	NDPK3	NTD5
47	ACALD	ACALDtex	ALCD2x	ALDD2x	CMPN	CYTDt2rpp	NDPK3	THMDt2rpp
48	ACALD	ACALDtex	ALCD2x	ALDD2x	CMPN	CYTDt2rpp	NDPK3	THMDtex
49	ACALD	ACALDtex	ALCD2x	ALDD2x	CMPN	CYTDtex	NDPK3	NTD5
50	ACALD	ACALDtex	ALCD2x	ALDD2x	CMPN	CYTDtex	NDPK3	THMDt2rpp
51	ACALD	ACALDtex	ALCD2x	ALDD2x	CMPN	CYTDtex	NDPK3	THMDtex
52	ACALD	ACALDtex	ALCD2x	ALDD2x	CMPN	NDPK3	NTD4	NTD5
53	ACALD	ACALDtex	ALCD2x	ALDD2x	CMPN	NDPK3	NTD4	THMDt2rpp
54	ACALD	ACALDtex	ALCD2x	ALDD2x	CMPN	NDPK3	NTD4	THMDtex
55	ACALD	ACALDtex	ALCD2x	ALDD2x	CSND	CYTDt2rpp	NDPK3	NTD5
56	ACALD	ACALDtex	ALCD2x	ALDD2x	CSND	CYTDt2rpp	NDPK3	THMDt2rpp
57	ACALD	ACALDtex	ALCD2x	ALDD2x	CSND	CYTDt2rpp	NDPK3	THMDtex
58	ACALD	ACALDtex	ALCD2x	ALDD2x	CSND	CYTDtex	NDPK3	NTD5
59	ACALD	ACALDtex	ALCD2x	ALDD2x	CSND	CYTDtex	NDPK3	THMDt2rpp
60	ACALD	ACALDtex	ALCD2x	ALDD2x	CSND	CYTDtex	NDPK3	THMDtex
61	ACALD	ACALDtex	ALCD2x	ALDD2x	CSND	NDPK3	NTD4	NTD5
62	ACALD	ACALDtex	ALCD2x	ALDD2x	CSND	NDPK3	NTD4	THMDt2rpp
63	ACALD	ACALDtex	ALCD2x	ALDD2x	CSND	NDPK3	NTD4	THMDtex
64	ACALD	ACALDtex	ALDD2x	CMPN	CYTDt2rpp	ETOHt2rpp	NDPK3	NTD5
65	ACALD	ACALDtex	ALDD2x	CMPN	CYTDt2rpp	ETOHt2rpp	NDPK3	THMDt2rpp
66	ACALD	ACALDtex	ALDD2x	CMPN	CYTDt2rpp	ETOHt2rpp	NDPK3	THMDtex
67	ACALD	ACALDtex	ALDD2x	CMPN	CYTDt2rpp	ETOHtex	NDPK3	NTD5
68	ACALD	ACALDtex	ALDD2x	CMPN	CYTDt2rpp	ETOHtex	NDPK3	THMDt2rpp
69	ACALD	ACALDtex	ALDD2x	CMPN	CYTDt2rpp	ETOHtex	NDPK3	THMDtex
70	ACALD	ACALDtex	ALDD2x	CMPN	CYTDtex	ETOHt2rpp	NDPK3	NTD5
71	ACALD	ACALDtex	ALDD2x	CMPN	CYTDtex	ETOHt2rpp	NDPK3	THMDt2rpp
72	ACALD	ACALDtex	ALDD2x	CMPN	CYTDtex	ETOHt2rpp	NDPK3	THMDtex
73	ACALD	ACALDtex	ALDD2x	CMPN	CYTDtex	ETOHtex	NDPK3	NTD5
74	ACALD	ACALDtex	ALDD2x	CMPN	CYTDtex	ETOHtex	NDPK3	THMDt2rpp
75	ACALD	ACALDtex	ALDD2x	CMPN	CYTDtex	ETOHtex	NDPK3	THMDtex
76	ACALD	ACALDtex	ALDD2x	CMPN	ETOHt2rpp	NDPK3	NTD4	NTD5
77	ACALD	ACALDtex	ALDD2x	CMPN	ETOHt2rpp	NDPK3	NTD4	THMDt2rpp
78	ACALD	ACALDtex	ALDD2x	CMPN	ETOHt2rpp	NDPK3	NTD4	THMDtex
79	ACALD	ACALDtex	ALDD2x	CMPN	ETOHtex	NDPK3	NTD4	NTD5
80	ACALD	ACALDtex	ALDD2x	CMPN	ETOHtex	NDPK3	NTD4	THMDt2rpp
81	ACALD	ACALDtex	ALDD2x	CMPN	ETOHtex	NDPK3	NTD4	THMDtex
82	ACALD	ACALDtex	ALDD2x	CSND	CYTDt2rpp	ETOHt2rpp	NDPK3	NTD5
83	ACALD	ACALDtex	ALDD2x	CSND	CYTDt2rpp	ETOHt2rpp	NDPK3	THMDt2rpp
84	ACALD	ACALDtex	ALDD2x	CSND	CYTDt2rpp	ETOHt2rpp	NDPK3	THMDtex
85	ACALD	ACALDtex	ALDD2x	CSND	CYTDt2rpp	ETOHtex	NDPK3	NTD5
86	ACALD	ACALDtex	ALDD2x	CSND	CYTDt2rpp	ETOHtex	NDPK3	THMDt2rpp
87	ACALD	ACALDtex	ALDD2x	CSND	CYTDt2rpp	ETOHtex	NDPK3	THMDtex
88	ACALD	ACALDtex	ALDD2x	CSND	CYTDtex	ETOHt2rpp	NDPK3	NTD5
89	ACALD	ACALDtex	ALDD2x	CSND	CYTDtex	ETOHt2rpp	NDPK3	THMDt2rpp
90	ACALD	ACALDtex	ALDD2x	CSND	CYTDtex	ETOHt2rpp	NDPK3	THMDtex
91	ACALD	ACALDtex	ALDD2x	CSND	CYTDtex	ETOHtex	NDPK3	NTD5
92	ACALD	ACALDtex	ALDD2x	CSND	CYTDtex	ETOHtex	NDPK3	THMDt2rpp
93	ACALD	ACALDtex	ALDD2x	CSND	CYTDtex	ETOHtex	NDPK3	THMDtex
94	ACALD	ACALDtex	ALDD2x	CSND	ETOHt2rpp	NDPK3	NTD4	NTD5
95	ACALD	ACALDtex	ALDD2x	CSND	ETOHt2rpp	NDPK3	NTD4	THMDt2rpp
96	ACALD	ACALDtex	ALDD2x	CSND	ETOHt2rpp	NDPK3	NTD4	THMDtex
97	ACALD	ACALDtex	ALDD2x	CSND	ETOHtex	NDPK3	NTD4	NTD5
98	ACALD	ACALDtex	ALDD2x	CSND	ETOHtex	NDPK3	NTD4	THMDt2rpp
99	ACALD	ACALDtex	ALDD2x	CSND	ETOHtex	NDPK3	NTD4	THMDtex
100	ACGAMK	CO2tex	D_LACt2pp	GLCDpp	GLCt2pp	PPS	PYRt2rpp	VALt2rpp
101	ACGAMK	CO2tex	D_LACt2pp	GLCDpp	GLCt2pp	PPS	PYRt2rpp	VALtex
102	ACGAMK	CO2tex	D_LACt2pp	GLCDpp	GLCt2pp	PPS	PYRtex	VALt2rpp
103	ACGAMK	CO2tex	D_LACt2pp	GLCDpp	GLCt2pp	PPS	PYRtex	VALtex
104	ACGAMK	CO2tex	D_LACt2pp	GLCDpp	HEX1	PPS	PYRt2rpp	VALt2rpp
105	ACGAMK	CO2tex	D_LACt2pp	GLCDpp	HEX1	PPS	PYRt2rpp	VALtex
106	ACGAMK	CO2tex	D_LACt2pp	GLCDpp	HEX1	PPS	PYRtex	VALt2rpp
107	ACGAMK	CO2tex	D_LACt2pp	GLCDpp	HEX1	PPS	PYRtex	VALtex
108	ACGAMK	CO2tex	D_LACt2pp	GLCNt2rpp	GLCt2pp	PPS	PYRt2rpp	VALt2rpp
109	ACGAMK	CO2tex	D_LACt2pp	GLCNt2rpp	GLCt2pp	PPS	PYRt2rpp	VALtex
110	ACGAMK	CO2tex	D_LACt2pp	GLCNt2rpp	GLCt2pp	PPS	PYRtex	VALt2rpp
111	ACGAMK	CO2tex	D_LACt2pp	GLCNt2rpp	GLCt2pp	PPS	PYRtex	VALtex
112	ACGAMK	CO2tex	D_LACt2pp	GLCNt2rpp	HEX1	PPS	PYRt2rpp	VALt2rpp
113	ACGAMK	CO2tex	D_LACt2pp	GLCNt2rpp	HEX1	PPS	PYRt2rpp	VALtex
114	ACGAMK	CO2tex	D_LACt2pp	GLCNt2rpp	HEX1	PPS	PYRtex	VALt2rpp
115	ACGAMK	CO2tex	D_LACt2pp	GLCNt2rpp	HEX1	PPS	PYRtex	VALtex
116	ACGAMK	CO2tex	D_LACt2pp	GLCt2pp	GNK	PPS	PYRt2rpp	VALt2rpp
117	ACGAMK	CO2tex	D_LACt2pp	GLCt2pp	GNK	PPS	PYRt2rpp	VALtex
118	ACGAMK	CO2tex	D_LACt2pp	GLCt2pp	GNK	PPS	PYRtex	VALt2rpp
119	ACGAMK	CO2tex	D_LACt2pp	GLCt2pp	GNK	PPS	PYRtex	VALtex
120	ACGAMK	CO2tex	D_LACt2pp	GNK	HEX1	PPS	PYRt2rpp	VALt2rpp
121	ACGAMK	CO2tex	D_LACt2pp	GNK	HEX1	PPS	PYRt2rpp	VALtex
122	ACGAMK	CO2tex	D_LACt2pp	GNK	HEX1	PPS	PYRtex	VALt2rpp
123	ACGAMK	CO2tex	D_LACt2pp	GNK	HEX1	PPS	PYRtex	VALtex
124	ACGAMK	CO2tex	D_LACtex	GLCDpp	GLCt2pp	PPS	PYRt2rpp	VALt2rpp
125	ACGAMK	CO2tex	D_LACtex	GLCDpp	GLCt2pp	PPS	PYRt2rpp	VALtex
126	ACGAMK	CO2tex	D_LACtex	GLCDpp	GLCt2pp	PPS	PYRtex	VALt2rpp
127	ACGAMK	CO2tex	D_LACtex	GLCDpp	GLCt2pp	PPS	PYRtex	VALtex
128	ACGAMK	CO2tex	D_LACtex	GLCDpp	HEX1	PPS	PYRt2rpp	VALt2rpp
129	ACGAMK	CO2tex	D_LACtex	GLCDpp	HEX1	PPS	PYRt2rpp	VALtex
130	ACGAMK	CO2tex	D_LACtex	GLCDpp	HEX1	PPS	PYRtex	VALt2rpp
131	ACGAMK	CO2tex	D_LACtex	GLCDpp	HEX1	PPS	PYRtex	VALtex
132	ACGAMK	CO2tex	D_LACtex	GLCNt2rpp	GLCt2pp	PPS	PYRt2rpp	VALt2rpp
133	ACGAMK	CO2tex	D_LACtex	GLCNt2rpp	GLCt2pp	PPS	PYRt2rpp	VALtex
134	ACGAMK	CO2tex	D_LACtex	GLCNt2rpp	GLCt2pp	PPS	PYRtex	VALt2rpp
135	ACGAMK	CO2tex	D_LACtex	GLCNt2rpp	GLCt2pp	PPS	PYRtex	VALtex
136	ACGAMK	CO2tex	D_LACtex	GLCNt2rpp	HEX1	PPS	PYRt2rpp	VALt2rpp
137	ACGAMK	CO2tex	D_LACtex	GLCNt2rpp	HEX1	PPS	PYRt2rpp	VALtex
138	ACGAMK	CO2tex	D_LACtex	GLCNt2rpp	HEX1	PPS	PYRtex	VALt2rpp
139	ACGAMK	CO2tex	D_LACtex	GLCNt2rpp	HEX1	PPS	PYRtex	VALtex
140	ACGAMK	CO2tex	D_LACtex	GLCt2pp	GNK	PPS	PYRt2rpp	VALt2rpp
141	ACGAMK	CO2tex	D_LACtex	GLCt2pp	GNK	PPS	PYRt2rpp	VALtex
142	ACGAMK	CO2tex	D_LACtex	GLCt2pp	GNK	PPS	PYRtex	VALt2rpp
143	ACGAMK	CO2tex	D_LACtex	GLCt2pp	GNK	PPS	PYRtex	VALtex
144	ACGAMK	CO2tex	D_LACtex	GNK	HEX1	PPS	PYRt2rpp	VALt2rpp
145	ACGAMK	CO2tex	D_LACtex	GNK	HEX1	PPS	PYRt2rpp	VALtex
146	ACGAMK	CO2tex	D_LACtex	GNK	HEX1	PPS	PYRtex	VALt2rpp
147	ACGAMK	CO2tex	D_LACtex	GNK	HEX1	PPS	PYRtex	VALtex
148	ACGAMK	CO2tex	GLCDpp	GLCt2pp	LDH_D	PPS	PYRt2rpp	VALt2rpp
149	ACGAMK	CO2tex	GLCDpp	GLCt2pp	LDH_D	PPS	PYRt2rpp	VALtex
150	ACGAMK	CO2tex	GLCDpp	GLCt2pp	LDH_D	PPS	PYRtex	VALt2rpp
151	ACGAMK	CO2tex	GLCDpp	GLCt2pp	LDH_D	PPS	PYRtex	VALtex
152	ACGAMK	CO2tex	GLCDpp	HEX1	LDH_D	PPS	PYRt2rpp	VALt2rpp
153	ACGAMK	CO2tex	GLCDpp	HEX1	LDH_D	PPS	PYRt2rpp	VALtex
154	ACGAMK	CO2tex	GLCDpp	HEX1	LDH_D	PPS	PYRtex	VALt2rpp
155	ACGAMK	CO2tex	GLCDpp	HEX1	LDH_D	PPS	PYRtex	VALtex
156	ACGAMK	CO2tex	GLCNt2rpp	GLCt2pp	LDH_D	PPS	PYRt2rpp	VALt2rpp
157	ACGAMK	CO2tex	GLCNt2rpp	GLCt2pp	LDH_D	PPS	PYRt2rpp	VALtex
158	ACGAMK	CO2tex	GLCNt2rpp	GLCt2pp	LDH_D	PPS	PYRtex	VALt2rpp
159	ACGAMK	CO2tex	GLCNt2rpp	GLCt2pp	LDH_D	PPS	PYRtex	VALtex
160	ACGAMK	CO2tex	GLCNt2rpp	HEX1	LDH_D	PPS	PYRt2rpp	VALt2rpp
161	ACGAMK	CO2tex	GLCNt2rpp	HEX1	LDH_D	PPS	PYRt2rpp	VALtex
162	ACGAMK	CO2tex	GLCNt2rpp	HEX1	LDH_D	PPS	PYRtex	VALt2rpp
163	ACGAMK	CO2tex	GLCNt2rpp	HEX1	LDH_D	PPS	PYRtex	VALtex
164	ACGAMK	CO2tex	GLCt2pp	GNK	LDH_D	PPS	PYRt2rpp	VALt2rpp
165	ACGAMK	CO2tex	GLCt2pp	GNK	LDH_D	PPS	PYRt2rpp	VALtex
166	ACGAMK	CO2tex	GLCt2pp	GNK	LDH_D	PPS	PYRtex	VALt2rpp
167	ACGAMK	CO2tex	GLCt2pp	GNK	LDH_D	PPS	PYRtex	VALtex
168	ACGAMK	CO2tex	GNK	HEX1	LDH_D	PPS	PYRt2rpp	VALt2rpp
169	ACGAMK	CO2tex	GNK	HEX1	LDH_D	PPS	PYRt2rpp	VALtex
170	ACGAMK	CO2tex	GNK	HEX1	LDH_D	PPS	PYRtex	VALt2rpp
171	ACGAMK	CO2tex	GNK	HEX1	LDH_D	PPS	PYRtex	VALtex
172	ACM6PH	CO2tex	D_LACt2pp	GLCDpp	GLCt2pp	PPS	PYRt2rpp	VALt2rpp
173	ACM6PH	CO2tex	D_LACt2pp	GLCDpp	GLCt2pp	PPS	PYRt2rpp	VALtex
174	ACM6PH	CO2tex	D_LACt2pp	GLCDpp	GLCt2pp	PPS	PYRtex	VALt2rpp
175	ACM6PH	CO2tex	D_LACt2pp	GLCDpp	GLCt2pp	PPS	PYRtex	VALtex
176	ACM6PH	CO2tex	D_LACt2pp	GLCDpp	HEX1	PPS	PYRt2rpp	VALt2rpp
177	ACM6PH	CO2tex	D_LACt2pp	GLCDpp	HEX1	PPS	PYRt2rpp	VALtex
178	ACM6PH	CO2tex	D_LACt2pp	GLCDpp	HEX1	PPS	PYRtex	VALt2rpp
179	ACM6PH	CO2tex	D_LACt2pp	GLCDpp	HEX1	PPS	PYRtex	VALtex
180	ACM6PH	CO2tex	D_LACt2pp	GLCNt2rpp	GLCt2pp	PPS	PYRt2rpp	VALt2rpp
181	ACM6PH	CO2tex	D_LACt2pp	GLCNt2rpp	GLCt2pp	PPS	PYRt2rpp	VALtex
182	ACM6PH	CO2tex	D_LACt2pp	GLCNt2rpp	GLCt2pp	PPS	PYRtex	VALt2rpp
183	ACM6PH	CO2tex	D_LACt2pp	GLCNt2rpp	GLCt2pp	PPS	PYRtex	VALtex
184	ACM6PH	CO2tex	D_LACt2pp	GLCNt2rpp	HEX1	PPS	PYRt2rpp	VALt2rpp
185	ACM6PH	CO2tex	D_LACt2pp	GLCNt2rpp	HEX1	PPS	PYRt2rpp	VALtex
186	ACM6PH	CO2tex	D_LACt2pp	GLCNt2rpp	HEX1	PPS	PYRtex	VALt2rpp
187	ACM6PH	CO2tex	D_LACt2pp	GLCNt2rpp	HEX1	PPS	PYRtex	VALtex
188	ACM6PH	CO2tex	D_LACt2pp	GLCt2pp	GNK	PPS	PYRt2rpp	VALt2rpp
189	ACM6PH	CO2tex	D_LACt2pp	GLCt2pp	GNK	PPS	PYRt2rpp	VALtex
190	ACM6PH	CO2tex	D_LACt2pp	GLCt2pp	GNK	PPS	PYRtex	VALt2rpp
191	ACM6PH	CO2tex	D_LACt2pp	GLCt2pp	GNK	PPS	PYRtex	VALtex
192	ACM6PH	CO2tex	D_LACt2pp	GNK	HEX1	PPS	PYRt2rpp	VALt2rpp
193	ACM6PH	CO2tex	D_LACt2pp	GNK	HEX1	PPS	PYRt2rpp	VALtex
194	ACM6PH	CO2tex	D_LACt2pp	GNK	HEX1	PPS	PYRtex	VALt2rpp
195	ACM6PH	CO2tex	D_LACt2pp	GNK	HEX1	PPS	PYRtex	VALtex
196	ACM6PH	CO2tex	D_LACtex	GLCDpp	GLCt2pp	PPS	PYRt2rpp	VALt2rpp
197	ACM6PH	CO2tex	D_LACtex	GLCDpp	GLCt2pp	PPS	PYRt2rpp	VALtex
198	ACM6PH	CO2tex	D_LACtex	GLCDpp	GLCt2pp	PPS	PYRtex	VALt2rpp
199	ACM6PH	CO2tex	D_LACtex	GLCDpp	GLCt2pp	PPS	PYRtex	VALtex
200	ACM6PH	CO2tex	D_LACtex	GLCDpp	HEX1	PPS	PYRt2rpp	VALt2rpp
201	ACM6PH	CO2tex	D_LACtex	GLCDpp	HEX1	PPS	PYRt2rpp	VALtex
202	ACM6PH	CO2tex	D_LACtex	GLCDpp	HEX1	PPS	PYRtex	VALt2rpp
203	ACM6PH	CO2tex	D_LACtex	GLCDpp	HEX1	PPS	PYRtex	VALtex
204	ACM6PH	CO2tex	D_LACtex	GLCNt2rpp	GLCt2pp	PPS	PYRt2rpp	VALt2rpp
205	ACM6PH	CO2tex	D_LACtex	GLCNt2rpp	GLCt2pp	PPS	PYRt2rpp	VALtex
206	ACM6PH	CO2tex	D_LACtex	GLCNt2rpp	GLCt2pp	PPS	PYRtex	VALt2rpp
207	ACM6PH	CO2tex	D_LACtex	GLCNt2rpp	GLCt2pp	PPS	PYRtex	VALtex
208	ACM6PH	CO2tex	D_LACtex	GLCNt2rpp	HEX1	PPS	PYRt2rpp	VALt2rpp
209	ACM6PH	CO2tex	D_LACtex	GLCNt2rpp	HEX1	PPS	PYRt2rpp	VALtex
210	ACM6PH	CO2tex	D_LACtex	GLCNt2rpp	HEX1	PPS	PYRtex	VALt2rpp
211	ACM6PH	CO2tex	D_LACtex	GLCNt2rpp	HEX1	PPS	PYRtex	VALtex
212	ACM6PH	CO2tex	D_LACtex	GLCt2pp	GNK	PPS	PYRt2rpp	VALt2rpp
213	ACM6PH	CO2tex	D_LACtex	GLCt2pp	GNK	PPS	PYRt2rpp	VALtex
214	ACM6PH	CO2tex	D_LACtex	GLCt2pp	GNK	PPS	PYRtex	VALt2rpp
215	ACM6PH	CO2tex	D_LACtex	GLCt2pp	GNK	PPS	PYRtex	VALtex
216	ACM6PH	CO2tex	D_LACtex	GNK	HEX1	PPS	PYRt2rpp	VALt2rpp
217	ACM6PH	CO2tex	D_LACtex	GNK	HEX1	PPS	PYRt2rpp	VALtex
218	ACM6PH	CO2tex	D_LACtex	GNK	HEX1	PPS	PYRtex	VALt2rpp
219	ACM6PH	CO2tex	D_LACtex	GNK	HEX1	PPS	PYRtex	VALtex
220	ACM6PH	CO2tex	GLCDpp	GLCt2pp	LDH_D	PPS	PYRt2rpp	VALt2rpp
221	ACM6PH	CO2tex	GLCDpp	GLCt2pp	LDH_D	PPS	PYRt2rpp	VALtex
222	ACM6PH	CO2tex	GLCDpp	GLCt2pp	LDH_D	PPS	PYRtex	VALt2rpp
223	ACM6PH	CO2tex	GLCDpp	GLCt2pp	LDH_D	PPS	PYRtex	VALtex
224	ACM6PH	CO2tex	GLCDpp	HEX1	LDH_D	PPS	PYRt2rpp	VALt2rpp
225	ACM6PH	CO2tex	GLCDpp	HEX1	LDH_D	PPS	PYRt2rpp	VALtex
226	ACM6PH	CO2tex	GLCDpp	HEX1	LDH_D	PPS	PYRtex	VALt2rpp
227	ACM6PH	CO2tex	GLCDpp	HEX1	LDH_D	PPS	PYRtex	VALtex
228	ACM6PH	CO2tex	GLCNt2rpp	GLCt2pp	LDH_D	PPS	PYRt2rpp	VALt2rpp
229	ACM6PH	CO2tex	GLCNt2rpp	GLCt2pp	LDH_D	PPS	PYRt2rpp	VALtex
230	ACM6PH	CO2tex	GLCNt2rpp	GLCt2pp	LDH_D	PPS	PYRtex	VALt2rpp
231	ACM6PH	CO2tex	GLCNt2rpp	GLCt2pp	LDH_D	PPS	PYRtex	VALtex
232	ACM6PH	CO2tex	GLCNt2rpp	HEX1	LDH_D	PPS	PYRt2rpp	VALt2rpp
233	ACM6PH	CO2tex	GLCNt2rpp	HEX1	LDH_D	PPS	PYRt2rpp	VALtex
234	ACM6PH	CO2tex	GLCNt2rpp	HEX1	LDH_D	PPS	PYRtex	VALt2rpp
235	ACM6PH	CO2tex	GLCNt2rpp	HEX1	LDH_D	PPS	PYRtex	VALtex
236	ACM6PH	CO2tex	GLCt2pp	GNK	LDH_D	PPS	PYRt2rpp	VALt2rpp
237	ACM6PH	CO2tex	GLCt2pp	GNK	LDH_D	PPS	PYRt2rpp	VALtex
238	ACM6PH	CO2tex	GLCt2pp	GNK	LDH_D	PPS	PYRtex	VALt2rpp
239	ACM6PH	CO2tex	GLCt2pp	GNK	LDH_D	PPS	PYRtex	VALtex
240	ACM6PH	CO2tex	GNK	HEX1	LDH_D	PPS	PYRt2rpp	VALt2rpp
241	ACM6PH	CO2tex	GNK	HEX1	LDH_D	PPS	PYRt2rpp	VALtex
242	ACM6PH	CO2tex	GNK	HEX1	LDH_D	PPS	PYRtex	VALt2rpp
243	ACM6PH	CO2tex	GNK	HEX1	LDH_D	PPS	PYRtex	VALtex
244	ACt2rpp	AMPTASECG	CGLYtex	GLUt2rpp	GLYCLTt4pp	SERt2rpp	THRt2pp	THRt2rpp
245	ACt2rpp	AMPTASECG	CGLYtex	GLUt2rpp	GLYCLTt4pp	SERt4pp	THRt2pp	THRt2rpp
246	ACt2rpp	CGLYabcpp	CGLYtex	GLUt2rpp	GLYCLTt4pp	SERt2rpp	THRt2pp	THRt2rpp
247	ACt2rpp	CGLYabcpp	CGLYtex	GLUt2rpp	GLYCLTt4pp	SERt4pp	THRt2pp	THRt2rpp
248	ACt4pp	AMPTASECG	CGLYtex	GLUt2rpp	GLYCLTt4pp	SERt2rpp	THRt2pp	THRt2rpp
249	ACt4pp	AMPTASECG	CGLYtex	GLUt2rpp	GLYCLTt4pp	SERt4pp	THRt2pp	THRt2rpp
250	ACt4pp	CGLYabcpp	CGLYtex	GLUt2rpp	GLYCLTt4pp	SERt2rpp	THRt2pp	THRt2rpp
251	ACt4pp	CGLYabcpp	CGLYtex	GLUt2rpp	GLYCLTt4pp	SERt4pp	THRt2pp	THRt2rpp
252	ADA	ADD	CBMKr	CBPS	GUAD	NTD10	NTD11	PUNP6
253	ADA	ADD	CBMKr	CBPS	GUAD	NTD11	PUNP6	PUNP7
254	ADA	ADD	CMPN	DADA	DRPA	IMPD	NTD11	NTD2
255	ADA	ADD	CMPN	DADA	DRPA	IMPD	NTD11	PYNP2r
256	ADA	ADD	CMPN	DADA	IMPD	NTD11	NTD2	PPM2
257	ADA	ADD	CMPN	DADA	IMPD	NTD11	PPM2	PYNP2r
258	ADA	ADD	CMPN	DRPA	IMPD	NTD11	NTD2	PUNP2
259	ADA	ADD	CMPN	DRPA	IMPD	NTD11	PUNP2	PYNP2r
260	ADA	ADD	CMPN	IMPD	NTD11	NTD2	PPM2	PUNP2
261	ADA	ADD	CMPN	IMPD	NTD11	PPM2	PUNP2	PYNP2r
262	ADA	ADD	CSND	DADA	DRPA	IMPD	NTD11	NTD2
263	ADA	ADD	CSND	DADA	DRPA	IMPD	NTD11	PYNP2r
264	ADA	ADD	CSND	DADA	IMPD	NTD11	NTD2	PPM2
265	ADA	ADD	CSND	DADA	IMPD	NTD11	PPM2	PYNP2r
266	ADA	ADD	CSND	DRPA	IMPD	NTD11	NTD2	PUNP2
267	ADA	ADD	CSND	DRPA	IMPD	NTD11	PUNP2	PYNP2r
268	ADA	ADD	CSND	IMPD	NTD11	NTD2	PPM2	PUNP2
269	ADA	ADD	CSND	IMPD	NTD11	PPM2	PUNP2	PYNP2r
270	ADA	ADD	DADK	IMPD	NTD11	NTD12	NTPP5	PUNP2
271	ADA	ADD	DADK	IMPD	NTD11	NTPP10	NTPP5	PUNP2
272	ADA	ADD	GUAD	NTD10	NTD11	PGM	PPS	PUNP6
273	ADA	ADD	GUAD	NTD11	PGM	PPS	PUNP6	PUNP7
274	ADD	CBMKr	CBPS	DADA	DRPA	GUAD	NTD10	PUNP5
275	ADD	CBMKr	CBPS	DADA	DRPA	GUAD	PUNP5	PUNP7
276	ADD	CBMKr	CBPS	DADA	DRPA	NTD10	PUNP3	PUNP5
277	ADD	CBMKr	CBPS	DADA	DRPA	PUNP3	PUNP5	PUNP7
278	ADD	CBMKr	CBPS	DADA	GUAD	NTD10	NTD12	PUNP5
279	ADD	CBMKr	CBPS	DADA	GUAD	NTD10	NTPP10	PUNP5
280	ADD	CBMKr	CBPS	DADA	GUAD	NTD10	PPM2	PUNP5
281	ADD	CBMKr	CBPS	DADA	GUAD	NTD12	PUNP5	PUNP7
282	ADD	CBMKr	CBPS	DADA	GUAD	NTPP10	PUNP5	PUNP7
283	ADD	CBMKr	CBPS	DADA	GUAD	PPM2	PUNP5	PUNP7
284	ADD	CBMKr	CBPS	DADA	NTD10	PPM2	PUNP3	PUNP5
285	ADD	CBMKr	CBPS	DADA	PPM2	PUNP3	PUNP5	PUNP7
286	ADD	CBMKr	CBPS	DRPA	GUAD	NTD10	PUNP2	PUNP5
287	ADD	CBMKr	CBPS	DRPA	GUAD	PUNP2	PUNP5	PUNP7
288	ADD	CBMKr	CBPS	DRPA	NTD10	PUNP2	PUNP3	PUNP5
289	ADD	CBMKr	CBPS	DRPA	NTD10	PUNP3	PUNP5	PUNP6
290	ADD	CBMKr	CBPS	DRPA	PUNP2	PUNP3	PUNP5	PUNP7
291	ADD	CBMKr	CBPS	DRPA	PUNP3	PUNP5	PUNP6	PUNP7
292	ADD	CBMKr	CBPS	GUAD	NTD10	PPM2	PUNP2	PUNP5
293	ADD	CBMKr	CBPS	GUAD	PPM2	PUNP2	PUNP5	PUNP7
294	ADD	CBMKr	CBPS	NTD10	PPM2	PUNP2	PUNP3	PUNP5
295	ADD	CBMKr	CBPS	NTD10	PPM2	PUNP3	PUNP5	PUNP6
296	ADD	CBMKr	CBPS	NTD10	PUNP3	PUNP4	PUNP5	PUNP6
297	ADD	CBMKr	CBPS	PPM2	PUNP2	PUNP3	PUNP5	PUNP7
298	ADD	CBMKr	CBPS	PPM2	PUNP3	PUNP5	PUNP6	PUNP7
299	ADD	CBMKr	CBPS	PUNP3	PUNP4	PUNP5	PUNP6	PUNP7
300	ADD	DADA	DRPA	GUAD	NTD10	PGM	PPS	PUNP5
301	ADD	DADA	DRPA	GUAD	PGM	PPS	PUNP5	PUNP7
302	ADD	DADA	DRPA	NTD10	PGM	PPS	PUNP3	PUNP5
303	ADD	DADA	DRPA	PGM	PPS	PUNP3	PUNP5	PUNP7
304	ADD	DADA	GUAD	NTD10	NTD12	PGM	PPS	PUNP5
305	ADD	DADA	GUAD	NTD10	NTPP10	PGM	PPS	PUNP5
306	ADD	DADA	GUAD	NTD10	PGM	PPM2	PPS	PUNP5
307	ADD	DADA	GUAD	NTD12	PGM	PPS	PUNP5	PUNP7
308	ADD	DADA	GUAD	NTPP10	PGM	PPS	PUNP5	PUNP7
309	ADD	DADA	GUAD	PGM	PPM2	PPS	PUNP5	PUNP7
310	ADD	DADA	NTD10	PGM	PPM2	PPS	PUNP3	PUNP5
311	ADD	DADA	PGM	PPM2	PPS	PUNP3	PUNP5	PUNP7
312	ADD	DRPA	GUAD	NTD10	PGM	PPS	PUNP2	PUNP5
313	ADD	DRPA	GUAD	PGM	PPS	PUNP2	PUNP5	PUNP7
314	ADD	DRPA	NTD10	PGM	PPS	PUNP2	PUNP3	PUNP5
315	ADD	DRPA	NTD10	PGM	PPS	PUNP3	PUNP5	PUNP6
316	ADD	DRPA	PGM	PPS	PUNP2	PUNP3	PUNP5	PUNP7
317	ADD	DRPA	PGM	PPS	PUNP3	PUNP5	PUNP6	PUNP7
318	ADD	GUAD	NTD10	PGM	PPM2	PPS	PUNP2	PUNP5
319	ADD	GUAD	PGM	PPM2	PPS	PUNP2	PUNP5	PUNP7
320	ADD	NTD10	PGM	PPM2	PPS	PUNP2	PUNP3	PUNP5
321	ADD	NTD10	PGM	PPM2	PPS	PUNP3	PUNP5	PUNP6
322	ADD	NTD10	PGM	PPS	PUNP3	PUNP4	PUNP5	PUNP6
323	ADD	PGM	PPM2	PPS	PUNP2	PUNP3	PUNP5	PUNP7
324	ADD	PGM	PPM2	PPS	PUNP3	PUNP5	PUNP6	PUNP7
325	ADD	PGM	PPS	PUNP3	PUNP4	PUNP5	PUNP6	PUNP7
326	ADEt2rpp	ADPT	HXAND	HXPRT	HYXNtex	INSK	INSt2rpp	PUNP1
327	ADEt2rpp	ADPT	HXAND	HXPRT	HYXNtex	INSK	INStex	PUNP1
328	ADEt2rpp	ADPT	HXAND	HXPRT	HYXNtpp	INSK	INSt2rpp	PUNP1
329	ADEt2rpp	ADPT	HXAND	HXPRT	HYXNtpp	INSK	INStex	PUNP1
330	ADEtex	ADPT	HXAND	HXPRT	HYXNtex	INSK	INSt2rpp	PUNP1
331	ADEtex	ADPT	HXAND	HXPRT	HYXNtex	INSK	INStex	PUNP1
332	ADEtex	ADPT	HXAND	HXPRT	HYXNtpp	INSK	INSt2rpp	PUNP1
333	ADEtex	ADPT	HXAND	HXPRT	HYXNtpp	INSK	INStex	PUNP1
334	AGDC	CO2tex	D_LACt2pp	GLCDpp	GLCt2pp	PPS	PYRt2rpp	VALt2rpp
335	AGDC	CO2tex	D_LACt2pp	GLCDpp	GLCt2pp	PPS	PYRt2rpp	VALtex
336	AGDC	CO2tex	D_LACt2pp	GLCDpp	GLCt2pp	PPS	PYRtex	VALt2rpp
337	AGDC	CO2tex	D_LACt2pp	GLCDpp	GLCt2pp	PPS	PYRtex	VALtex
338	AGDC	CO2tex	D_LACt2pp	GLCDpp	HEX1	PPS	PYRt2rpp	VALt2rpp
339	AGDC	CO2tex	D_LACt2pp	GLCDpp	HEX1	PPS	PYRt2rpp	VALtex
340	AGDC	CO2tex	D_LACt2pp	GLCDpp	HEX1	PPS	PYRtex	VALt2rpp
341	AGDC	CO2tex	D_LACt2pp	GLCDpp	HEX1	PPS	PYRtex	VALtex
342	AGDC	CO2tex	D_LACt2pp	GLCNt2rpp	GLCt2pp	PPS	PYRt2rpp	VALt2rpp
343	AGDC	CO2tex	D_LACt2pp	GLCNt2rpp	GLCt2pp	PPS	PYRt2rpp	VALtex
344	AGDC	CO2tex	D_LACt2pp	GLCNt2rpp	GLCt2pp	PPS	PYRtex	VALt2rpp
345	AGDC	CO2tex	D_LACt2pp	GLCNt2rpp	GLCt2pp	PPS	PYRtex	VALtex
346	AGDC	CO2tex	D_LACt2pp	GLCNt2rpp	HEX1	PPS	PYRt2rpp	VALt2rpp
347	AGDC	CO2tex	D_LACt2pp	GLCNt2rpp	HEX1	PPS	PYRt2rpp	VALtex
348	AGDC	CO2tex	D_LACt2pp	GLCNt2rpp	HEX1	PPS	PYRtex	VALt2rpp
349	AGDC	CO2tex	D_LACt2pp	GLCNt2rpp	HEX1	PPS	PYRtex	VALtex
350	AGDC	CO2tex	D_LACt2pp	GLCt2pp	GNK	PPS	PYRt2rpp	VALt2rpp
351	AGDC	CO2tex	D_LACt2pp	GLCt2pp	GNK	PPS	PYRt2rpp	VALtex
352	AGDC	CO2tex	D_LACt2pp	GLCt2pp	GNK	PPS	PYRtex	VALt2rpp
353	AGDC	CO2tex	D_LACt2pp	GLCt2pp	GNK	PPS	PYRtex	VALtex
354	AGDC	CO2tex	D_LACt2pp	GNK	HEX1	PPS	PYRt2rpp	VALt2rpp
355	AGDC	CO2tex	D_LACt2pp	GNK	HEX1	PPS	PYRt2rpp	VALtex
356	AGDC	CO2tex	D_LACt2pp	GNK	HEX1	PPS	PYRtex	VALt2rpp
357	AGDC	CO2tex	D_LACt2pp	GNK	HEX1	PPS	PYRtex	VALtex
358	AGDC	CO2tex	D_LACtex	GLCDpp	GLCt2pp	PPS	PYRt2rpp	VALt2rpp
359	AGDC	CO2tex	D_LACtex	GLCDpp	GLCt2pp	PPS	PYRt2rpp	VALtex
360	AGDC	CO2tex	D_LACtex	GLCDpp	GLCt2pp	PPS	PYRtex	VALt2rpp
361	AGDC	CO2tex	D_LACtex	GLCDpp	GLCt2pp	PPS	PYRtex	VALtex
362	AGDC	CO2tex	D_LACtex	GLCDpp	HEX1	PPS	PYRt2rpp	VALt2rpp
363	AGDC	CO2tex	D_LACtex	GLCDpp	HEX1	PPS	PYRt2rpp	VALtex
364	AGDC	CO2tex	D_LACtex	GLCDpp	HEX1	PPS	PYRtex	VALt2rpp
365	AGDC	CO2tex	D_LACtex	GLCDpp	HEX1	PPS	PYRtex	VALtex
366	AGDC	CO2tex	D_LACtex	GLCNt2rpp	GLCt2pp	PPS	PYRt2rpp	VALt2rpp
367	AGDC	CO2tex	D_LACtex	GLCNt2rpp	GLCt2pp	PPS	PYRt2rpp	VALtex
368	AGDC	CO2tex	D_LACtex	GLCNt2rpp	GLCt2pp	PPS	PYRtex	VALt2rpp
369	AGDC	CO2tex	D_LACtex	GLCNt2rpp	GLCt2pp	PPS	PYRtex	VALtex
370	AGDC	CO2tex	D_LACtex	GLCNt2rpp	HEX1	PPS	PYRt2rpp	VALt2rpp
371	AGDC	CO2tex	D_LACtex	GLCNt2rpp	HEX1	PPS	PYRt2rpp	VALtex
372	AGDC	CO2tex	D_LACtex	GLCNt2rpp	HEX1	PPS	PYRtex	VALt2rpp
373	AGDC	CO2tex	D_LACtex	GLCNt2rpp	HEX1	PPS	PYRtex	VALtex
374	AGDC	CO2tex	D_LACtex	GLCt2pp	GNK	PPS	PYRt2rpp	VALt2rpp
375	AGDC	CO2tex	D_LACtex	GLCt2pp	GNK	PPS	PYRt2rpp	VALtex
376	AGDC	CO2tex	D_LACtex	GLCt2pp	GNK	PPS	PYRtex	VALt2rpp
377	AGDC	CO2tex	D_LACtex	GLCt2pp	GNK	PPS	PYRtex	VALtex
378	AGDC	CO2tex	D_LACtex	GNK	HEX1	PPS	PYRt2rpp	VALt2rpp
379	AGDC	CO2tex	D_LACtex	GNK	HEX1	PPS	PYRt2rpp	VALtex
380	AGDC	CO2tex	D_LACtex	GNK	HEX1	PPS	PYRtex	VALt2rpp
381	AGDC	CO2tex	D_LACtex	GNK	HEX1	PPS	PYRtex	VALtex
382	AGDC	CO2tex	GLCDpp	GLCt2pp	LDH_D	PPS	PYRt2rpp	VALt2rpp
383	AGDC	CO2tex	GLCDpp	GLCt2pp	LDH_D	PPS	PYRt2rpp	VALtex
384	AGDC	CO2tex	GLCDpp	GLCt2pp	LDH_D	PPS	PYRtex	VALt2rpp
385	AGDC	CO2tex	GLCDpp	GLCt2pp	LDH_D	PPS	PYRtex	VALtex
386	AGDC	CO2tex	GLCDpp	HEX1	LDH_D	PPS	PYRt2rpp	VALt2rpp
387	AGDC	CO2tex	GLCDpp	HEX1	LDH_D	PPS	PYRt2rpp	VALtex
388	AGDC	CO2tex	GLCDpp	HEX1	LDH_D	PPS	PYRtex	VALt2rpp
389	AGDC	CO2tex	GLCDpp	HEX1	LDH_D	PPS	PYRtex	VALtex
390	AGDC	CO2tex	GLCNt2rpp	GLCt2pp	LDH_D	PPS	PYRt2rpp	VALt2rpp
391	AGDC	CO2tex	GLCNt2rpp	GLCt2pp	LDH_D	PPS	PYRt2rpp	VALtex
392	AGDC	CO2tex	GLCNt2rpp	GLCt2pp	LDH_D	PPS	PYRtex	VALt2rpp
393	AGDC	CO2tex	GLCNt2rpp	GLCt2pp	LDH_D	PPS	PYRtex	VALtex
394	AGDC	CO2tex	GLCNt2rpp	HEX1	LDH_D	PPS	PYRt2rpp	VALt2rpp
395	AGDC	CO2tex	GLCNt2rpp	HEX1	LDH_D	PPS	PYRt2rpp	VALtex
396	AGDC	CO2tex	GLCNt2rpp	HEX1	LDH_D	PPS	PYRtex	VALt2rpp
397	AGDC	CO2tex	GLCNt2rpp	HEX1	LDH_D	PPS	PYRtex	VALtex
398	AGDC	CO2tex	GLCt2pp	GNK	LDH_D	PPS	PYRt2rpp	VALt2rpp
399	AGDC	CO2tex	GLCt2pp	GNK	LDH_D	PPS	PYRt2rpp	VALtex
400	AGDC	CO2tex	GLCt2pp	GNK	LDH_D	PPS	PYRtex	VALt2rpp
401	AGDC	CO2tex	GLCt2pp	GNK	LDH_D	PPS	PYRtex	VALtex
402	AGDC	CO2tex	GNK	HEX1	LDH_D	PPS	PYRt2rpp	VALt2rpp
403	AGDC	CO2tex	GNK	HEX1	LDH_D	PPS	PYRt2rpp	VALtex
404	AGDC	CO2tex	GNK	HEX1	LDH_D	PPS	PYRtex	VALt2rpp
405	AGDC	CO2tex	GNK	HEX1	LDH_D	PPS	PYRtex	VALtex
406	AGMH	CO2tex	D_LACt2pp	GLCDpp	GLCt2pp	PPS	PYRt2rpp	VALt2rpp
407	AGMH	CO2tex	D_LACt2pp	GLCDpp	GLCt2pp	PPS	PYRt2rpp	VALtex
408	AGMH	CO2tex	D_LACt2pp	GLCDpp	GLCt2pp	PPS	PYRtex	VALt2rpp
409	AGMH	CO2tex	D_LACt2pp	GLCDpp	GLCt2pp	PPS	PYRtex	VALtex
410	AGMH	CO2tex	D_LACt2pp	GLCDpp	HEX1	PPS	PYRt2rpp	VALt2rpp
411	AGMH	CO2tex	D_LACt2pp	GLCDpp	HEX1	PPS	PYRt2rpp	VALtex
412	AGMH	CO2tex	D_LACt2pp	GLCDpp	HEX1	PPS	PYRtex	VALt2rpp
413	AGMH	CO2tex	D_LACt2pp	GLCDpp	HEX1	PPS	PYRtex	VALtex
414	AGMH	CO2tex	D_LACt2pp	GLCNt2rpp	GLCt2pp	PPS	PYRt2rpp	VALt2rpp
415	AGMH	CO2tex	D_LACt2pp	GLCNt2rpp	GLCt2pp	PPS	PYRt2rpp	VALtex
416	AGMH	CO2tex	D_LACt2pp	GLCNt2rpp	GLCt2pp	PPS	PYRtex	VALt2rpp
417	AGMH	CO2tex	D_LACt2pp	GLCNt2rpp	GLCt2pp	PPS	PYRtex	VALtex
418	AGMH	CO2tex	D_LACt2pp	GLCNt2rpp	HEX1	PPS	PYRt2rpp	VALt2rpp
419	AGMH	CO2tex	D_LACt2pp	GLCNt2rpp	HEX1	PPS	PYRt2rpp	VALtex
420	AGMH	CO2tex	D_LACt2pp	GLCNt2rpp	HEX1	PPS	PYRtex	VALt2rpp
421	AGMH	CO2tex	D_LACt2pp	GLCNt2rpp	HEX1	PPS	PYRtex	VALtex
422	AGMH	CO2tex	D_LACt2pp	GLCt2pp	GNK	PPS	PYRt2rpp	VALt2rpp
423	AGMH	CO2tex	D_LACt2pp	GLCt2pp	GNK	PPS	PYRt2rpp	VALtex
424	AGMH	CO2tex	D_LACt2pp	GLCt2pp	GNK	PPS	PYRtex	VALt2rpp
425	AGMH	CO2tex	D_LACt2pp	GLCt2pp	GNK	PPS	PYRtex	VALtex
426	AGMH	CO2tex	D_LACt2pp	GNK	HEX1	PPS	PYRt2rpp	VALt2rpp
427	AGMH	CO2tex	D_LACt2pp	GNK	HEX1	PPS	PYRt2rpp	VALtex
428	AGMH	CO2tex	D_LACt2pp	GNK	HEX1	PPS	PYRtex	VALt2rpp
429	AGMH	CO2tex	D_LACt2pp	GNK	HEX1	PPS	PYRtex	VALtex
430	AGMH	CO2tex	D_LACtex	GLCDpp	GLCt2pp	PPS	PYRt2rpp	VALt2rpp
431	AGMH	CO2tex	D_LACtex	GLCDpp	GLCt2pp	PPS	PYRt2rpp	VALtex
432	AGMH	CO2tex	D_LACtex	GLCDpp	GLCt2pp	PPS	PYRtex	VALt2rpp
433	AGMH	CO2tex	D_LACtex	GLCDpp	GLCt2pp	PPS	PYRtex	VALtex
434	AGMH	CO2tex	D_LACtex	GLCDpp	HEX1	PPS	PYRt2rpp	VALt2rpp
435	AGMH	CO2tex	D_LACtex	GLCDpp	HEX1	PPS	PYRt2rpp	VALtex
436	AGMH	CO2tex	D_LACtex	GLCDpp	HEX1	PPS	PYRtex	VALt2rpp
437	AGMH	CO2tex	D_LACtex	GLCDpp	HEX1	PPS	PYRtex	VALtex
438	AGMH	CO2tex	D_LACtex	GLCNt2rpp	GLCt2pp	PPS	PYRt2rpp	VALt2rpp
439	AGMH	CO2tex	D_LACtex	GLCNt2rpp	GLCt2pp	PPS	PYRt2rpp	VALtex
440	AGMH	CO2tex	D_LACtex	GLCNt2rpp	GLCt2pp	PPS	PYRtex	VALt2rpp
441	AGMH	CO2tex	D_LACtex	GLCNt2rpp	GLCt2pp	PPS	PYRtex	VALtex
442	AGMH	CO2tex	D_LACtex	GLCNt2rpp	HEX1	PPS	PYRt2rpp	VALt2rpp
443	AGMH	CO2tex	D_LACtex	GLCNt2rpp	HEX1	PPS	PYRt2rpp	VALtex
444	AGMH	CO2tex	D_LACtex	GLCNt2rpp	HEX1	PPS	PYRtex	VALt2rpp
445	AGMH	CO2tex	D_LACtex	GLCNt2rpp	HEX1	PPS	PYRtex	VALtex
446	AGMH	CO2tex	D_LACtex	GLCt2pp	GNK	PPS	PYRt2rpp	VALt2rpp
447	AGMH	CO2tex	D_LACtex	GLCt2pp	GNK	PPS	PYRt2rpp	VALtex
448	AGMH	CO2tex	D_LACtex	GLCt2pp	GNK	PPS	PYRtex	VALt2rpp
449	AGMH	CO2tex	D_LACtex	GLCt2pp	GNK	PPS	PYRtex	VALtex
450	AGMH	CO2tex	D_LACtex	GNK	HEX1	PPS	PYRt2rpp	VALt2rpp
451	AGMH	CO2tex	D_LACtex	GNK	HEX1	PPS	PYRt2rpp	VALtex
452	AGMH	CO2tex	D_LACtex	GNK	HEX1	PPS	PYRtex	VALt2rpp
453	AGMH	CO2tex	D_LACtex	GNK	HEX1	PPS	PYRtex	VALtex
454	AGMt2pp	CO2tex	D_LACt2pp	GLCDpp	GLCt2pp	PPS	PYRt2rpp	VALt2rpp
455	AGMt2pp	CO2tex	D_LACt2pp	GLCDpp	GLCt2pp	PPS	PYRt2rpp	VALtex
456	AGMt2pp	CO2tex	D_LACt2pp	GLCDpp	GLCt2pp	PPS	PYRtex	VALt2rpp
457	AGMt2pp	CO2tex	D_LACt2pp	GLCDpp	GLCt2pp	PPS	PYRtex	VALtex
458	AGMt2pp	CO2tex	D_LACt2pp	GLCDpp	HEX1	PPS	PYRt2rpp	VALt2rpp
459	AGMt2pp	CO2tex	D_LACt2pp	GLCDpp	HEX1	PPS	PYRt2rpp	VALtex
460	AGMt2pp	CO2tex	D_LACt2pp	GLCDpp	HEX1	PPS	PYRtex	VALt2rpp
461	AGMt2pp	CO2tex	D_LACt2pp	GLCDpp	HEX1	PPS	PYRtex	VALtex
462	AGMt2pp	CO2tex	D_LACt2pp	GLCNt2rpp	GLCt2pp	PPS	PYRt2rpp	VALt2rpp
463	AGMt2pp	CO2tex	D_LACt2pp	GLCNt2rpp	GLCt2pp	PPS	PYRt2rpp	VALtex
464	AGMt2pp	CO2tex	D_LACt2pp	GLCNt2rpp	GLCt2pp	PPS	PYRtex	VALt2rpp
465	AGMt2pp	CO2tex	D_LACt2pp	GLCNt2rpp	GLCt2pp	PPS	PYRtex	VALtex
466	AGMt2pp	CO2tex	D_LACt2pp	GLCNt2rpp	HEX1	PPS	PYRt2rpp	VALt2rpp
467	AGMt2pp	CO2tex	D_LACt2pp	GLCNt2rpp	HEX1	PPS	PYRt2rpp	VALtex
468	AGMt2pp	CO2tex	D_LACt2pp	GLCNt2rpp	HEX1	PPS	PYRtex	VALt2rpp
469	AGMt2pp	CO2tex	D_LACt2pp	GLCNt2rpp	HEX1	PPS	PYRtex	VALtex
470	AGMt2pp	CO2tex	D_LACt2pp	GLCt2pp	GNK	PPS	PYRt2rpp	VALt2rpp
471	AGMt2pp	CO2tex	D_LACt2pp	GLCt2pp	GNK	PPS	PYRt2rpp	VALtex
472	AGMt2pp	CO2tex	D_LACt2pp	GLCt2pp	GNK	PPS	PYRtex	VALt2rpp
473	AGMt2pp	CO2tex	D_LACt2pp	GLCt2pp	GNK	PPS	PYRtex	VALtex
474	AGMt2pp	CO2tex	D_LACt2pp	GNK	HEX1	PPS	PYRt2rpp	VALt2rpp
475	AGMt2pp	CO2tex	D_LACt2pp	GNK	HEX1	PPS	PYRt2rpp	VALtex
476	AGMt2pp	CO2tex	D_LACt2pp	GNK	HEX1	PPS	PYRtex	VALt2rpp
477	AGMt2pp	CO2tex	D_LACt2pp	GNK	HEX1	PPS	PYRtex	VALtex
478	AGMt2pp	CO2tex	D_LACtex	GLCDpp	GLCt2pp	PPS	PYRt2rpp	VALt2rpp
479	AGMt2pp	CO2tex	D_LACtex	GLCDpp	GLCt2pp	PPS	PYRt2rpp	VALtex
480	AGMt2pp	CO2tex	D_LACtex	GLCDpp	GLCt2pp	PPS	PYRtex	VALt2rpp
481	AGMt2pp	CO2tex	D_LACtex	GLCDpp	GLCt2pp	PPS	PYRtex	VALtex
482	AGMt2pp	CO2tex	D_LACtex	GLCDpp	HEX1	PPS	PYRt2rpp	VALt2rpp
483	AGMt2pp	CO2tex	D_LACtex	GLCDpp	HEX1	PPS	PYRt2rpp	VALtex
484	AGMt2pp	CO2tex	D_LACtex	GLCDpp	HEX1	PPS	PYRtex	VALt2rpp
485	AGMt2pp	CO2tex	D_LACtex	GLCDpp	HEX1	PPS	PYRtex	VALtex
486	AGMt2pp	CO2tex	D_LACtex	GLCNt2rpp	GLCt2pp	PPS	PYRt2rpp	VALt2rpp
487	AGMt2pp	CO2tex	D_LACtex	GLCNt2rpp	GLCt2pp	PPS	PYRt2rpp	VALtex
488	AGMt2pp	CO2tex	D_LACtex	GLCNt2rpp	GLCt2pp	PPS	PYRtex	VALt2rpp
489	AGMt2pp	CO2tex	D_LACtex	GLCNt2rpp	GLCt2pp	PPS	PYRtex	VALtex
490	AGMt2pp	CO2tex	D_LACtex	GLCNt2rpp	HEX1	PPS	PYRt2rpp	VALt2rpp
491	AGMt2pp	CO2tex	D_LACtex	GLCNt2rpp	HEX1	PPS	PYRt2rpp	VALtex
492	AGMt2pp	CO2tex	D_LACtex	GLCNt2rpp	HEX1	PPS	PYRtex	VALt2rpp
493	AGMt2pp	CO2tex	D_LACtex	GLCNt2rpp	HEX1	PPS	PYRtex	VALtex
494	AGMt2pp	CO2tex	D_LACtex	GLCt2pp	GNK	PPS	PYRt2rpp	VALt2rpp
495	AGMt2pp	CO2tex	D_LACtex	GLCt2pp	GNK	PPS	PYRt2rpp	VALtex
496	AGMt2pp	CO2tex	D_LACtex	GLCt2pp	GNK	PPS	PYRtex	VALt2rpp
497	AGMt2pp	CO2tex	D_LACtex	GLCt2pp	GNK	PPS	PYRtex	VALtex
498	AGMt2pp	CO2tex	D_LACtex	GNK	HEX1	PPS	PYRt2rpp	VALt2rpp
499	AGMt2pp	CO2tex	D_LACtex	GNK	HEX1	PPS	PYRt2rpp	VALtex
500	AGMt2pp	CO2tex	D_LACtex	GNK	HEX1	PPS	PYRtex	VALt2rpp
501	AGMt2pp	CO2tex	D_LACtex	GNK	HEX1	PPS	PYRtex	VALtex
502	ALR2	CGLYtex	D_LACt2pp	GLYCL	GTHRDtex	LALDO2x	LDH_D	LDH_D2
503	ALR2	CGLYtex	D_LACt2pp	GLYCL	GTHRDtex	LCARR	LDH_D	LDH_D2
504	ALR2	CGLYtex	D_LACtex	GLYCL	GTHRDtex	LALDO2x	LDH_D	LDH_D2
505	ALR2	CGLYtex	D_LACtex	GLYCL	GTHRDtex	LCARR	LDH_D	LDH_D2
506	ALR2	D_LACt2pp	GLYCL	GTHRDHpp	GTHRDtex	LALDO2x	LDH_D	LDH_D2
507	ALR2	D_LACt2pp	GLYCL	GTHRDHpp	GTHRDtex	LCARR	LDH_D	LDH_D2
508	ALR2	D_LACtex	GLYCL	GTHRDHpp	GTHRDtex	LALDO2x	LDH_D	LDH_D2
509	ALR2	D_LACtex	GLYCL	GTHRDHpp	GTHRDtex	LCARR	LDH_D	LDH_D2
510	ALR4x	CGLYtex	D_LACt2pp	GLYCL	GTHRDtex	LALDO2x	LDH_D	LDH_D2
511	ALR4x	CGLYtex	D_LACt2pp	GLYCL	GTHRDtex	LCARR	LDH_D	LDH_D2
512	ALR4x	CGLYtex	D_LACtex	GLYCL	GTHRDtex	LALDO2x	LDH_D	LDH_D2
513	ALR4x	CGLYtex	D_LACtex	GLYCL	GTHRDtex	LCARR	LDH_D	LDH_D2
514	ALR4x	D_LACt2pp	GLYCL	GTHRDHpp	GTHRDtex	LALDO2x	LDH_D	LDH_D2
515	ALR4x	D_LACt2pp	GLYCL	GTHRDHpp	GTHRDtex	LCARR	LDH_D	LDH_D2
516	ALR4x	D_LACtex	GLYCL	GTHRDHpp	GTHRDtex	LALDO2x	LDH_D	LDH_D2
517	ALR4x	D_LACtex	GLYCL	GTHRDHpp	GTHRDtex	LCARR	LDH_D	LDH_D2
518	AMPN	CPPPGO2	DRPA	DURIK1	HCYSMT	IMPD	NTD11	NTD7
519	AMPN	CPPPGO2	DRPA	DURIK1	HCYSMT	IMPD	NTD7	PUNP5
520	AMPN	CPPPGO2	DRPA	DURIPP	HCYSMT	IMPD	NTD11	NTD7
521	AMPN	CPPPGO2	DRPA	DURIPP	HCYSMT	IMPD	NTD7	PUNP5
522	AMPN	CPPPGO2	DRPA	HCYSMT	IMPD	NTD11	NTD5	NTD7
523	AMPN	CPPPGO2	DRPA	HCYSMT	IMPD	NTD11	NTD7	THMDt2rpp
524	AMPN	CPPPGO2	DRPA	HCYSMT	IMPD	NTD11	NTD7	THMDtex
525	AMPN	CPPPGO2	DRPA	HCYSMT	IMPD	NTD5	NTD7	PUNP5
526	AMPN	CPPPGO2	DRPA	HCYSMT	IMPD	NTD7	PUNP5	THMDt2rpp
527	AMPN	CPPPGO2	DRPA	HCYSMT	IMPD	NTD7	PUNP5	THMDtex
528	AMPN	CPPPGO2	DURIK1	HCYSMT	IMPD	NTD11	NTD7	PPM2
529	AMPN	CPPPGO2	DURIK1	HCYSMT	IMPD	NTD7	PPM2	PUNP5
530	AMPN	CPPPGO2	DURIPP	HCYSMT	IMPD	NTD11	NTD7	PPM2
531	AMPN	CPPPGO2	DURIPP	HCYSMT	IMPD	NTD7	PPM2	PUNP5
532	AMPN	CPPPGO2	HCYSMT	IMPD	NTD11	NTD12	NTD6	NTD7
533	AMPN	CPPPGO2	HCYSMT	IMPD	NTD11	NTD5	NTD7	PPM2
534	AMPN	CPPPGO2	HCYSMT	IMPD	NTD11	NTD6	NTD7	NTPP10
535	AMPN	CPPPGO2	HCYSMT	IMPD	NTD11	NTD6	NTD7	PUNP6
536	AMPN	CPPPGO2	HCYSMT	IMPD	NTD11	NTD7	PPM2	THMDt2rpp
537	AMPN	CPPPGO2	HCYSMT	IMPD	NTD11	NTD7	PPM2	THMDtex
538	AMPN	CPPPGO2	HCYSMT	IMPD	NTD11	NTD7	PUNP2	PUNP6
539	AMPN	CPPPGO2	HCYSMT	IMPD	NTD12	NTD6	NTD7	PUNP5
540	AMPN	CPPPGO2	HCYSMT	IMPD	NTD5	NTD7	PPM2	PUNP5
541	AMPN	CPPPGO2	HCYSMT	IMPD	NTD6	NTD7	NTPP10	PUNP5
542	AMPN	CPPPGO2	HCYSMT	IMPD	NTD6	NTD7	PUNP5	PUNP6
543	AMPN	CPPPGO2	HCYSMT	IMPD	NTD7	PPM2	PUNP5	THMDt2rpp
544	AMPN	CPPPGO2	HCYSMT	IMPD	NTD7	PPM2	PUNP5	THMDtex
545	AMPN	CPPPGO2	HCYSMT	IMPD	NTD7	PUNP2	PUNP5	PUNP6
546	AMPN	DRPA	DURIK1	HCYSMT	IMPD	NTD11	NTD7	PHEMEabcpp
547	AMPN	DRPA	DURIK1	HCYSMT	IMPD	NTD11	NTD7	PHEMEtiex
548	AMPN	DRPA	DURIK1	HCYSMT	IMPD	NTD7	PHEMEabcpp	PUNP5
549	AMPN	DRPA	DURIK1	HCYSMT	IMPD	NTD7	PHEMEtiex	PUNP5
550	AMPN	DRPA	DURIPP	HCYSMT	IMPD	NTD11	NTD7	PHEMEabcpp
551	AMPN	DRPA	DURIPP	HCYSMT	IMPD	NTD11	NTD7	PHEMEtiex
552	AMPN	DRPA	DURIPP	HCYSMT	IMPD	NTD7	PHEMEabcpp	PUNP5
553	AMPN	DRPA	DURIPP	HCYSMT	IMPD	NTD7	PHEMEtiex	PUNP5
554	AMPN	DRPA	HCYSMT	IMPD	NTD11	NTD5	NTD7	PHEMEabcpp
555	AMPN	DRPA	HCYSMT	IMPD	NTD11	NTD5	NTD7	PHEMEtiex
556	AMPN	DRPA	HCYSMT	IMPD	NTD11	NTD7	PHEMEabcpp	THMDt2rpp
557	AMPN	DRPA	HCYSMT	IMPD	NTD11	NTD7	PHEMEabcpp	THMDtex
558	AMPN	DRPA	HCYSMT	IMPD	NTD11	NTD7	PHEMEtiex	THMDt2rpp
559	AMPN	DRPA	HCYSMT	IMPD	NTD11	NTD7	PHEMEtiex	THMDtex
560	AMPN	DRPA	HCYSMT	IMPD	NTD5	NTD7	PHEMEabcpp	PUNP5
561	AMPN	DRPA	HCYSMT	IMPD	NTD5	NTD7	PHEMEtiex	PUNP5
562	AMPN	DRPA	HCYSMT	IMPD	NTD7	PHEMEabcpp	PUNP5	THMDt2rpp
563	AMPN	DRPA	HCYSMT	IMPD	NTD7	PHEMEabcpp	PUNP5	THMDtex
564	AMPN	DRPA	HCYSMT	IMPD	NTD7	PHEMEtiex	PUNP5	THMDt2rpp
565	AMPN	DRPA	HCYSMT	IMPD	NTD7	PHEMEtiex	PUNP5	THMDtex
566	AMPN	DURIK1	HCYSMT	IMPD	NTD11	NTD7	PHEMEabcpp	PPM2
567	AMPN	DURIK1	HCYSMT	IMPD	NTD11	NTD7	PHEMEtiex	PPM2
568	AMPN	DURIK1	HCYSMT	IMPD	NTD7	PHEMEabcpp	PPM2	PUNP5
569	AMPN	DURIK1	HCYSMT	IMPD	NTD7	PHEMEtiex	PPM2	PUNP5
570	AMPN	DURIPP	HCYSMT	IMPD	NTD11	NTD7	PHEMEabcpp	PPM2
571	AMPN	DURIPP	HCYSMT	IMPD	NTD11	NTD7	PHEMEtiex	PPM2
572	AMPN	DURIPP	HCYSMT	IMPD	NTD7	PHEMEabcpp	PPM2	PUNP5
573	AMPN	DURIPP	HCYSMT	IMPD	NTD7	PHEMEtiex	PPM2	PUNP5
574	AMPN	HCYSMT	IMPD	NTD11	NTD12	NTD6	NTD7	PHEMEabcpp
575	AMPN	HCYSMT	IMPD	NTD11	NTD12	NTD6	NTD7	PHEMEtiex
576	AMPN	HCYSMT	IMPD	NTD11	NTD5	NTD7	PHEMEabcpp	PPM2
577	AMPN	HCYSMT	IMPD	NTD11	NTD5	NTD7	PHEMEtiex	PPM2
578	AMPN	HCYSMT	IMPD	NTD11	NTD6	NTD7	NTPP10	PHEMEabcpp
579	AMPN	HCYSMT	IMPD	NTD11	NTD6	NTD7	NTPP10	PHEMEtiex
580	AMPN	HCYSMT	IMPD	NTD11	NTD6	NTD7	PHEMEabcpp	PUNP6
581	AMPN	HCYSMT	IMPD	NTD11	NTD6	NTD7	PHEMEtiex	PUNP6
582	AMPN	HCYSMT	IMPD	NTD11	NTD7	PHEMEabcpp	PPM2	THMDt2rpp
583	AMPN	HCYSMT	IMPD	NTD11	NTD7	PHEMEabcpp	PPM2	THMDtex
584	AMPN	HCYSMT	IMPD	NTD11	NTD7	PHEMEabcpp	PUNP2	PUNP6
585	AMPN	HCYSMT	IMPD	NTD11	NTD7	PHEMEtiex	PPM2	THMDt2rpp
586	AMPN	HCYSMT	IMPD	NTD11	NTD7	PHEMEtiex	PPM2	THMDtex
587	AMPN	HCYSMT	IMPD	NTD11	NTD7	PHEMEtiex	PUNP2	PUNP6
588	AMPN	HCYSMT	IMPD	NTD12	NTD6	NTD7	PHEMEabcpp	PUNP5
589	AMPN	HCYSMT	IMPD	NTD12	NTD6	NTD7	PHEMEtiex	PUNP5
590	AMPN	HCYSMT	IMPD	NTD5	NTD7	PHEMEabcpp	PPM2	PUNP5
591	AMPN	HCYSMT	IMPD	NTD5	NTD7	PHEMEtiex	PPM2	PUNP5
592	AMPN	HCYSMT	IMPD	NTD6	NTD7	NTPP10	PHEMEabcpp	PUNP5
593	AMPN	HCYSMT	IMPD	NTD6	NTD7	NTPP10	PHEMEtiex	PUNP5
594	AMPN	HCYSMT	IMPD	NTD6	NTD7	PHEMEabcpp	PUNP5	PUNP6
595	AMPN	HCYSMT	IMPD	NTD6	NTD7	PHEMEtiex	PUNP5	PUNP6
596	AMPN	HCYSMT	IMPD	NTD7	PHEMEabcpp	PPM2	PUNP5	THMDt2rpp
597	AMPN	HCYSMT	IMPD	NTD7	PHEMEabcpp	PPM2	PUNP5	THMDtex
598	AMPN	HCYSMT	IMPD	NTD7	PHEMEabcpp	PUNP2	PUNP5	PUNP6
599	AMPN	HCYSMT	IMPD	NTD7	PHEMEtiex	PPM2	PUNP5	THMDt2rpp
600	AMPN	HCYSMT	IMPD	NTD7	PHEMEtiex	PPM2	PUNP5	THMDtex
601	AMPN	HCYSMT	IMPD	NTD7	PHEMEtiex	PUNP2	PUNP5	PUNP6
602	ANHMK	CO2tex	D_LACt2pp	GLCDpp	GLCt2pp	PPS	PYRt2rpp	VALt2rpp
603	ANHMK	CO2tex	D_LACt2pp	GLCDpp	GLCt2pp	PPS	PYRt2rpp	VALtex
604	ANHMK	CO2tex	D_LACt2pp	GLCDpp	GLCt2pp	PPS	PYRtex	VALt2rpp
605	ANHMK	CO2tex	D_LACt2pp	GLCDpp	GLCt2pp	PPS	PYRtex	VALtex
606	ANHMK	CO2tex	D_LACt2pp	GLCDpp	HEX1	PPS	PYRt2rpp	VALt2rpp
607	ANHMK	CO2tex	D_LACt2pp	GLCDpp	HEX1	PPS	PYRt2rpp	VALtex
608	ANHMK	CO2tex	D_LACt2pp	GLCDpp	HEX1	PPS	PYRtex	VALt2rpp
609	ANHMK	CO2tex	D_LACt2pp	GLCDpp	HEX1	PPS	PYRtex	VALtex
610	ANHMK	CO2tex	D_LACt2pp	GLCNt2rpp	GLCt2pp	PPS	PYRt2rpp	VALt2rpp
611	ANHMK	CO2tex	D_LACt2pp	GLCNt2rpp	GLCt2pp	PPS	PYRt2rpp	VALtex
612	ANHMK	CO2tex	D_LACt2pp	GLCNt2rpp	GLCt2pp	PPS	PYRtex	VALt2rpp
613	ANHMK	CO2tex	D_LACt2pp	GLCNt2rpp	GLCt2pp	PPS	PYRtex	VALtex
614	ANHMK	CO2tex	D_LACt2pp	GLCNt2rpp	HEX1	PPS	PYRt2rpp	VALt2rpp
615	ANHMK	CO2tex	D_LACt2pp	GLCNt2rpp	HEX1	PPS	PYRt2rpp	VALtex
616	ANHMK	CO2tex	D_LACt2pp	GLCNt2rpp	HEX1	PPS	PYRtex	VALt2rpp
617	ANHMK	CO2tex	D_LACt2pp	GLCNt2rpp	HEX1	PPS	PYRtex	VALtex
618	ANHMK	CO2tex	D_LACt2pp	GLCt2pp	GNK	PPS	PYRt2rpp	VALt2rpp
619	ANHMK	CO2tex	D_LACt2pp	GLCt2pp	GNK	PPS	PYRt2rpp	VALtex
620	ANHMK	CO2tex	D_LACt2pp	GLCt2pp	GNK	PPS	PYRtex	VALt2rpp
621	ANHMK	CO2tex	D_LACt2pp	GLCt2pp	GNK	PPS	PYRtex	VALtex
622	ANHMK	CO2tex	D_LACt2pp	GNK	HEX1	PPS	PYRt2rpp	VALt2rpp
623	ANHMK	CO2tex	D_LACt2pp	GNK	HEX1	PPS	PYRt2rpp	VALtex
624	ANHMK	CO2tex	D_LACt2pp	GNK	HEX1	PPS	PYRtex	VALt2rpp
625	ANHMK	CO2tex	D_LACt2pp	GNK	HEX1	PPS	PYRtex	VALtex
626	ANHMK	CO2tex	D_LACtex	GLCDpp	GLCt2pp	PPS	PYRt2rpp	VALt2rpp
627	ANHMK	CO2tex	D_LACtex	GLCDpp	GLCt2pp	PPS	PYRt2rpp	VALtex
628	ANHMK	CO2tex	D_LACtex	GLCDpp	GLCt2pp	PPS	PYRtex	VALt2rpp
629	ANHMK	CO2tex	D_LACtex	GLCDpp	GLCt2pp	PPS	PYRtex	VALtex
630	ANHMK	CO2tex	D_LACtex	GLCDpp	HEX1	PPS	PYRt2rpp	VALt2rpp
631	ANHMK	CO2tex	D_LACtex	GLCDpp	HEX1	PPS	PYRt2rpp	VALtex
632	ANHMK	CO2tex	D_LACtex	GLCDpp	HEX1	PPS	PYRtex	VALt2rpp
633	ANHMK	CO2tex	D_LACtex	GLCDpp	HEX1	PPS	PYRtex	VALtex
634	ANHMK	CO2tex	D_LACtex	GLCNt2rpp	GLCt2pp	PPS	PYRt2rpp	VALt2rpp
635	ANHMK	CO2tex	D_LACtex	GLCNt2rpp	GLCt2pp	PPS	PYRt2rpp	VALtex
636	ANHMK	CO2tex	D_LACtex	GLCNt2rpp	GLCt2pp	PPS	PYRtex	VALt2rpp
637	ANHMK	CO2tex	D_LACtex	GLCNt2rpp	GLCt2pp	PPS	PYRtex	VALtex
638	ANHMK	CO2tex	D_LACtex	GLCNt2rpp	HEX1	PPS	PYRt2rpp	VALt2rpp
639	ANHMK	CO2tex	D_LACtex	GLCNt2rpp	HEX1	PPS	PYRt2rpp	VALtex
640	ANHMK	CO2tex	D_LACtex	GLCNt2rpp	HEX1	PPS	PYRtex	VALt2rpp
641	ANHMK	CO2tex	D_LACtex	GLCNt2rpp	HEX1	PPS	PYRtex	VALtex
642	ANHMK	CO2tex	D_LACtex	GLCt2pp	GNK	PPS	PYRt2rpp	VALt2rpp
643	ANHMK	CO2tex	D_LACtex	GLCt2pp	GNK	PPS	PYRt2rpp	VALtex
644	ANHMK	CO2tex	D_LACtex	GLCt2pp	GNK	PPS	PYRtex	VALt2rpp
645	ANHMK	CO2tex	D_LACtex	GLCt2pp	GNK	PPS	PYRtex	VALtex
646	ANHMK	CO2tex	D_LACtex	GNK	HEX1	PPS	PYRt2rpp	VALt2rpp
647	ANHMK	CO2tex	D_LACtex	GNK	HEX1	PPS	PYRt2rpp	VALtex
648	ANHMK	CO2tex	D_LACtex	GNK	HEX1	PPS	PYRtex	VALt2rpp
649	ANHMK	CO2tex	D_LACtex	GNK	HEX1	PPS	PYRtex	VALtex
650	ANHMK	CO2tex	GLCDpp	GLCt2pp	LDH_D	PPS	PYRt2rpp	VALt2rpp
651	ANHMK	CO2tex	GLCDpp	GLCt2pp	LDH_D	PPS	PYRt2rpp	VALtex
652	ANHMK	CO2tex	GLCDpp	GLCt2pp	LDH_D	PPS	PYRtex	VALt2rpp
653	ANHMK	CO2tex	GLCDpp	GLCt2pp	LDH_D	PPS	PYRtex	VALtex
654	ANHMK	CO2tex	GLCDpp	HEX1	LDH_D	PPS	PYRt2rpp	VALt2rpp
655	ANHMK	CO2tex	GLCDpp	HEX1	LDH_D	PPS	PYRt2rpp	VALtex
656	ANHMK	CO2tex	GLCDpp	HEX1	LDH_D	PPS	PYRtex	VALt2rpp
657	ANHMK	CO2tex	GLCDpp	HEX1	LDH_D	PPS	PYRtex	VALtex
658	ANHMK	CO2tex	GLCNt2rpp	GLCt2pp	LDH_D	PPS	PYRt2rpp	VALt2rpp
659	ANHMK	CO2tex	GLCNt2rpp	GLCt2pp	LDH_D	PPS	PYRt2rpp	VALtex
660	ANHMK	CO2tex	GLCNt2rpp	GLCt2pp	LDH_D	PPS	PYRtex	VALt2rpp
661	ANHMK	CO2tex	GLCNt2rpp	GLCt2pp	LDH_D	PPS	PYRtex	VALtex
662	ANHMK	CO2tex	GLCNt2rpp	HEX1	LDH_D	PPS	PYRt2rpp	VALt2rpp
663	ANHMK	CO2tex	GLCNt2rpp	HEX1	LDH_D	PPS	PYRt2rpp	VALtex
664	ANHMK	CO2tex	GLCNt2rpp	HEX1	LDH_D	PPS	PYRtex	VALt2rpp
665	ANHMK	CO2tex	GLCNt2rpp	HEX1	LDH_D	PPS	PYRtex	VALtex
666	ANHMK	CO2tex	GLCt2pp	GNK	LDH_D	PPS	PYRt2rpp	VALt2rpp
667	ANHMK	CO2tex	GLCt2pp	GNK	LDH_D	PPS	PYRt2rpp	VALtex
668	ANHMK	CO2tex	GLCt2pp	GNK	LDH_D	PPS	PYRtex	VALt2rpp
669	ANHMK	CO2tex	GLCt2pp	GNK	LDH_D	PPS	PYRtex	VALtex
670	ANHMK	CO2tex	GNK	HEX1	LDH_D	PPS	PYRt2rpp	VALt2rpp
671	ANHMK	CO2tex	GNK	HEX1	LDH_D	PPS	PYRt2rpp	VALtex
672	ANHMK	CO2tex	GNK	HEX1	LDH_D	PPS	PYRtex	VALt2rpp
673	ANHMK	CO2tex	GNK	HEX1	LDH_D	PPS	PYRtex	VALtex
674	ARBTNabcpp	CPGNUtex	FE2tex	FE3HOXUtex	FE3Ri	FECRMUtex	FEENTERabcpp	FEOXAMUtex
675	ARBTNabcpp	CPGNUtex	FE2tex	FE3HOXUtex	FE3Ri	FECRMUtex	FEENTERabcpp	FEOXAMUtpp
676	ARBTNabcpp	CPGNUtex	FE2tex	FE3HOXUtex	FE3Ri	FECRMUtex	FEENTERabcpp	FEOXAMabcpp
677	ARBTNabcpp	CPGNUtex	FE2tex	FE3HOXUtex	FE3Ri	FECRMUtex	FEENTERabcpp	FEOXAMtonex
678	ARBTNabcpp	CPGNUtex	FE2tex	FE3HOXUtex	FE3Ri	FECRMUtex	FEENTERtex	FEOXAMUtex
679	ARBTNabcpp	CPGNUtex	FE2tex	FE3HOXUtex	FE3Ri	FECRMUtex	FEENTERtex	FEOXAMUtpp
680	ARBTNabcpp	CPGNUtex	FE2tex	FE3HOXUtex	FE3Ri	FECRMUtex	FEENTERtex	FEOXAMabcpp
681	ARBTNabcpp	CPGNUtex	FE2tex	FE3HOXUtex	FE3Ri	FECRMUtex	FEENTERtex	FEOXAMtonex
682	ARBTNabcpp	CPGNUtex	FE2tex	FE3HOXUtex	FE3Ri	FECRMUtex	FEENTERtonex	FEOXAMUtex
683	ARBTNabcpp	CPGNUtex	FE2tex	FE3HOXUtex	FE3Ri	FECRMUtex	FEENTERtonex	FEOXAMUtpp
684	ARBTNabcpp	CPGNUtex	FE2tex	FE3HOXUtex	FE3Ri	FECRMUtex	FEENTERtonex	FEOXAMabcpp
685	ARBTNabcpp	CPGNUtex	FE2tex	FE3HOXUtex	FE3Ri	FECRMUtex	FEENTERtonex	FEOXAMtonex
686	ARBTNabcpp	CPGNUtex	FE2tex	FE3HOXUtex	FE3Ri	FECRMUtex	FEENTERtpp	FEOXAMUtex
687	ARBTNabcpp	CPGNUtex	FE2tex	FE3HOXUtex	FE3Ri	FECRMUtex	FEENTERtpp	FEOXAMUtpp
688	ARBTNabcpp	CPGNUtex	FE2tex	FE3HOXUtex	FE3Ri	FECRMUtex	FEENTERtpp	FEOXAMabcpp
689	ARBTNabcpp	CPGNUtex	FE2tex	FE3HOXUtex	FE3Ri	FECRMUtex	FEENTERtpp	FEOXAMtonex
690	ARBTNabcpp	CPGNUtex	FE2tex	FE3HOXUtex	FE3Ri	FECRMUtpp	FEENTERabcpp	FEOXAMUtex
691	ARBTNabcpp	CPGNUtex	FE2tex	FE3HOXUtex	FE3Ri	FECRMUtpp	FEENTERabcpp	FEOXAMUtpp
692	ARBTNabcpp	CPGNUtex	FE2tex	FE3HOXUtex	FE3Ri	FECRMUtpp	FEENTERabcpp	FEOXAMabcpp
693	ARBTNabcpp	CPGNUtex	FE2tex	FE3HOXUtex	FE3Ri	FECRMUtpp	FEENTERabcpp	FEOXAMtonex
694	ARBTNabcpp	CPGNUtex	FE2tex	FE3HOXUtex	FE3Ri	FECRMUtpp	FEENTERtex	FEOXAMUtex
695	ARBTNabcpp	CPGNUtex	FE2tex	FE3HOXUtex	FE3Ri	FECRMUtpp	FEENTERtex	FEOXAMUtpp
696	ARBTNabcpp	CPGNUtex	FE2tex	FE3HOXUtex	FE3Ri	FECRMUtpp	FEENTERtex	FEOXAMabcpp
697	ARBTNabcpp	CPGNUtex	FE2tex	FE3HOXUtex	FE3Ri	FECRMUtpp	FEENTERtex	FEOXAMtonex
698	ARBTNabcpp	CPGNUtex	FE2tex	FE3HOXUtex	FE3Ri	FECRMUtpp	FEENTERtonex	FEOXAMUtex
699	ARBTNabcpp	CPGNUtex	FE2tex	FE3HOXUtex	FE3Ri	FECRMUtpp	FEENTERtonex	FEOXAMUtpp
700	ARBTNabcpp	CPGNUtex	FE2tex	FE3HOXUtex	FE3Ri	FECRMUtpp	FEENTERtonex	FEOXAMabcpp
701	ARBTNabcpp	CPGNUtex	FE2tex	FE3HOXUtex	FE3Ri	FECRMUtpp	FEENTERtonex	FEOXAMtonex
702	ARBTNabcpp	CPGNUtex	FE2tex	FE3HOXUtex	FE3Ri	FECRMUtpp	FEENTERtpp	FEOXAMUtex
703	ARBTNabcpp	CPGNUtex	FE2tex	FE3HOXUtex	FE3Ri	FECRMUtpp	FEENTERtpp	FEOXAMUtpp
704	ARBTNabcpp	CPGNUtex	FE2tex	FE3HOXUtex	FE3Ri	FECRMUtpp	FEENTERtpp	FEOXAMabcpp
705	ARBTNabcpp	CPGNUtex	FE2tex	FE3HOXUtex	FE3Ri	FECRMUtpp	FEENTERtpp	FEOXAMtonex
706	ARBTNabcpp	CPGNUtex	FE2tex	FE3HOXUtex	FE3Ri	FECRMabcpp	FEENTERabcpp	FEOXAMUtex
707	ARBTNabcpp	CPGNUtex	FE2tex	FE3HOXUtex	FE3Ri	FECRMabcpp	FEENTERabcpp	FEOXAMUtpp
708	ARBTNabcpp	CPGNUtex	FE2tex	FE3HOXUtex	FE3Ri	FECRMabcpp	FEENTERabcpp	FEOXAMabcpp
709	ARBTNabcpp	CPGNUtex	FE2tex	FE3HOXUtex	FE3Ri	FECRMabcpp	FEENTERabcpp	FEOXAMtonex
710	ARBTNabcpp	CPGNUtex	FE2tex	FE3HOXUtex	FE3Ri	FECRMabcpp	FEENTERtex	FEOXAMUtex
711	ARBTNabcpp	CPGNUtex	FE2tex	FE3HOXUtex	FE3Ri	FECRMabcpp	FEENTERtex	FEOXAMUtpp
712	ARBTNabcpp	CPGNUtex	FE2tex	FE3HOXUtex	FE3Ri	FECRMabcpp	FEENTERtex	FEOXAMabcpp
713	ARBTNabcpp	CPGNUtex	FE2tex	FE3HOXUtex	FE3Ri	FECRMabcpp	FEENTERtex	FEOXAMtonex
714	ARBTNabcpp	CPGNUtex	FE2tex	FE3HOXUtex	FE3Ri	FECRMabcpp	FEENTERtonex	FEOXAMUtex
715	ARBTNabcpp	CPGNUtex	FE2tex	FE3HOXUtex	FE3Ri	FECRMabcpp	FEENTERtonex	FEOXAMUtpp
716	ARBTNabcpp	CPGNUtex	FE2tex	FE3HOXUtex	FE3Ri	FECRMabcpp	FEENTERtonex	FEOXAMabcpp
717	ARBTNabcpp	CPGNUtex	FE2tex	FE3HOXUtex	FE3Ri	FECRMabcpp	FEENTERtonex	FEOXAMtonex
718	ARBTNabcpp	CPGNUtex	FE2tex	FE3HOXUtex	FE3Ri	FECRMabcpp	FEENTERtpp	FEOXAMUtex
719	ARBTNabcpp	CPGNUtex	FE2tex	FE3HOXUtex	FE3Ri	FECRMabcpp	FEENTERtpp	FEOXAMUtpp
720	ARBTNabcpp	CPGNUtex	FE2tex	FE3HOXUtex	FE3Ri	FECRMabcpp	FEENTERtpp	FEOXAMabcpp
721	ARBTNabcpp	CPGNUtex	FE2tex	FE3HOXUtex	FE3Ri	FECRMabcpp	FEENTERtpp	FEOXAMtonex
722	ARBTNabcpp	CPGNUtex	FE2tex	FE3HOXUtex	FE3Ri	FECRMtonex	FEENTERabcpp	FEOXAMUtex
723	ARBTNabcpp	CPGNUtex	FE2tex	FE3HOXUtex	FE3Ri	FECRMtonex	FEENTERabcpp	FEOXAMUtpp
724	ARBTNabcpp	CPGNUtex	FE2tex	FE3HOXUtex	FE3Ri	FECRMtonex	FEENTERabcpp	FEOXAMabcpp
725	ARBTNabcpp	CPGNUtex	FE2tex	FE3HOXUtex	FE3Ri	FECRMtonex	FEENTERabcpp	FEOXAMtonex
726	ARBTNabcpp	CPGNUtex	FE2tex	FE3HOXUtex	FE3Ri	FECRMtonex	FEENTERtex	FEOXAMUtex
727	ARBTNabcpp	CPGNUtex	FE2tex	FE3HOXUtex	FE3Ri	FECRMtonex	FEENTERtex	FEOXAMUtpp
728	ARBTNabcpp	CPGNUtex	FE2tex	FE3HOXUtex	FE3Ri	FECRMtonex	FEENTERtex	FEOXAMabcpp
729	ARBTNabcpp	CPGNUtex	FE2tex	FE3HOXUtex	FE3Ri	FECRMtonex	FEENTERtex	FEOXAMtonex
730	ARBTNabcpp	CPGNUtex	FE2tex	FE3HOXUtex	FE3Ri	FECRMtonex	FEENTERtonex	FEOXAMUtex
731	ARBTNabcpp	CPGNUtex	FE2tex	FE3HOXUtex	FE3Ri	FECRMtonex	FEENTERtonex	FEOXAMUtpp
732	ARBTNabcpp	CPGNUtex	FE2tex	FE3HOXUtex	FE3Ri	FECRMtonex	FEENTERtonex	FEOXAMabcpp
733	ARBTNabcpp	CPGNUtex	FE2tex	FE3HOXUtex	FE3Ri	FECRMtonex	FEENTERtonex	FEOXAMtonex
734	ARBTNabcpp	CPGNUtex	FE2tex	FE3HOXUtex	FE3Ri	FECRMtonex	FEENTERtpp	FEOXAMUtex
735	ARBTNabcpp	CPGNUtex	FE2tex	FE3HOXUtex	FE3Ri	FECRMtonex	FEENTERtpp	FEOXAMUtpp
736	ARBTNabcpp	CPGNUtex	FE2tex	FE3HOXUtex	FE3Ri	FECRMtonex	FEENTERtpp	FEOXAMabcpp
737	ARBTNabcpp	CPGNUtex	FE2tex	FE3HOXUtex	FE3Ri	FECRMtonex	FEENTERtpp	FEOXAMtonex
738	ARBTNabcpp	CPGNUtex	FE2tex	FE3HOXUtex	FE3tex	FECRMUtex	FEENTERabcpp	FEOXAMUtex
739	ARBTNabcpp	CPGNUtex	FE2tex	FE3HOXUtex	FE3tex	FECRMUtex	FEENTERabcpp	FEOXAMUtpp
740	ARBTNabcpp	CPGNUtex	FE2tex	FE3HOXUtex	FE3tex	FECRMUtex	FEENTERabcpp	FEOXAMabcpp
741	ARBTNabcpp	CPGNUtex	FE2tex	FE3HOXUtex	FE3tex	FECRMUtex	FEENTERabcpp	FEOXAMtonex
742	ARBTNabcpp	CPGNUtex	FE2tex	FE3HOXUtex	FE3tex	FECRMUtex	FEENTERtex	FEOXAMUtex
743	ARBTNabcpp	CPGNUtex	FE2tex	FE3HOXUtex	FE3tex	FECRMUtex	FEENTERtex	FEOXAMUtpp
744	ARBTNabcpp	CPGNUtex	FE2tex	FE3HOXUtex	FE3tex	FECRMUtex	FEENTERtex	FEOXAMabcpp
745	ARBTNabcpp	CPGNUtex	FE2tex	FE3HOXUtex	FE3tex	FECRMUtex	FEENTERtex	FEOXAMtonex
746	ARBTNabcpp	CPGNUtex	FE2tex	FE3HOXUtex	FE3tex	FECRMUtex	FEENTERtonex	FEOXAMUtex
747	ARBTNabcpp	CPGNUtex	FE2tex	FE3HOXUtex	FE3tex	FECRMUtex	FEENTERtonex	FEOXAMUtpp
748	ARBTNabcpp	CPGNUtex	FE2tex	FE3HOXUtex	FE3tex	FECRMUtex	FEENTERtonex	FEOXAMabcpp
749	ARBTNabcpp	CPGNUtex	FE2tex	FE3HOXUtex	FE3tex	FECRMUtex	FEENTERtonex	FEOXAMtonex
750	ARBTNabcpp	CPGNUtex	FE2tex	FE3HOXUtex	FE3tex	FECRMUtex	FEENTERtpp	FEOXAMUtex
751	ARBTNabcpp	CPGNUtex	FE2tex	FE3HOXUtex	FE3tex	FECRMUtex	FEENTERtpp	FEOXAMUtpp
752	ARBTNabcpp	CPGNUtex	FE2tex	FE3HOXUtex	FE3tex	FECRMUtex	FEENTERtpp	FEOXAMabcpp
753	ARBTNabcpp	CPGNUtex	FE2tex	FE3HOXUtex	FE3tex	FECRMUtex	FEENTERtpp	FEOXAMtonex
754	ARBTNabcpp	CPGNUtex	FE2tex	FE3HOXUtex	FE3tex	FECRMUtpp	FEENTERabcpp	FEOXAMUtex
755	ARBTNabcpp	CPGNUtex	FE2tex	FE3HOXUtex	FE3tex	FECRMUtpp	FEENTERabcpp	FEOXAMUtpp
756	ARBTNabcpp	CPGNUtex	FE2tex	FE3HOXUtex	FE3tex	FECRMUtpp	FEENTERabcpp	FEOXAMabcpp
757	ARBTNabcpp	CPGNUtex	FE2tex	FE3HOXUtex	FE3tex	FECRMUtpp	FEENTERabcpp	FEOXAMtonex
758	ARBTNabcpp	CPGNUtex	FE2tex	FE3HOXUtex	FE3tex	FECRMUtpp	FEENTERtex	FEOXAMUtex
759	ARBTNabcpp	CPGNUtex	FE2tex	FE3HOXUtex	FE3tex	FECRMUtpp	FEENTERtex	FEOXAMUtpp
760	ARBTNabcpp	CPGNUtex	FE2tex	FE3HOXUtex	FE3tex	FECRMUtpp	FEENTERtex	FEOXAMabcpp
761	ARBTNabcpp	CPGNUtex	FE2tex	FE3HOXUtex	FE3tex	FECRMUtpp	FEENTERtex	FEOXAMtonex
762	ARBTNabcpp	CPGNUtex	FE2tex	FE3HOXUtex	FE3tex	FECRMUtpp	FEENTERtonex	FEOXAMUtex
763	ARBTNabcpp	CPGNUtex	FE2tex	FE3HOXUtex	FE3tex	FECRMUtpp	FEENTERtonex	FEOXAMUtpp
764	ARBTNabcpp	CPGNUtex	FE2tex	FE3HOXUtex	FE3tex	FECRMUtpp	FEENTERtonex	FEOXAMabcpp
765	ARBTNabcpp	CPGNUtex	FE2tex	FE3HOXUtex	FE3tex	FECRMUtpp	FEENTERtonex	FEOXAMtonex
766	ARBTNabcpp	CPGNUtex	FE2tex	FE3HOXUtex	FE3tex	FECRMUtpp	FEENTERtpp	FEOXAMUtex
767	ARBTNabcpp	CPGNUtex	FE2tex	FE3HOXUtex	FE3tex	FECRMUtpp	FEENTERtpp	FEOXAMUtpp
768	ARBTNabcpp	CPGNUtex	FE2tex	FE3HOXUtex	FE3tex	FECRMUtpp	FEENTERtpp	FEOXAMabcpp
769	ARBTNabcpp	CPGNUtex	FE2tex	FE3HOXUtex	FE3tex	FECRMUtpp	FEENTERtpp	FEOXAMtonex
770	ARBTNabcpp	CPGNUtex	FE2tex	FE3HOXUtex	FE3tex	FECRMabcpp	FEENTERabcpp	FEOXAMUtex
771	ARBTNabcpp	CPGNUtex	FE2tex	FE3HOXUtex	FE3tex	FECRMabcpp	FEENTERabcpp	FEOXAMUtpp
772	ARBTNabcpp	CPGNUtex	FE2tex	FE3HOXUtex	FE3tex	FECRMabcpp	FEENTERabcpp	FEOXAMabcpp
773	ARBTNabcpp	CPGNUtex	FE2tex	FE3HOXUtex	FE3tex	FECRMabcpp	FEENTERabcpp	FEOXAMtonex
774	ARBTNabcpp	CPGNUtex	FE2tex	FE3HOXUtex	FE3tex	FECRMabcpp	FEENTERtex	FEOXAMUtex
775	ARBTNabcpp	CPGNUtex	FE2tex	FE3HOXUtex	FE3tex	FECRMabcpp	FEENTERtex	FEOXAMUtpp
776	ARBTNabcpp	CPGNUtex	FE2tex	FE3HOXUtex	FE3tex	FECRMabcpp	FEENTERtex	FEOXAMabcpp
777	ARBTNabcpp	CPGNUtex	FE2tex	FE3HOXUtex	FE3tex	FECRMabcpp	FEENTERtex	FEOXAMtonex
778	ARBTNabcpp	CPGNUtex	FE2tex	FE3HOXUtex	FE3tex	FECRMabcpp	FEENTERtonex	FEOXAMUtex
779	ARBTNabcpp	CPGNUtex	FE2tex	FE3HOXUtex	FE3tex	FECRMabcpp	FEENTERtonex	FEOXAMUtpp
780	ARBTNabcpp	CPGNUtex	FE2tex	FE3HOXUtex	FE3tex	FECRMabcpp	FEENTERtonex	FEOXAMabcpp
781	ARBTNabcpp	CPGNUtex	FE2tex	FE3HOXUtex	FE3tex	FECRMabcpp	FEENTERtonex	FEOXAMtonex
782	ARBTNabcpp	CPGNUtex	FE2tex	FE3HOXUtex	FE3tex	FECRMabcpp	FEENTERtpp	FEOXAMUtex
783	ARBTNabcpp	CPGNUtex	FE2tex	FE3HOXUtex	FE3tex	FECRMabcpp	FEENTERtpp	FEOXAMUtpp
784	ARBTNabcpp	CPGNUtex	FE2tex	FE3HOXUtex	FE3tex	FECRMabcpp	FEENTERtpp	FEOXAMabcpp
785	ARBTNabcpp	CPGNUtex	FE2tex	FE3HOXUtex	FE3tex	FECRMabcpp	FEENTERtpp	FEOXAMtonex
786	ARBTNabcpp	CPGNUtex	FE2tex	FE3HOXUtex	FE3tex	FECRMtonex	FEENTERabcpp	FEOXAMUtex
787	ARBTNabcpp	CPGNUtex	FE2tex	FE3HOXUtex	FE3tex	FECRMtonex	FEENTERabcpp	FEOXAMUtpp
788	ARBTNabcpp	CPGNUtex	FE2tex	FE3HOXUtex	FE3tex	FECRMtonex	FEENTERabcpp	FEOXAMabcpp
789	ARBTNabcpp	CPGNUtex	FE2tex	FE3HOXUtex	FE3tex	FECRMtonex	FEENTERabcpp	FEOXAMtonex
790	ARBTNabcpp	CPGNUtex	FE2tex	FE3HOXUtex	FE3tex	FECRMtonex	FEENTERtex	FEOXAMUtex
791	ARBTNabcpp	CPGNUtex	FE2tex	FE3HOXUtex	FE3tex	FECRMtonex	FEENTERtex	FEOXAMUtpp
792	ARBTNabcpp	CPGNUtex	FE2tex	FE3HOXUtex	FE3tex	FECRMtonex	FEENTERtex	FEOXAMabcpp
793	ARBTNabcpp	CPGNUtex	FE2tex	FE3HOXUtex	FE3tex	FECRMtonex	FEENTERtex	FEOXAMtonex
794	ARBTNabcpp	CPGNUtex	FE2tex	FE3HOXUtex	FE3tex	FECRMtonex	FEENTERtonex	FEOXAMUtex
795	ARBTNabcpp	CPGNUtex	FE2tex	FE3HOXUtex	FE3tex	FECRMtonex	FEENTERtonex	FEOXAMUtpp
796	ARBTNabcpp	CPGNUtex	FE2tex	FE3HOXUtex	FE3tex	FECRMtonex	FEENTERtonex	FEOXAMabcpp
797	ARBTNabcpp	CPGNUtex	FE2tex	FE3HOXUtex	FE3tex	FECRMtonex	FEENTERtonex	FEOXAMtonex
798	ARBTNabcpp	CPGNUtex	FE2tex	FE3HOXUtex	FE3tex	FECRMtonex	FEENTERtpp	FEOXAMUtex
799	ARBTNabcpp	CPGNUtex	FE2tex	FE3HOXUtex	FE3tex	FECRMtonex	FEENTERtpp	FEOXAMUtpp
800	ARBTNabcpp	CPGNUtex	FE2tex	FE3HOXUtex	FE3tex	FECRMtonex	FEENTERtpp	FEOXAMabcpp
801	ARBTNabcpp	CPGNUtex	FE2tex	FE3HOXUtex	FE3tex	FECRMtonex	FEENTERtpp	FEOXAMtonex
802	ARBTNabcpp	CPGNUtex	FE2tex	FE3HOXUtpp	FE3Ri	FECRMUtex	FEENTERabcpp	FEOXAMUtex
803	ARBTNabcpp	CPGNUtex	FE2tex	FE3HOXUtpp	FE3Ri	FECRMUtex	FEENTERabcpp	FEOXAMUtpp
804	ARBTNabcpp	CPGNUtex	FE2tex	FE3HOXUtpp	FE3Ri	FECRMUtex	FEENTERabcpp	FEOXAMabcpp
805	ARBTNabcpp	CPGNUtex	FE2tex	FE3HOXUtpp	FE3Ri	FECRMUtex	FEENTERabcpp	FEOXAMtonex
806	ARBTNabcpp	CPGNUtex	FE2tex	FE3HOXUtpp	FE3Ri	FECRMUtex	FEENTERtex	FEOXAMUtex
807	ARBTNabcpp	CPGNUtex	FE2tex	FE3HOXUtpp	FE3Ri	FECRMUtex	FEENTERtex	FEOXAMUtpp
808	ARBTNabcpp	CPGNUtex	FE2tex	FE3HOXUtpp	FE3Ri	FECRMUtex	FEENTERtex	FEOXAMabcpp
809	ARBTNabcpp	CPGNUtex	FE2tex	FE3HOXUtpp	FE3Ri	FECRMUtex	FEENTERtex	FEOXAMtonex
810	ARBTNabcpp	CPGNUtex	FE2tex	FE3HOXUtpp	FE3Ri	FECRMUtex	FEENTERtonex	FEOXAMUtex
811	ARBTNabcpp	CPGNUtex	FE2tex	FE3HOXUtpp	FE3Ri	FECRMUtex	FEENTERtonex	FEOXAMUtpp
812	ARBTNabcpp	CPGNUtex	FE2tex	FE3HOXUtpp	FE3Ri	FECRMUtex	FEENTERtonex	FEOXAMabcpp
813	ARBTNabcpp	CPGNUtex	FE2tex	FE3HOXUtpp	FE3Ri	FECRMUtex	FEENTERtonex	FEOXAMtonex
814	ARBTNabcpp	CPGNUtex	FE2tex	FE3HOXUtpp	FE3Ri	FECRMUtex	FEENTERtpp	FEOXAMUtex
815	ARBTNabcpp	CPGNUtex	FE2tex	FE3HOXUtpp	FE3Ri	FECRMUtex	FEENTERtpp	FEOXAMUtpp
816	ARBTNabcpp	CPGNUtex	FE2tex	FE3HOXUtpp	FE3Ri	FECRMUtex	FEENTERtpp	FEOXAMabcpp
817	ARBTNabcpp	CPGNUtex	FE2tex	FE3HOXUtpp	FE3Ri	FECRMUtex	FEENTERtpp	FEOXAMtonex
818	ARBTNabcpp	CPGNUtex	FE2tex	FE3HOXUtpp	FE3Ri	FECRMUtpp	FEENTERabcpp	FEOXAMUtex
819	ARBTNabcpp	CPGNUtex	FE2tex	FE3HOXUtpp	FE3Ri	FECRMUtpp	FEENTERabcpp	FEOXAMUtpp
820	ARBTNabcpp	CPGNUtex	FE2tex	FE3HOXUtpp	FE3Ri	FECRMUtpp	FEENTERabcpp	FEOXAMabcpp
821	ARBTNabcpp	CPGNUtex	FE2tex	FE3HOXUtpp	FE3Ri	FECRMUtpp	FEENTERabcpp	FEOXAMtonex
822	ARBTNabcpp	CPGNUtex	FE2tex	FE3HOXUtpp	FE3Ri	FECRMUtpp	FEENTERtex	FEOXAMUtex
823	ARBTNabcpp	CPGNUtex	FE2tex	FE3HOXUtpp	FE3Ri	FECRMUtpp	FEENTERtex	FEOXAMUtpp
824	ARBTNabcpp	CPGNUtex	FE2tex	FE3HOXUtpp	FE3Ri	FECRMUtpp	FEENTERtex	FEOXAMabcpp
825	ARBTNabcpp	CPGNUtex	FE2tex	FE3HOXUtpp	FE3Ri	FECRMUtpp	FEENTERtex	FEOXAMtonex
826	ARBTNabcpp	CPGNUtex	FE2tex	FE3HOXUtpp	FE3Ri	FECRMUtpp	FEENTERtonex	FEOXAMUtex
827	ARBTNabcpp	CPGNUtex	FE2tex	FE3HOXUtpp	FE3Ri	FECRMUtpp	FEENTERtonex	FEOXAMUtpp
828	ARBTNabcpp	CPGNUtex	FE2tex	FE3HOXUtpp	FE3Ri	FECRMUtpp	FEENTERtonex	FEOXAMabcpp
829	ARBTNabcpp	CPGNUtex	FE2tex	FE3HOXUtpp	FE3Ri	FECRMUtpp	FEENTERtonex	FEOXAMtonex
830	ARBTNabcpp	CPGNUtex	FE2tex	FE3HOXUtpp	FE3Ri	FECRMUtpp	FEENTERtpp	FEOXAMUtex
831	ARBTNabcpp	CPGNUtex	FE2tex	FE3HOXUtpp	FE3Ri	FECRMUtpp	FEENTERtpp	FEOXAMUtpp
832	ARBTNabcpp	CPGNUtex	FE2tex	FE3HOXUtpp	FE3Ri	FECRMUtpp	FEENTERtpp	FEOXAMabcpp
833	ARBTNabcpp	CPGNUtex	FE2tex	FE3HOXUtpp	FE3Ri	FECRMUtpp	FEENTERtpp	FEOXAMtonex
834	ARBTNabcpp	CPGNUtex	FE2tex	FE3HOXUtpp	FE3Ri	FECRMabcpp	FEENTERabcpp	FEOXAMUtex
835	ARBTNabcpp	CPGNUtex	FE2tex	FE3HOXUtpp	FE3Ri	FECRMabcpp	FEENTERabcpp	FEOXAMUtpp
836	ARBTNabcpp	CPGNUtex	FE2tex	FE3HOXUtpp	FE3Ri	FECRMabcpp	FEENTERabcpp	FEOXAMabcpp
837	ARBTNabcpp	CPGNUtex	FE2tex	FE3HOXUtpp	FE3Ri	FECRMabcpp	FEENTERabcpp	FEOXAMtonex
838	ARBTNabcpp	CPGNUtex	FE2tex	FE3HOXUtpp	FE3Ri	FECRMabcpp	FEENTERtex	FEOXAMUtex
839	ARBTNabcpp	CPGNUtex	FE2tex	FE3HOXUtpp	FE3Ri	FECRMabcpp	FEENTERtex	FEOXAMUtpp
840	ARBTNabcpp	CPGNUtex	FE2tex	FE3HOXUtpp	FE3Ri	FECRMabcpp	FEENTERtex	FEOXAMabcpp
841	ARBTNabcpp	CPGNUtex	FE2tex	FE3HOXUtpp	FE3Ri	FECRMabcpp	FEENTERtex	FEOXAMtonex
842	ARBTNabcpp	CPGNUtex	FE2tex	FE3HOXUtpp	FE3Ri	FECRMabcpp	FEENTERtonex	FEOXAMUtex
843	ARBTNabcpp	CPGNUtex	FE2tex	FE3HOXUtpp	FE3Ri	FECRMabcpp	FEENTERtonex	FEOXAMUtpp
844	ARBTNabcpp	CPGNUtex	FE2tex	FE3HOXUtpp	FE3Ri	FECRMabcpp	FEENTERtonex	FEOXAMabcpp
845	ARBTNabcpp	CPGNUtex	FE2tex	FE3HOXUtpp	FE3Ri	FECRMabcpp	FEENTERtonex	FEOXAMtonex
846	ARBTNabcpp	CPGNUtex	FE2tex	FE3HOXUtpp	FE3Ri	FECRMabcpp	FEENTERtpp	FEOXAMUtex
847	ARBTNabcpp	CPGNUtex	FE2tex	FE3HOXUtpp	FE3Ri	FECRMabcpp	FEENTERtpp	FEOXAMUtpp
848	ARBTNabcpp	CPGNUtex	FE2tex	FE3HOXUtpp	FE3Ri	FECRMabcpp	FEENTERtpp	FEOXAMabcpp
849	ARBTNabcpp	CPGNUtex	FE2tex	FE3HOXUtpp	FE3Ri	FECRMabcpp	FEENTERtpp	FEOXAMtonex
850	ARBTNabcpp	CPGNUtex	FE2tex	FE3HOXUtpp	FE3Ri	FECRMtonex	FEENTERabcpp	FEOXAMUtex
851	ARBTNabcpp	CPGNUtex	FE2tex	FE3HOXUtpp	FE3Ri	FECRMtonex	FEENTERabcpp	FEOXAMUtpp
852	ARBTNabcpp	CPGNUtex	FE2tex	FE3HOXUtpp	FE3Ri	FECRMtonex	FEENTERabcpp	FEOXAMabcpp
853	ARBTNabcpp	CPGNUtex	FE2tex	FE3HOXUtpp	FE3Ri	FECRMtonex	FEENTERabcpp	FEOXAMtonex
854	ARBTNabcpp	CPGNUtex	FE2tex	FE3HOXUtpp	FE3Ri	FECRMtonex	FEENTERtex	FEOXAMUtex
855	ARBTNabcpp	CPGNUtex	FE2tex	FE3HOXUtpp	FE3Ri	FECRMtonex	FEENTERtex	FEOXAMUtpp
856	ARBTNabcpp	CPGNUtex	FE2tex	FE3HOXUtpp	FE3Ri	FECRMtonex	FEENTERtex	FEOXAMabcpp
857	ARBTNabcpp	CPGNUtex	FE2tex	FE3HOXUtpp	FE3Ri	FECRMtonex	FEENTERtex	FEOXAMtonex
858	ARBTNabcpp	CPGNUtex	FE2tex	FE3HOXUtpp	FE3Ri	FECRMtonex	FEENTERtonex	FEOXAMUtex
859	ARBTNabcpp	CPGNUtex	FE2tex	FE3HOXUtpp	FE3Ri	FECRMtonex	FEENTERtonex	FEOXAMUtpp
860	ARBTNabcpp	CPGNUtex	FE2tex	FE3HOXUtpp	FE3Ri	FECRMtonex	FEENTERtonex	FEOXAMabcpp
861	ARBTNabcpp	CPGNUtex	FE2tex	FE3HOXUtpp	FE3Ri	FECRMtonex	FEENTERtonex	FEOXAMtonex
862	ARBTNabcpp	CPGNUtex	FE2tex	FE3HOXUtpp	FE3Ri	FECRMtonex	FEENTERtpp	FEOXAMUtex
863	ARBTNabcpp	CPGNUtex	FE2tex	FE3HOXUtpp	FE3Ri	FECRMtonex	FEENTERtpp	FEOXAMUtpp
864	ARBTNabcpp	CPGNUtex	FE2tex	FE3HOXUtpp	FE3Ri	FECRMtonex	FEENTERtpp	FEOXAMabcpp
865	ARBTNabcpp	CPGNUtex	FE2tex	FE3HOXUtpp	FE3Ri	FECRMtonex	FEENTERtpp	FEOXAMtonex
866	ARBTNabcpp	CPGNUtex	FE2tex	FE3HOXUtpp	FE3tex	FECRMUtex	FEENTERabcpp	FEOXAMUtex
867	ARBTNabcpp	CPGNUtex	FE2tex	FE3HOXUtpp	FE3tex	FECRMUtex	FEENTERabcpp	FEOXAMUtpp
868	ARBTNabcpp	CPGNUtex	FE2tex	FE3HOXUtpp	FE3tex	FECRMUtex	FEENTERabcpp	FEOXAMabcpp
869	ARBTNabcpp	CPGNUtex	FE2tex	FE3HOXUtpp	FE3tex	FECRMUtex	FEENTERabcpp	FEOXAMtonex
870	ARBTNabcpp	CPGNUtex	FE2tex	FE3HOXUtpp	FE3tex	FECRMUtex	FEENTERtex	FEOXAMUtex
871	ARBTNabcpp	CPGNUtex	FE2tex	FE3HOXUtpp	FE3tex	FECRMUtex	FEENTERtex	FEOXAMUtpp
872	ARBTNabcpp	CPGNUtex	FE2tex	FE3HOXUtpp	FE3tex	FECRMUtex	FEENTERtex	FEOXAMabcpp
873	ARBTNabcpp	CPGNUtex	FE2tex	FE3HOXUtpp	FE3tex	FECRMUtex	FEENTERtex	FEOXAMtonex
874	ARBTNabcpp	CPGNUtex	FE2tex	FE3HOXUtpp	FE3tex	FECRMUtex	FEENTERtonex	FEOXAMUtex
875	ARBTNabcpp	CPGNUtex	FE2tex	FE3HOXUtpp	FE3tex	FECRMUtex	FEENTERtonex	FEOXAMUtpp
876	ARBTNabcpp	CPGNUtex	FE2tex	FE3HOXUtpp	FE3tex	FECRMUtex	FEENTERtonex	FEOXAMabcpp
877	ARBTNabcpp	CPGNUtex	FE2tex	FE3HOXUtpp	FE3tex	FECRMUtex	FEENTERtonex	FEOXAMtonex
878	ARBTNabcpp	CPGNUtex	FE2tex	FE3HOXUtpp	FE3tex	FECRMUtex	FEENTERtpp	FEOXAMUtex
879	ARBTNabcpp	CPGNUtex	FE2tex	FE3HOXUtpp	FE3tex	FECRMUtex	FEENTERtpp	FEOXAMUtpp
880	ARBTNabcpp	CPGNUtex	FE2tex	FE3HOXUtpp	FE3tex	FECRMUtex	FEENTERtpp	FEOXAMabcpp
881	ARBTNabcpp	CPGNUtex	FE2tex	FE3HOXUtpp	FE3tex	FECRMUtex	FEENTERtpp	FEOXAMtonex
882	ARBTNabcpp	CPGNUtex	FE2tex	FE3HOXUtpp	FE3tex	FECRMUtpp	FEENTERabcpp	FEOXAMUtex
883	ARBTNabcpp	CPGNUtex	FE2tex	FE3HOXUtpp	FE3tex	FECRMUtpp	FEENTERabcpp	FEOXAMUtpp
884	ARBTNabcpp	CPGNUtex	FE2tex	FE3HOXUtpp	FE3tex	FECRMUtpp	FEENTERabcpp	FEOXAMabcpp
885	ARBTNabcpp	CPGNUtex	FE2tex	FE3HOXUtpp	FE3tex	FECRMUtpp	FEENTERabcpp	FEOXAMtonex
886	ARBTNabcpp	CPGNUtex	FE2tex	FE3HOXUtpp	FE3tex	FECRMUtpp	FEENTERtex	FEOXAMUtex
887	ARBTNabcpp	CPGNUtex	FE2tex	FE3HOXUtpp	FE3tex	FECRMUtpp	FEENTERtex	FEOXAMUtpp
888	ARBTNabcpp	CPGNUtex	FE2tex	FE3HOXUtpp	FE3tex	FECRMUtpp	FEENTERtex	FEOXAMabcpp
889	ARBTNabcpp	CPGNUtex	FE2tex	FE3HOXUtpp	FE3tex	FECRMUtpp	FEENTERtex	FEOXAMtonex
890	ARBTNabcpp	CPGNUtex	FE2tex	FE3HOXUtpp	FE3tex	FECRMUtpp	FEENTERtonex	FEOXAMUtex
891	ARBTNabcpp	CPGNUtex	FE2tex	FE3HOXUtpp	FE3tex	FECRMUtpp	FEENTERtonex	FEOXAMUtpp
892	ARBTNabcpp	CPGNUtex	FE2tex	FE3HOXUtpp	FE3tex	FECRMUtpp	FEENTERtonex	FEOXAMabcpp
893	ARBTNabcpp	CPGNUtex	FE2tex	FE3HOXUtpp	FE3tex	FECRMUtpp	FEENTERtonex	FEOXAMtonex
894	ARBTNabcpp	CPGNUtex	FE2tex	FE3HOXUtpp	FE3tex	FECRMUtpp	FEENTERtpp	FEOXAMUtex
895	ARBTNabcpp	CPGNUtex	FE2tex	FE3HOXUtpp	FE3tex	FECRMUtpp	FEENTERtpp	FEOXAMUtpp
896	ARBTNabcpp	CPGNUtex	FE2tex	FE3HOXUtpp	FE3tex	FECRMUtpp	FEENTERtpp	FEOXAMabcpp
897	ARBTNabcpp	CPGNUtex	FE2tex	FE3HOXUtpp	FE3tex	FECRMUtpp	FEENTERtpp	FEOXAMtonex
898	ARBTNabcpp	CPGNUtex	FE2tex	FE3HOXUtpp	FE3tex	FECRMabcpp	FEENTERabcpp	FEOXAMUtex
899	ARBTNabcpp	CPGNUtex	FE2tex	FE3HOXUtpp	FE3tex	FECRMabcpp	FEENTERabcpp	FEOXAMUtpp
900	ARBTNabcpp	CPGNUtex	FE2tex	FE3HOXUtpp	FE3tex	FECRMabcpp	FEENTERabcpp	FEOXAMabcpp
901	ARBTNabcpp	CPGNUtex	FE2tex	FE3HOXUtpp	FE3tex	FECRMabcpp	FEENTERabcpp	FEOXAMtonex
902	ARBTNabcpp	CPGNUtex	FE2tex	FE3HOXUtpp	FE3tex	FECRMabcpp	FEENTERtex	FEOXAMUtex
903	ARBTNabcpp	CPGNUtex	FE2tex	FE3HOXUtpp	FE3tex	FECRMabcpp	FEENTERtex	FEOXAMUtpp
904	ARBTNabcpp	CPGNUtex	FE2tex	FE3HOXUtpp	FE3tex	FECRMabcpp	FEENTERtex	FEOXAMabcpp
905	ARBTNabcpp	CPGNUtex	FE2tex	FE3HOXUtpp	FE3tex	FECRMabcpp	FEENTERtex	FEOXAMtonex
906	ARBTNabcpp	CPGNUtex	FE2tex	FE3HOXUtpp	FE3tex	FECRMabcpp	FEENTERtonex	FEOXAMUtex
907	ARBTNabcpp	CPGNUtex	FE2tex	FE3HOXUtpp	FE3tex	FECRMabcpp	FEENTERtonex	FEOXAMUtpp
908	ARBTNabcpp	CPGNUtex	FE2tex	FE3HOXUtpp	FE3tex	FECRMabcpp	FEENTERtonex	FEOXAMabcpp
909	ARBTNabcpp	CPGNUtex	FE2tex	FE3HOXUtpp	FE3tex	FECRMabcpp	FEENTERtonex	FEOXAMtonex
910	ARBTNabcpp	CPGNUtex	FE2tex	FE3HOXUtpp	FE3tex	FECRMabcpp	FEENTERtpp	FEOXAMUtex
911	ARBTNabcpp	CPGNUtex	FE2tex	FE3HOXUtpp	FE3tex	FECRMabcpp	FEENTERtpp	FEOXAMUtpp
912	ARBTNabcpp	CPGNUtex	FE2tex	FE3HOXUtpp	FE3tex	FECRMabcpp	FEENTERtpp	FEOXAMabcpp
913	ARBTNabcpp	CPGNUtex	FE2tex	FE3HOXUtpp	FE3tex	FECRMabcpp	FEENTERtpp	FEOXAMtonex
914	ARBTNabcpp	CPGNUtex	FE2tex	FE3HOXUtpp	FE3tex	FECRMtonex	FEENTERabcpp	FEOXAMUtex
915	ARBTNabcpp	CPGNUtex	FE2tex	FE3HOXUtpp	FE3tex	FECRMtonex	FEENTERabcpp	FEOXAMUtpp
916	ARBTNabcpp	CPGNUtex	FE2tex	FE3HOXUtpp	FE3tex	FECRMtonex	FEENTERabcpp	FEOXAMabcpp
917	ARBTNabcpp	CPGNUtex	FE2tex	FE3HOXUtpp	FE3tex	FECRMtonex	FEENTERabcpp	FEOXAMtonex
918	ARBTNabcpp	CPGNUtex	FE2tex	FE3HOXUtpp	FE3tex	FECRMtonex	FEENTERtex	FEOXAMUtex
919	ARBTNabcpp	CPGNUtex	FE2tex	FE3HOXUtpp	FE3tex	FECRMtonex	FEENTERtex	FEOXAMUtpp
920	ARBTNabcpp	CPGNUtex	FE2tex	FE3HOXUtpp	FE3tex	FECRMtonex	FEENTERtex	FEOXAMabcpp
921	ARBTNabcpp	CPGNUtex	FE2tex	FE3HOXUtpp	FE3tex	FECRMtonex	FEENTERtex	FEOXAMtonex
922	ARBTNabcpp	CPGNUtex	FE2tex	FE3HOXUtpp	FE3tex	FECRMtonex	FEENTERtonex	FEOXAMUtex
923	ARBTNabcpp	CPGNUtex	FE2tex	FE3HOXUtpp	FE3tex	FECRMtonex	FEENTERtonex	FEOXAMUtpp
924	ARBTNabcpp	CPGNUtex	FE2tex	FE3HOXUtpp	FE3tex	FECRMtonex	FEENTERtonex	FEOXAMabcpp
925	ARBTNabcpp	CPGNUtex	FE2tex	FE3HOXUtpp	FE3tex	FECRMtonex	FEENTERtonex	FEOXAMtonex
926	ARBTNabcpp	CPGNUtex	FE2tex	FE3HOXUtpp	FE3tex	FECRMtonex	FEENTERtpp	FEOXAMUtex
927	ARBTNabcpp	CPGNUtex	FE2tex	FE3HOXUtpp	FE3tex	FECRMtonex	FEENTERtpp	FEOXAMUtpp
928	ARBTNabcpp	CPGNUtex	FE2tex	FE3HOXUtpp	FE3tex	FECRMtonex	FEENTERtpp	FEOXAMabcpp
929	ARBTNabcpp	CPGNUtex	FE2tex	FE3HOXUtpp	FE3tex	FECRMtonex	FEENTERtpp	FEOXAMtonex
930	ARBTNabcpp	CPGNUtex	FE2tex	FE3HOXabcpp	FE3Ri	FECRMUtex	FEENTERabcpp	FEOXAMUtex
931	ARBTNabcpp	CPGNUtex	FE2tex	FE3HOXabcpp	FE3Ri	FECRMUtex	FEENTERabcpp	FEOXAMUtpp
932	ARBTNabcpp	CPGNUtex	FE2tex	FE3HOXabcpp	FE3Ri	FECRMUtex	FEENTERabcpp	FEOXAMabcpp
933	ARBTNabcpp	CPGNUtex	FE2tex	FE3HOXabcpp	FE3Ri	FECRMUtex	FEENTERabcpp	FEOXAMtonex
934	ARBTNabcpp	CPGNUtex	FE2tex	FE3HOXabcpp	FE3Ri	FECRMUtex	FEENTERtex	FEOXAMUtex
935	ARBTNabcpp	CPGNUtex	FE2tex	FE3HOXabcpp	FE3Ri	FECRMUtex	FEENTERtex	FEOXAMUtpp
936	ARBTNabcpp	CPGNUtex	FE2tex	FE3HOXabcpp	FE3Ri	FECRMUtex	FEENTERtex	FEOXAMabcpp
937	ARBTNabcpp	CPGNUtex	FE2tex	FE3HOXabcpp	FE3Ri	FECRMUtex	FEENTERtex	FEOXAMtonex
938	ARBTNabcpp	CPGNUtex	FE2tex	FE3HOXabcpp	FE3Ri	FECRMUtex	FEENTERtonex	FEOXAMUtex
939	ARBTNabcpp	CPGNUtex	FE2tex	FE3HOXabcpp	FE3Ri	FECRMUtex	FEENTERtonex	FEOXAMUtpp
940	ARBTNabcpp	CPGNUtex	FE2tex	FE3HOXabcpp	FE3Ri	FECRMUtex	FEENTERtonex	FEOXAMabcpp
941	ARBTNabcpp	CPGNUtex	FE2tex	FE3HOXabcpp	FE3Ri	FECRMUtex	FEENTERtonex	FEOXAMtonex
942	ARBTNabcpp	CPGNUtex	FE2tex	FE3HOXabcpp	FE3Ri	FECRMUtex	FEENTERtpp	FEOXAMUtex
943	ARBTNabcpp	CPGNUtex	FE2tex	FE3HOXabcpp	FE3Ri	FECRMUtex	FEENTERtpp	FEOXAMUtpp
944	ARBTNabcpp	CPGNUtex	FE2tex	FE3HOXabcpp	FE3Ri	FECRMUtex	FEENTERtpp	FEOXAMabcpp
945	ARBTNabcpp	CPGNUtex	FE2tex	FE3HOXabcpp	FE3Ri	FECRMUtex	FEENTERtpp	FEOXAMtonex
946	ARBTNabcpp	CPGNUtex	FE2tex	FE3HOXabcpp	FE3Ri	FECRMUtpp	FEENTERabcpp	FEOXAMUtex
947	ARBTNabcpp	CPGNUtex	FE2tex	FE3HOXabcpp	FE3Ri	FECRMUtpp	FEENTERabcpp	FEOXAMUtpp
948	ARBTNabcpp	CPGNUtex	FE2tex	FE3HOXabcpp	FE3Ri	FECRMUtpp	FEENTERabcpp	FEOXAMabcpp
949	ARBTNabcpp	CPGNUtex	FE2tex	FE3HOXabcpp	FE3Ri	FECRMUtpp	FEENTERabcpp	FEOXAMtonex
950	ARBTNabcpp	CPGNUtex	FE2tex	FE3HOXabcpp	FE3Ri	FECRMUtpp	FEENTERtex	FEOXAMUtex
951	ARBTNabcpp	CPGNUtex	FE2tex	FE3HOXabcpp	FE3Ri	FECRMUtpp	FEENTERtex	FEOXAMUtpp
952	ARBTNabcpp	CPGNUtex	FE2tex	FE3HOXabcpp	FE3Ri	FECRMUtpp	FEENTERtex	FEOXAMabcpp
953	ARBTNabcpp	CPGNUtex	FE2tex	FE3HOXabcpp	FE3Ri	FECRMUtpp	FEENTERtex	FEOXAMtonex
954	ARBTNabcpp	CPGNUtex	FE2tex	FE3HOXabcpp	FE3Ri	FECRMUtpp	FEENTERtonex	FEOXAMUtex
955	ARBTNabcpp	CPGNUtex	FE2tex	FE3HOXabcpp	FE3Ri	FECRMUtpp	FEENTERtonex	FEOXAMUtpp
956	ARBTNabcpp	CPGNUtex	FE2tex	FE3HOXabcpp	FE3Ri	FECRMUtpp	FEENTERtonex	FEOXAMabcpp
957	ARBTNabcpp	CPGNUtex	FE2tex	FE3HOXabcpp	FE3Ri	FECRMUtpp	FEENTERtonex	FEOXAMtonex
958	ARBTNabcpp	CPGNUtex	FE2tex	FE3HOXabcpp	FE3Ri	FECRMUtpp	FEENTERtpp	FEOXAMUtex
959	ARBTNabcpp	CPGNUtex	FE2tex	FE3HOXabcpp	FE3Ri	FECRMUtpp	FEENTERtpp	FEOXAMUtpp
960	ARBTNabcpp	CPGNUtex	FE2tex	FE3HOXabcpp	FE3Ri	FECRMUtpp	FEENTERtpp	FEOXAMabcpp
961	ARBTNabcpp	CPGNUtex	FE2tex	FE3HOXabcpp	FE3Ri	FECRMUtpp	FEENTERtpp	FEOXAMtonex
962	ARBTNabcpp	CPGNUtex	FE2tex	FE3HOXabcpp	FE3Ri	FECRMabcpp	FEENTERabcpp	FEOXAMUtex
963	ARBTNabcpp	CPGNUtex	FE2tex	FE3HOXabcpp	FE3Ri	FECRMabcpp	FEENTERabcpp	FEOXAMUtpp
964	ARBTNabcpp	CPGNUtex	FE2tex	FE3HOXabcpp	FE3Ri	FECRMabcpp	FEENTERabcpp	FEOXAMabcpp
965	ARBTNabcpp	CPGNUtex	FE2tex	FE3HOXabcpp	FE3Ri	FECRMabcpp	FEENTERabcpp	FEOXAMtonex
966	ARBTNabcpp	CPGNUtex	FE2tex	FE3HOXabcpp	FE3Ri	FECRMabcpp	FEENTERtex	FEOXAMUtex
967	ARBTNabcpp	CPGNUtex	FE2tex	FE3HOXabcpp	FE3Ri	FECRMabcpp	FEENTERtex	FEOXAMUtpp
968	ARBTNabcpp	CPGNUtex	FE2tex	FE3HOXabcpp	FE3Ri	FECRMabcpp	FEENTERtex	FEOXAMabcpp
969	ARBTNabcpp	CPGNUtex	FE2tex	FE3HOXabcpp	FE3Ri	FECRMabcpp	FEENTERtex	FEOXAMtonex
970	ARBTNabcpp	CPGNUtex	FE2tex	FE3HOXabcpp	FE3Ri	FECRMabcpp	FEENTERtonex	FEOXAMUtex
971	ARBTNabcpp	CPGNUtex	FE2tex	FE3HOXabcpp	FE3Ri	FECRMabcpp	FEENTERtonex	FEOXAMUtpp
972	ARBTNabcpp	CPGNUtex	FE2tex	FE3HOXabcpp	FE3Ri	FECRMabcpp	FEENTERtonex	FEOXAMabcpp
973	ARBTNabcpp	CPGNUtex	FE2tex	FE3HOXabcpp	FE3Ri	FECRMabcpp	FEENTERtonex	FEOXAMtonex
974	ARBTNabcpp	CPGNUtex	FE2tex	FE3HOXabcpp	FE3Ri	FECRMabcpp	FEENTERtpp	FEOXAMUtex
975	ARBTNabcpp	CPGNUtex	FE2tex	FE3HOXabcpp	FE3Ri	FECRMabcpp	FEENTERtpp	FEOXAMUtpp
976	ARBTNabcpp	CPGNUtex	FE2tex	FE3HOXabcpp	FE3Ri	FECRMabcpp	FEENTERtpp	FEOXAMabcpp
977	ARBTNabcpp	CPGNUtex	FE2tex	FE3HOXabcpp	FE3Ri	FECRMabcpp	FEENTERtpp	FEOXAMtonex
978	ARBTNabcpp	CPGNUtex	FE2tex	FE3HOXabcpp	FE3Ri	FECRMtonex	FEENTERabcpp	FEOXAMUtex
979	ARBTNabcpp	CPGNUtex	FE2tex	FE3HOXabcpp	FE3Ri	FECRMtonex	FEENTERabcpp	FEOXAMUtpp
980	ARBTNabcpp	CPGNUtex	FE2tex	FE3HOXabcpp	FE3Ri	FECRMtonex	FEENTERabcpp	FEOXAMabcpp
981	ARBTNabcpp	CPGNUtex	FE2tex	FE3HOXabcpp	FE3Ri	FECRMtonex	FEENTERabcpp	FEOXAMtonex
982	ARBTNabcpp	CPGNUtex	FE2tex	FE3HOXabcpp	FE3Ri	FECRMtonex	FEENTERtex	FEOXAMUtex
983	ARBTNabcpp	CPGNUtex	FE2tex	FE3HOXabcpp	FE3Ri	FECRMtonex	FEENTERtex	FEOXAMUtpp
984	ARBTNabcpp	CPGNUtex	FE2tex	FE3HOXabcpp	FE3Ri	FECRMtonex	FEENTERtex	FEOXAMabcpp
985	ARBTNabcpp	CPGNUtex	FE2tex	FE3HOXabcpp	FE3Ri	FECRMtonex	FEENTERtex	FEOXAMtonex
986	ARBTNabcpp	CPGNUtex	FE2tex	FE3HOXabcpp	FE3Ri	FECRMtonex	FEENTERtonex	FEOXAMUtex
987	ARBTNabcpp	CPGNUtex	FE2tex	FE3HOXabcpp	FE3Ri	FECRMtonex	FEENTERtonex	FEOXAMUtpp
988	ARBTNabcpp	CPGNUtex	FE2tex	FE3HOXabcpp	FE3Ri	FECRMtonex	FEENTERtonex	FEOXAMabcpp
989	ARBTNabcpp	CPGNUtex	FE2tex	FE3HOXabcpp	FE3Ri	FECRMtonex	FEENTERtonex	FEOXAMtonex
990	ARBTNabcpp	CPGNUtex	FE2tex	FE3HOXabcpp	FE3Ri	FECRMtonex	FEENTERtpp	FEOXAMUtex
991	ARBTNabcpp	CPGNUtex	FE2tex	FE3HOXabcpp	FE3Ri	FECRMtonex	FEENTERtpp	FEOXAMUtpp
992	ARBTNabcpp	CPGNUtex	FE2tex	FE3HOXabcpp	FE3Ri	FECRMtonex	FEENTERtpp	FEOXAMabcpp
993	ARBTNabcpp	CPGNUtex	FE2tex	FE3HOXabcpp	FE3Ri	FECRMtonex	FEENTERtpp	FEOXAMtonex
994	ARBTNabcpp	CPGNUtex	FE2tex	FE3HOXabcpp	FE3tex	FECRMUtex	FEENTERabcpp	FEOXAMUtex
995	ARBTNabcpp	CPGNUtex	FE2tex	FE3HOXabcpp	FE3tex	FECRMUtex	FEENTERabcpp	FEOXAMUtpp
996	ARBTNabcpp	CPGNUtex	FE2tex	FE3HOXabcpp	FE3tex	FECRMUtex	FEENTERabcpp	FEOXAMabcpp
997	ARBTNabcpp	CPGNUtex	FE2tex	FE3HOXabcpp	FE3tex	FECRMUtex	FEENTERabcpp	FEOXAMtonex
998	ARBTNabcpp	CPGNUtex	FE2tex	FE3HOXabcpp	FE3tex	FECRMUtex	FEENTERtex	FEOXAMUtex
999	ARBTNabcpp	CPGNUtex	FE2tex	FE3HOXabcpp	FE3tex	FECRMUtex	FEENTERtex	FEOXAMUtpp
1000	ARBTNabcpp	CPGNUtex	FE2tex	FE3HOXabcpp	FE3tex	FECRMUtex	FEENTERtex	FEOXAMabcpp
1001	ARBTNabcpp	CPGNUtex	FE2tex	FE3HOXabcpp	FE3tex	FECRMUtex	FEENTERtex	FEOXAMtonex
1002	ARBTNabcpp	CPGNUtex	FE2tex	FE3HOXabcpp	FE3tex	FECRMUtex	FEENTERtonex	FEOXAMUtex
1003	ARBTNabcpp	CPGNUtex	FE2tex	FE3HOXabcpp	FE3tex	FECRMUtex	FEENTERtonex	FEOXAMUtpp
1004	ARBTNabcpp	CPGNUtex	FE2tex	FE3HOXabcpp	FE3tex	FECRMUtex	FEENTERtonex	FEOXAMabcpp
1005	ARBTNabcpp	CPGNUtex	FE2tex	FE3HOXabcpp	FE3tex	FECRMUtex	FEENTERtonex	FEOXAMtonex
1006	ARBTNabcpp	CPGNUtex	FE2tex	FE3HOXabcpp	FE3tex	FECRMUtex	FEENTERtpp	FEOXAMUtex
1007	ARBTNabcpp	CPGNUtex	FE2tex	FE3HOXabcpp	FE3tex	FECRMUtex	FEENTERtpp	FEOXAMUtpp
1008	ARBTNabcpp	CPGNUtex	FE2tex	FE3HOXabcpp	FE3tex	FECRMUtex	FEENTERtpp	FEOXAMabcpp
1009	ARBTNabcpp	CPGNUtex	FE2tex	FE3HOXabcpp	FE3tex	FECRMUtex	FEENTERtpp	FEOXAMtonex
1010	ARBTNabcpp	CPGNUtex	FE2tex	FE3HOXabcpp	FE3tex	FECRMUtpp	FEENTERabcpp	FEOXAMUtex
1011	ARBTNabcpp	CPGNUtex	FE2tex	FE3HOXabcpp	FE3tex	FECRMUtpp	FEENTERabcpp	FEOXAMUtpp
1012	ARBTNabcpp	CPGNUtex	FE2tex	FE3HOXabcpp	FE3tex	FECRMUtpp	FEENTERabcpp	FEOXAMabcpp
1013	ARBTNabcpp	CPGNUtex	FE2tex	FE3HOXabcpp	FE3tex	FECRMUtpp	FEENTERabcpp	FEOXAMtonex
1014	ARBTNabcpp	CPGNUtex	FE2tex	FE3HOXabcpp	FE3tex	FECRMUtpp	FEENTERtex	FEOXAMUtex
1015	ARBTNabcpp	CPGNUtex	FE2tex	FE3HOXabcpp	FE3tex	FECRMUtpp	FEENTERtex	FEOXAMUtpp
1016	ARBTNabcpp	CPGNUtex	FE2tex	FE3HOXabcpp	FE3tex	FECRMUtpp	FEENTERtex	FEOXAMabcpp
1017	ARBTNabcpp	CPGNUtex	FE2tex	FE3HOXabcpp	FE3tex	FECRMUtpp	FEENTERtex	FEOXAMtonex
1018	ARBTNabcpp	CPGNUtex	FE2tex	FE3HOXabcpp	FE3tex	FECRMUtpp	FEENTERtonex	FEOXAMUtex
1019	ARBTNabcpp	CPGNUtex	FE2tex	FE3HOXabcpp	FE3tex	FECRMUtpp	FEENTERtonex	FEOXAMUtpp
1020	ARBTNabcpp	CPGNUtex	FE2tex	FE3HOXabcpp	FE3tex	FECRMUtpp	FEENTERtonex	FEOXAMabcpp
1021	ARBTNabcpp	CPGNUtex	FE2tex	FE3HOXabcpp	FE3tex	FECRMUtpp	FEENTERtonex	FEOXAMtonex
1022	ARBTNabcpp	CPGNUtex	FE2tex	FE3HOXabcpp	FE3tex	FECRMUtpp	FEENTERtpp	FEOXAMUtex
1023	ARBTNabcpp	CPGNUtex	FE2tex	FE3HOXabcpp	FE3tex	FECRMUtpp	FEENTERtpp	FEOXAMUtpp
1024	ARBTNabcpp	CPGNUtex	FE2tex	FE3HOXabcpp	FE3tex	FECRMUtpp	FEENTERtpp	FEOXAMabcpp
1025	ARBTNabcpp	CPGNUtex	FE2tex	FE3HOXabcpp	FE3tex	FECRMUtpp	FEENTERtpp	FEOXAMtonex
1026	ARBTNabcpp	CPGNUtex	FE2tex	FE3HOXabcpp	FE3tex	FECRMabcpp	FEENTERabcpp	FEOXAMUtex
1027	ARBTNabcpp	CPGNUtex	FE2tex	FE3HOXabcpp	FE3tex	FECRMabcpp	FEENTERabcpp	FEOXAMUtpp
1028	ARBTNabcpp	CPGNUtex	FE2tex	FE3HOXabcpp	FE3tex	FECRMabcpp	FEENTERabcpp	FEOXAMabcpp
1029	ARBTNabcpp	CPGNUtex	FE2tex	FE3HOXabcpp	FE3tex	FECRMabcpp	FEENTERabcpp	FEOXAMtonex
1030	ARBTNabcpp	CPGNUtex	FE2tex	FE3HOXabcpp	FE3tex	FECRMabcpp	FEENTERtex	FEOXAMUtex
1031	ARBTNabcpp	CPGNUtex	FE2tex	FE3HOXabcpp	FE3tex	FECRMabcpp	FEENTERtex	FEOXAMUtpp
1032	ARBTNabcpp	CPGNUtex	FE2tex	FE3HOXabcpp	FE3tex	FECRMabcpp	FEENTERtex	FEOXAMabcpp
1033	ARBTNabcpp	CPGNUtex	FE2tex	FE3HOXabcpp	FE3tex	FECRMabcpp	FEENTERtex	FEOXAMtonex
1034	ARBTNabcpp	CPGNUtex	FE2tex	FE3HOXabcpp	FE3tex	FECRMabcpp	FEENTERtonex	FEOXAMUtex
1035	ARBTNabcpp	CPGNUtex	FE2tex	FE3HOXabcpp	FE3tex	FECRMabcpp	FEENTERtonex	FEOXAMUtpp
1036	ARBTNabcpp	CPGNUtex	FE2tex	FE3HOXabcpp	FE3tex	FECRMabcpp	FEENTERtonex	FEOXAMabcpp
1037	ARBTNabcpp	CPGNUtex	FE2tex	FE3HOXabcpp	FE3tex	FECRMabcpp	FEENTERtonex	FEOXAMtonex
1038	ARBTNabcpp	CPGNUtex	FE2tex	FE3HOXabcpp	FE3tex	FECRMabcpp	FEENTERtpp	FEOXAMUtex
1039	ARBTNabcpp	CPGNUtex	FE2tex	FE3HOXabcpp	FE3tex	FECRMabcpp	FEENTERtpp	FEOXAMUtpp
1040	ARBTNabcpp	CPGNUtex	FE2tex	FE3HOXabcpp	FE3tex	FECRMabcpp	FEENTERtpp	FEOXAMabcpp
1041	ARBTNabcpp	CPGNUtex	FE2tex	FE3HOXabcpp	FE3tex	FECRMabcpp	FEENTERtpp	FEOXAMtonex
1042	ARBTNabcpp	CPGNUtex	FE2tex	FE3HOXabcpp	FE3tex	FECRMtonex	FEENTERabcpp	FEOXAMUtex
1043	ARBTNabcpp	CPGNUtex	FE2tex	FE3HOXabcpp	FE3tex	FECRMtonex	FEENTERabcpp	FEOXAMUtpp
1044	ARBTNabcpp	CPGNUtex	FE2tex	FE3HOXabcpp	FE3tex	FECRMtonex	FEENTERabcpp	FEOXAMabcpp
1045	ARBTNabcpp	CPGNUtex	FE2tex	FE3HOXabcpp	FE3tex	FECRMtonex	FEENTERabcpp	FEOXAMtonex
1046	ARBTNabcpp	CPGNUtex	FE2tex	FE3HOXabcpp	FE3tex	FECRMtonex	FEENTERtex	FEOXAMUtex
1047	ARBTNabcpp	CPGNUtex	FE2tex	FE3HOXabcpp	FE3tex	FECRMtonex	FEENTERtex	FEOXAMUtpp
1048	ARBTNabcpp	CPGNUtex	FE2tex	FE3HOXabcpp	FE3tex	FECRMtonex	FEENTERtex	FEOXAMabcpp
1049	ARBTNabcpp	CPGNUtex	FE2tex	FE3HOXabcpp	FE3tex	FECRMtonex	FEENTERtex	FEOXAMtonex
1050	ARBTNabcpp	CPGNUtex	FE2tex	FE3HOXabcpp	FE3tex	FECRMtonex	FEENTERtonex	FEOXAMUtex
1051	ARBTNabcpp	CPGNUtex	FE2tex	FE3HOXabcpp	FE3tex	FECRMtonex	FEENTERtonex	FEOXAMUtpp
1052	ARBTNabcpp	CPGNUtex	FE2tex	FE3HOXabcpp	FE3tex	FECRMtonex	FEENTERtonex	FEOXAMabcpp
1053	ARBTNabcpp	CPGNUtex	FE2tex	FE3HOXabcpp	FE3tex	FECRMtonex	FEENTERtonex	FEOXAMtonex
1054	ARBTNabcpp	CPGNUtex	FE2tex	FE3HOXabcpp	FE3tex	FECRMtonex	FEENTERtpp	FEOXAMUtex
1055	ARBTNabcpp	CPGNUtex	FE2tex	FE3HOXabcpp	FE3tex	FECRMtonex	FEENTERtpp	FEOXAMUtpp
1056	ARBTNabcpp	CPGNUtex	FE2tex	FE3HOXabcpp	FE3tex	FECRMtonex	FEENTERtpp	FEOXAMabcpp
1057	ARBTNabcpp	CPGNUtex	FE2tex	FE3HOXabcpp	FE3tex	FECRMtonex	FEENTERtpp	FEOXAMtonex
1058	ARBTNabcpp	CPGNUtex	FE2tex	FE3HOXtonex	FE3Ri	FECRMUtex	FEENTERabcpp	FEOXAMUtex
1059	ARBTNabcpp	CPGNUtex	FE2tex	FE3HOXtonex	FE3Ri	FECRMUtex	FEENTERabcpp	FEOXAMUtpp
1060	ARBTNabcpp	CPGNUtex	FE2tex	FE3HOXtonex	FE3Ri	FECRMUtex	FEENTERabcpp	FEOXAMabcpp
1061	ARBTNabcpp	CPGNUtex	FE2tex	FE3HOXtonex	FE3Ri	FECRMUtex	FEENTERabcpp	FEOXAMtonex
1062	ARBTNabcpp	CPGNUtex	FE2tex	FE3HOXtonex	FE3Ri	FECRMUtex	FEENTERtex	FEOXAMUtex
1063	ARBTNabcpp	CPGNUtex	FE2tex	FE3HOXtonex	FE3Ri	FECRMUtex	FEENTERtex	FEOXAMUtpp
1064	ARBTNabcpp	CPGNUtex	FE2tex	FE3HOXtonex	FE3Ri	FECRMUtex	FEENTERtex	FEOXAMabcpp
1065	ARBTNabcpp	CPGNUtex	FE2tex	FE3HOXtonex	FE3Ri	FECRMUtex	FEENTERtex	FEOXAMtonex
1066	ARBTNabcpp	CPGNUtex	FE2tex	FE3HOXtonex	FE3Ri	FECRMUtex	FEENTERtonex	FEOXAMUtex
1067	ARBTNabcpp	CPGNUtex	FE2tex	FE3HOXtonex	FE3Ri	FECRMUtex	FEENTERtonex	FEOXAMUtpp
1068	ARBTNabcpp	CPGNUtex	FE2tex	FE3HOXtonex	FE3Ri	FECRMUtex	FEENTERtonex	FEOXAMabcpp
1069	ARBTNabcpp	CPGNUtex	FE2tex	FE3HOXtonex	FE3Ri	FECRMUtex	FEENTERtonex	FEOXAMtonex
1070	ARBTNabcpp	CPGNUtex	FE2tex	FE3HOXtonex	FE3Ri	FECRMUtex	FEENTERtpp	FEOXAMUtex
1071	ARBTNabcpp	CPGNUtex	FE2tex	FE3HOXtonex	FE3Ri	FECRMUtex	FEENTERtpp	FEOXAMUtpp
1072	ARBTNabcpp	CPGNUtex	FE2tex	FE3HOXtonex	FE3Ri	FECRMUtex	FEENTERtpp	FEOXAMabcpp
1073	ARBTNabcpp	CPGNUtex	FE2tex	FE3HOXtonex	FE3Ri	FECRMUtex	FEENTERtpp	FEOXAMtonex
1074	ARBTNabcpp	CPGNUtex	FE2tex	FE3HOXtonex	FE3Ri	FECRMUtpp	FEENTERabcpp	FEOXAMUtex
1075	ARBTNabcpp	CPGNUtex	FE2tex	FE3HOXtonex	FE3Ri	FECRMUtpp	FEENTERabcpp	FEOXAMUtpp
1076	ARBTNabcpp	CPGNUtex	FE2tex	FE3HOXtonex	FE3Ri	FECRMUtpp	FEENTERabcpp	FEOXAMabcpp
1077	ARBTNabcpp	CPGNUtex	FE2tex	FE3HOXtonex	FE3Ri	FECRMUtpp	FEENTERabcpp	FEOXAMtonex
1078	ARBTNabcpp	CPGNUtex	FE2tex	FE3HOXtonex	FE3Ri	FECRMUtpp	FEENTERtex	FEOXAMUtex
1079	ARBTNabcpp	CPGNUtex	FE2tex	FE3HOXtonex	FE3Ri	FECRMUtpp	FEENTERtex	FEOXAMUtpp
1080	ARBTNabcpp	CPGNUtex	FE2tex	FE3HOXtonex	FE3Ri	FECRMUtpp	FEENTERtex	FEOXAMabcpp
1081	ARBTNabcpp	CPGNUtex	FE2tex	FE3HOXtonex	FE3Ri	FECRMUtpp	FEENTERtex	FEOXAMtonex
1082	ARBTNabcpp	CPGNUtex	FE2tex	FE3HOXtonex	FE3Ri	FECRMUtpp	FEENTERtonex	FEOXAMUtex
1083	ARBTNabcpp	CPGNUtex	FE2tex	FE3HOXtonex	FE3Ri	FECRMUtpp	FEENTERtonex	FEOXAMUtpp
1084	ARBTNabcpp	CPGNUtex	FE2tex	FE3HOXtonex	FE3Ri	FECRMUtpp	FEENTERtonex	FEOXAMabcpp
1085	ARBTNabcpp	CPGNUtex	FE2tex	FE3HOXtonex	FE3Ri	FECRMUtpp	FEENTERtonex	FEOXAMtonex
1086	ARBTNabcpp	CPGNUtex	FE2tex	FE3HOXtonex	FE3Ri	FECRMUtpp	FEENTERtpp	FEOXAMUtex
1087	ARBTNabcpp	CPGNUtex	FE2tex	FE3HOXtonex	FE3Ri	FECRMUtpp	FEENTERtpp	FEOXAMUtpp
1088	ARBTNabcpp	CPGNUtex	FE2tex	FE3HOXtonex	FE3Ri	FECRMUtpp	FEENTERtpp	FEOXAMabcpp
1089	ARBTNabcpp	CPGNUtex	FE2tex	FE3HOXtonex	FE3Ri	FECRMUtpp	FEENTERtpp	FEOXAMtonex
1090	ARBTNabcpp	CPGNUtex	FE2tex	FE3HOXtonex	FE3Ri	FECRMabcpp	FEENTERabcpp	FEOXAMUtex
1091	ARBTNabcpp	CPGNUtex	FE2tex	FE3HOXtonex	FE3Ri	FECRMabcpp	FEENTERabcpp	FEOXAMUtpp
1092	ARBTNabcpp	CPGNUtex	FE2tex	FE3HOXtonex	FE3Ri	FECRMabcpp	FEENTERabcpp	FEOXAMabcpp
1093	ARBTNabcpp	CPGNUtex	FE2tex	FE3HOXtonex	FE3Ri	FECRMabcpp	FEENTERabcpp	FEOXAMtonex
1094	ARBTNabcpp	CPGNUtex	FE2tex	FE3HOXtonex	FE3Ri	FECRMabcpp	FEENTERtex	FEOXAMUtex
1095	ARBTNabcpp	CPGNUtex	FE2tex	FE3HOXtonex	FE3Ri	FECRMabcpp	FEENTERtex	FEOXAMUtpp
1096	ARBTNabcpp	CPGNUtex	FE2tex	FE3HOXtonex	FE3Ri	FECRMabcpp	FEENTERtex	FEOXAMabcpp
1097	ARBTNabcpp	CPGNUtex	FE2tex	FE3HOXtonex	FE3Ri	FECRMabcpp	FEENTERtex	FEOXAMtonex
1098	ARBTNabcpp	CPGNUtex	FE2tex	FE3HOXtonex	FE3Ri	FECRMabcpp	FEENTERtonex	FEOXAMUtex
1099	ARBTNabcpp	CPGNUtex	FE2tex	FE3HOXtonex	FE3Ri	FECRMabcpp	FEENTERtonex	FEOXAMUtpp
1100	ARBTNabcpp	CPGNUtex	FE2tex	FE3HOXtonex	FE3Ri	FECRMabcpp	FEENTERtonex	FEOXAMabcpp
1101	ARBTNabcpp	CPGNUtex	FE2tex	FE3HOXtonex	FE3Ri	FECRMabcpp	FEENTERtonex	FEOXAMtonex
1102	ARBTNabcpp	CPGNUtex	FE2tex	FE3HOXtonex	FE3Ri	FECRMabcpp	FEENTERtpp	FEOXAMUtex
1103	ARBTNabcpp	CPGNUtex	FE2tex	FE3HOXtonex	FE3Ri	FECRMabcpp	FEENTERtpp	FEOXAMUtpp
1104	ARBTNabcpp	CPGNUtex	FE2tex	FE3HOXtonex	FE3Ri	FECRMabcpp	FEENTERtpp	FEOXAMabcpp
1105	ARBTNabcpp	CPGNUtex	FE2tex	FE3HOXtonex	FE3Ri	FECRMabcpp	FEENTERtpp	FEOXAMtonex
1106	ARBTNabcpp	CPGNUtex	FE2tex	FE3HOXtonex	FE3Ri	FECRMtonex	FEENTERabcpp	FEOXAMUtex
1107	ARBTNabcpp	CPGNUtex	FE2tex	FE3HOXtonex	FE3Ri	FECRMtonex	FEENTERabcpp	FEOXAMUtpp
1108	ARBTNabcpp	CPGNUtex	FE2tex	FE3HOXtonex	FE3Ri	FECRMtonex	FEENTERabcpp	FEOXAMabcpp
1109	ARBTNabcpp	CPGNUtex	FE2tex	FE3HOXtonex	FE3Ri	FECRMtonex	FEENTERabcpp	FEOXAMtonex
1110	ARBTNabcpp	CPGNUtex	FE2tex	FE3HOXtonex	FE3Ri	FECRMtonex	FEENTERtex	FEOXAMUtex
1111	ARBTNabcpp	CPGNUtex	FE2tex	FE3HOXtonex	FE3Ri	FECRMtonex	FEENTERtex	FEOXAMUtpp
1112	ARBTNabcpp	CPGNUtex	FE2tex	FE3HOXtonex	FE3Ri	FECRMtonex	FEENTERtex	FEOXAMabcpp
1113	ARBTNabcpp	CPGNUtex	FE2tex	FE3HOXtonex	FE3Ri	FECRMtonex	FEENTERtex	FEOXAMtonex
1114	ARBTNabcpp	CPGNUtex	FE2tex	FE3HOXtonex	FE3Ri	FECRMtonex	FEENTERtonex	FEOXAMUtex
1115	ARBTNabcpp	CPGNUtex	FE2tex	FE3HOXtonex	FE3Ri	FECRMtonex	FEENTERtonex	FEOXAMUtpp
1116	ARBTNabcpp	CPGNUtex	FE2tex	FE3HOXtonex	FE3Ri	FECRMtonex	FEENTERtonex	FEOXAMabcpp
1117	ARBTNabcpp	CPGNUtex	FE2tex	FE3HOXtonex	FE3Ri	FECRMtonex	FEENTERtonex	FEOXAMtonex
1118	ARBTNabcpp	CPGNUtex	FE2tex	FE3HOXtonex	FE3Ri	FECRMtonex	FEENTERtpp	FEOXAMUtex
1119	ARBTNabcpp	CPGNUtex	FE2tex	FE3HOXtonex	FE3Ri	FECRMtonex	FEENTERtpp	FEOXAMUtpp
1120	ARBTNabcpp	CPGNUtex	FE2tex	FE3HOXtonex	FE3Ri	FECRMtonex	FEENTERtpp	FEOXAMabcpp
1121	ARBTNabcpp	CPGNUtex	FE2tex	FE3HOXtonex	FE3Ri	FECRMtonex	FEENTERtpp	FEOXAMtonex
1122	ARBTNabcpp	CPGNUtex	FE2tex	FE3HOXtonex	FE3tex	FECRMUtex	FEENTERabcpp	FEOXAMUtex
1123	ARBTNabcpp	CPGNUtex	FE2tex	FE3HOXtonex	FE3tex	FECRMUtex	FEENTERabcpp	FEOXAMUtpp
1124	ARBTNabcpp	CPGNUtex	FE2tex	FE3HOXtonex	FE3tex	FECRMUtex	FEENTERabcpp	FEOXAMabcpp
1125	ARBTNabcpp	CPGNUtex	FE2tex	FE3HOXtonex	FE3tex	FECRMUtex	FEENTERabcpp	FEOXAMtonex
1126	ARBTNabcpp	CPGNUtex	FE2tex	FE3HOXtonex	FE3tex	FECRMUtex	FEENTERtex	FEOXAMUtex
1127	ARBTNabcpp	CPGNUtex	FE2tex	FE3HOXtonex	FE3tex	FECRMUtex	FEENTERtex	FEOXAMUtpp
1128	ARBTNabcpp	CPGNUtex	FE2tex	FE3HOXtonex	FE3tex	FECRMUtex	FEENTERtex	FEOXAMabcpp
1129	ARBTNabcpp	CPGNUtex	FE2tex	FE3HOXtonex	FE3tex	FECRMUtex	FEENTERtex	FEOXAMtonex
1130	ARBTNabcpp	CPGNUtex	FE2tex	FE3HOXtonex	FE3tex	FECRMUtex	FEENTERtonex	FEOXAMUtex
1131	ARBTNabcpp	CPGNUtex	FE2tex	FE3HOXtonex	FE3tex	FECRMUtex	FEENTERtonex	FEOXAMUtpp
1132	ARBTNabcpp	CPGNUtex	FE2tex	FE3HOXtonex	FE3tex	FECRMUtex	FEENTERtonex	FEOXAMabcpp
1133	ARBTNabcpp	CPGNUtex	FE2tex	FE3HOXtonex	FE3tex	FECRMUtex	FEENTERtonex	FEOXAMtonex
1134	ARBTNabcpp	CPGNUtex	FE2tex	FE3HOXtonex	FE3tex	FECRMUtex	FEENTERtpp	FEOXAMUtex
1135	ARBTNabcpp	CPGNUtex	FE2tex	FE3HOXtonex	FE3tex	FECRMUtex	FEENTERtpp	FEOXAMUtpp
1136	ARBTNabcpp	CPGNUtex	FE2tex	FE3HOXtonex	FE3tex	FECRMUtex	FEENTERtpp	FEOXAMabcpp
1137	ARBTNabcpp	CPGNUtex	FE2tex	FE3HOXtonex	FE3tex	FECRMUtex	FEENTERtpp	FEOXAMtonex
1138	ARBTNabcpp	CPGNUtex	FE2tex	FE3HOXtonex	FE3tex	FECRMUtpp	FEENTERabcpp	FEOXAMUtex
1139	ARBTNabcpp	CPGNUtex	FE2tex	FE3HOXtonex	FE3tex	FECRMUtpp	FEENTERabcpp	FEOXAMUtpp
1140	ARBTNabcpp	CPGNUtex	FE2tex	FE3HOXtonex	FE3tex	FECRMUtpp	FEENTERabcpp	FEOXAMabcpp
1141	ARBTNabcpp	CPGNUtex	FE2tex	FE3HOXtonex	FE3tex	FECRMUtpp	FEENTERabcpp	FEOXAMtonex
1142	ARBTNabcpp	CPGNUtex	FE2tex	FE3HOXtonex	FE3tex	FECRMUtpp	FEENTERtex	FEOXAMUtex
1143	ARBTNabcpp	CPGNUtex	FE2tex	FE3HOXtonex	FE3tex	FECRMUtpp	FEENTERtex	FEOXAMUtpp
1144	ARBTNabcpp	CPGNUtex	FE2tex	FE3HOXtonex	FE3tex	FECRMUtpp	FEENTERtex	FEOXAMabcpp
1145	ARBTNabcpp	CPGNUtex	FE2tex	FE3HOXtonex	FE3tex	FECRMUtpp	FEENTERtex	FEOXAMtonex
1146	ARBTNabcpp	CPGNUtex	FE2tex	FE3HOXtonex	FE3tex	FECRMUtpp	FEENTERtonex	FEOXAMUtex
1147	ARBTNabcpp	CPGNUtex	FE2tex	FE3HOXtonex	FE3tex	FECRMUtpp	FEENTERtonex	FEOXAMUtpp
1148	ARBTNabcpp	CPGNUtex	FE2tex	FE3HOXtonex	FE3tex	FECRMUtpp	FEENTERtonex	FEOXAMabcpp
1149	ARBTNabcpp	CPGNUtex	FE2tex	FE3HOXtonex	FE3tex	FECRMUtpp	FEENTERtonex	FEOXAMtonex
1150	ARBTNabcpp	CPGNUtex	FE2tex	FE3HOXtonex	FE3tex	FECRMUtpp	FEENTERtpp	FEOXAMUtex
1151	ARBTNabcpp	CPGNUtex	FE2tex	FE3HOXtonex	FE3tex	FECRMUtpp	FEENTERtpp	FEOXAMUtpp
1152	ARBTNabcpp	CPGNUtex	FE2tex	FE3HOXtonex	FE3tex	FECRMUtpp	FEENTERtpp	FEOXAMabcpp
1153	ARBTNabcpp	CPGNUtex	FE2tex	FE3HOXtonex	FE3tex	FECRMUtpp	FEENTERtpp	FEOXAMtonex
1154	ARBTNabcpp	CPGNUtex	FE2tex	FE3HOXtonex	FE3tex	FECRMabcpp	FEENTERabcpp	FEOXAMUtex
1155	ARBTNabcpp	CPGNUtex	FE2tex	FE3HOXtonex	FE3tex	FECRMabcpp	FEENTERabcpp	FEOXAMUtpp
1156	ARBTNabcpp	CPGNUtex	FE2tex	FE3HOXtonex	FE3tex	FECRMabcpp	FEENTERabcpp	FEOXAMabcpp
1157	ARBTNabcpp	CPGNUtex	FE2tex	FE3HOXtonex	FE3tex	FECRMabcpp	FEENTERabcpp	FEOXAMtonex
1158	ARBTNabcpp	CPGNUtex	FE2tex	FE3HOXtonex	FE3tex	FECRMabcpp	FEENTERtex	FEOXAMUtex
1159	ARBTNabcpp	CPGNUtex	FE2tex	FE3HOXtonex	FE3tex	FECRMabcpp	FEENTERtex	FEOXAMUtpp
1160	ARBTNabcpp	CPGNUtex	FE2tex	FE3HOXtonex	FE3tex	FECRMabcpp	FEENTERtex	FEOXAMabcpp
1161	ARBTNabcpp	CPGNUtex	FE2tex	FE3HOXtonex	FE3tex	FECRMabcpp	FEENTERtex	FEOXAMtonex
1162	ARBTNabcpp	CPGNUtex	FE2tex	FE3HOXtonex	FE3tex	FECRMabcpp	FEENTERtonex	FEOXAMUtex
1163	ARBTNabcpp	CPGNUtex	FE2tex	FE3HOXtonex	FE3tex	FECRMabcpp	FEENTERtonex	FEOXAMUtpp
1164	ARBTNabcpp	CPGNUtex	FE2tex	FE3HOXtonex	FE3tex	FECRMabcpp	FEENTERtonex	FEOXAMabcpp
1165	ARBTNabcpp	CPGNUtex	FE2tex	FE3HOXtonex	FE3tex	FECRMabcpp	FEENTERtonex	FEOXAMtonex
1166	ARBTNabcpp	CPGNUtex	FE2tex	FE3HOXtonex	FE3tex	FECRMabcpp	FEENTERtpp	FEOXAMUtex
1167	ARBTNabcpp	CPGNUtex	FE2tex	FE3HOXtonex	FE3tex	FECRMabcpp	FEENTERtpp	FEOXAMUtpp
1168	ARBTNabcpp	CPGNUtex	FE2tex	FE3HOXtonex	FE3tex	FECRMabcpp	FEENTERtpp	FEOXAMabcpp
1169	ARBTNabcpp	CPGNUtex	FE2tex	FE3HOXtonex	FE3tex	FECRMabcpp	FEENTERtpp	FEOXAMtonex
1170	ARBTNabcpp	CPGNUtex	FE2tex	FE3HOXtonex	FE3tex	FECRMtonex	FEENTERabcpp	FEOXAMUtex
1171	ARBTNabcpp	CPGNUtex	FE2tex	FE3HOXtonex	FE3tex	FECRMtonex	FEENTERabcpp	FEOXAMUtpp
1172	ARBTNabcpp	CPGNUtex	FE2tex	FE3HOXtonex	FE3tex	FECRMtonex	FEENTERabcpp	FEOXAMabcpp
1173	ARBTNabcpp	CPGNUtex	FE2tex	FE3HOXtonex	FE3tex	FECRMtonex	FEENTERabcpp	FEOXAMtonex
1174	ARBTNabcpp	CPGNUtex	FE2tex	FE3HOXtonex	FE3tex	FECRMtonex	FEENTERtex	FEOXAMUtex
1175	ARBTNabcpp	CPGNUtex	FE2tex	FE3HOXtonex	FE3tex	FECRMtonex	FEENTERtex	FEOXAMUtpp
1176	ARBTNabcpp	CPGNUtex	FE2tex	FE3HOXtonex	FE3tex	FECRMtonex	FEENTERtex	FEOXAMabcpp
1177	ARBTNabcpp	CPGNUtex	FE2tex	FE3HOXtonex	FE3tex	FECRMtonex	FEENTERtex	FEOXAMtonex
1178	ARBTNabcpp	CPGNUtex	FE2tex	FE3HOXtonex	FE3tex	FECRMtonex	FEENTERtonex	FEOXAMUtex
1179	ARBTNabcpp	CPGNUtex	FE2tex	FE3HOXtonex	FE3tex	FECRMtonex	FEENTERtonex	FEOXAMUtpp
1180	ARBTNabcpp	CPGNUtex	FE2tex	FE3HOXtonex	FE3tex	FECRMtonex	FEENTERtonex	FEOXAMabcpp
1181	ARBTNabcpp	CPGNUtex	FE2tex	FE3HOXtonex	FE3tex	FECRMtonex	FEENTERtonex	FEOXAMtonex
1182	ARBTNabcpp	CPGNUtex	FE2tex	FE3HOXtonex	FE3tex	FECRMtonex	FEENTERtpp	FEOXAMUtex
1183	ARBTNabcpp	CPGNUtex	FE2tex	FE3HOXtonex	FE3tex	FECRMtonex	FEENTERtpp	FEOXAMUtpp
1184	ARBTNabcpp	CPGNUtex	FE2tex	FE3HOXtonex	FE3tex	FECRMtonex	FEENTERtpp	FEOXAMabcpp
1185	ARBTNabcpp	CPGNUtex	FE2tex	FE3HOXtonex	FE3tex	FECRMtonex	FEENTERtpp	FEOXAMtonex
1186	ARBTNabcpp	CPGNUtpp	FE2tex	FE3HOXUtex	FE3Ri	FECRMUtex	FEENTERabcpp	FEOXAMUtex
1187	ARBTNabcpp	CPGNUtpp	FE2tex	FE3HOXUtex	FE3Ri	FECRMUtex	FEENTERabcpp	FEOXAMUtpp
1188	ARBTNabcpp	CPGNUtpp	FE2tex	FE3HOXUtex	FE3Ri	FECRMUtex	FEENTERabcpp	FEOXAMabcpp
1189	ARBTNabcpp	CPGNUtpp	FE2tex	FE3HOXUtex	FE3Ri	FECRMUtex	FEENTERabcpp	FEOXAMtonex
1190	ARBTNabcpp	CPGNUtpp	FE2tex	FE3HOXUtex	FE3Ri	FECRMUtex	FEENTERtex	FEOXAMUtex
1191	ARBTNabcpp	CPGNUtpp	FE2tex	FE3HOXUtex	FE3Ri	FECRMUtex	FEENTERtex	FEOXAMUtpp
1192	ARBTNabcpp	CPGNUtpp	FE2tex	FE3HOXUtex	FE3Ri	FECRMUtex	FEENTERtex	FEOXAMabcpp
1193	ARBTNabcpp	CPGNUtpp	FE2tex	FE3HOXUtex	FE3Ri	FECRMUtex	FEENTERtex	FEOXAMtonex
1194	ARBTNabcpp	CPGNUtpp	FE2tex	FE3HOXUtex	FE3Ri	FECRMUtex	FEENTERtonex	FEOXAMUtex
1195	ARBTNabcpp	CPGNUtpp	FE2tex	FE3HOXUtex	FE3Ri	FECRMUtex	FEENTERtonex	FEOXAMUtpp
1196	ARBTNabcpp	CPGNUtpp	FE2tex	FE3HOXUtex	FE3Ri	FECRMUtex	FEENTERtonex	FEOXAMabcpp
1197	ARBTNabcpp	CPGNUtpp	FE2tex	FE3HOXUtex	FE3Ri	FECRMUtex	FEENTERtonex	FEOXAMtonex
1198	ARBTNabcpp	CPGNUtpp	FE2tex	FE3HOXUtex	FE3Ri	FECRMUtex	FEENTERtpp	FEOXAMUtex
1199	ARBTNabcpp	CPGNUtpp	FE2tex	FE3HOXUtex	FE3Ri	FECRMUtex	FEENTERtpp	FEOXAMUtpp
1200	ARBTNabcpp	CPGNUtpp	FE2tex	FE3HOXUtex	FE3Ri	FECRMUtex	FEENTERtpp	FEOXAMabcpp
1201	ARBTNabcpp	CPGNUtpp	FE2tex	FE3HOXUtex	FE3Ri	FECRMUtex	FEENTERtpp	FEOXAMtonex
1202	ARBTNabcpp	CPGNUtpp	FE2tex	FE3HOXUtex	FE3Ri	FECRMUtpp	FEENTERabcpp	FEOXAMUtex
1203	ARBTNabcpp	CPGNUtpp	FE2tex	FE3HOXUtex	FE3Ri	FECRMUtpp	FEENTERabcpp	FEOXAMUtpp
1204	ARBTNabcpp	CPGNUtpp	FE2tex	FE3HOXUtex	FE3Ri	FECRMUtpp	FEENTERabcpp	FEOXAMabcpp
1205	ARBTNabcpp	CPGNUtpp	FE2tex	FE3HOXUtex	FE3Ri	FECRMUtpp	FEENTERabcpp	FEOXAMtonex
1206	ARBTNabcpp	CPGNUtpp	FE2tex	FE3HOXUtex	FE3Ri	FECRMUtpp	FEENTERtex	FEOXAMUtex
1207	ARBTNabcpp	CPGNUtpp	FE2tex	FE3HOXUtex	FE3Ri	FECRMUtpp	FEENTERtex	FEOXAMUtpp
1208	ARBTNabcpp	CPGNUtpp	FE2tex	FE3HOXUtex	FE3Ri	FECRMUtpp	FEENTERtex	FEOXAMabcpp
1209	ARBTNabcpp	CPGNUtpp	FE2tex	FE3HOXUtex	FE3Ri	FECRMUtpp	FEENTERtex	FEOXAMtonex
1210	ARBTNabcpp	CPGNUtpp	FE2tex	FE3HOXUtex	FE3Ri	FECRMUtpp	FEENTERtonex	FEOXAMUtex
1211	ARBTNabcpp	CPGNUtpp	FE2tex	FE3HOXUtex	FE3Ri	FECRMUtpp	FEENTERtonex	FEOXAMUtpp
1212	ARBTNabcpp	CPGNUtpp	FE2tex	FE3HOXUtex	FE3Ri	FECRMUtpp	FEENTERtonex	FEOXAMabcpp
1213	ARBTNabcpp	CPGNUtpp	FE2tex	FE3HOXUtex	FE3Ri	FECRMUtpp	FEENTERtonex	FEOXAMtonex
1214	ARBTNabcpp	CPGNUtpp	FE2tex	FE3HOXUtex	FE3Ri	FECRMUtpp	FEENTERtpp	FEOXAMUtex
1215	ARBTNabcpp	CPGNUtpp	FE2tex	FE3HOXUtex	FE3Ri	FECRMUtpp	FEENTERtpp	FEOXAMUtpp
1216	ARBTNabcpp	CPGNUtpp	FE2tex	FE3HOXUtex	FE3Ri	FECRMUtpp	FEENTERtpp	FEOXAMabcpp
1217	ARBTNabcpp	CPGNUtpp	FE2tex	FE3HOXUtex	FE3Ri	FECRMUtpp	FEENTERtpp	FEOXAMtonex
1218	ARBTNabcpp	CPGNUtpp	FE2tex	FE3HOXUtex	FE3Ri	FECRMabcpp	FEENTERabcpp	FEOXAMUtex
1219	ARBTNabcpp	CPGNUtpp	FE2tex	FE3HOXUtex	FE3Ri	FECRMabcpp	FEENTERabcpp	FEOXAMUtpp
1220	ARBTNabcpp	CPGNUtpp	FE2tex	FE3HOXUtex	FE3Ri	FECRMabcpp	FEENTERabcpp	FEOXAMabcpp
1221	ARBTNabcpp	CPGNUtpp	FE2tex	FE3HOXUtex	FE3Ri	FECRMabcpp	FEENTERabcpp	FEOXAMtonex
1222	ARBTNabcpp	CPGNUtpp	FE2tex	FE3HOXUtex	FE3Ri	FECRMabcpp	FEENTERtex	FEOXAMUtex
1223	ARBTNabcpp	CPGNUtpp	FE2tex	FE3HOXUtex	FE3Ri	FECRMabcpp	FEENTERtex	FEOXAMUtpp
1224	ARBTNabcpp	CPGNUtpp	FE2tex	FE3HOXUtex	FE3Ri	FECRMabcpp	FEENTERtex	FEOXAMabcpp
1225	ARBTNabcpp	CPGNUtpp	FE2tex	FE3HOXUtex	FE3Ri	FECRMabcpp	FEENTERtex	FEOXAMtonex
1226	ARBTNabcpp	CPGNUtpp	FE2tex	FE3HOXUtex	FE3Ri	FECRMabcpp	FEENTERtonex	FEOXAMUtex
1227	ARBTNabcpp	CPGNUtpp	FE2tex	FE3HOXUtex	FE3Ri	FECRMabcpp	FEENTERtonex	FEOXAMUtpp
1228	ARBTNabcpp	CPGNUtpp	FE2tex	FE3HOXUtex	FE3Ri	FECRMabcpp	FEENTERtonex	FEOXAMabcpp
1229	ARBTNabcpp	CPGNUtpp	FE2tex	FE3HOXUtex	FE3Ri	FECRMabcpp	FEENTERtonex	FEOXAMtonex
1230	ARBTNabcpp	CPGNUtpp	FE2tex	FE3HOXUtex	FE3Ri	FECRMabcpp	FEENTERtpp	FEOXAMUtex
1231	ARBTNabcpp	CPGNUtpp	FE2tex	FE3HOXUtex	FE3Ri	FECRMabcpp	FEENTERtpp	FEOXAMUtpp
1232	ARBTNabcpp	CPGNUtpp	FE2tex	FE3HOXUtex	FE3Ri	FECRMabcpp	FEENTERtpp	FEOXAMabcpp
1233	ARBTNabcpp	CPGNUtpp	FE2tex	FE3HOXUtex	FE3Ri	FECRMabcpp	FEENTERtpp	FEOXAMtonex
1234	ARBTNabcpp	CPGNUtpp	FE2tex	FE3HOXUtex	FE3Ri	FECRMtonex	FEENTERabcpp	FEOXAMUtex
1235	ARBTNabcpp	CPGNUtpp	FE2tex	FE3HOXUtex	FE3Ri	FECRMtonex	FEENTERabcpp	FEOXAMUtpp
1236	ARBTNabcpp	CPGNUtpp	FE2tex	FE3HOXUtex	FE3Ri	FECRMtonex	FEENTERabcpp	FEOXAMabcpp
1237	ARBTNabcpp	CPGNUtpp	FE2tex	FE3HOXUtex	FE3Ri	FECRMtonex	FEENTERabcpp	FEOXAMtonex
1238	ARBTNabcpp	CPGNUtpp	FE2tex	FE3HOXUtex	FE3Ri	FECRMtonex	FEENTERtex	FEOXAMUtex
1239	ARBTNabcpp	CPGNUtpp	FE2tex	FE3HOXUtex	FE3Ri	FECRMtonex	FEENTERtex	FEOXAMUtpp
1240	ARBTNabcpp	CPGNUtpp	FE2tex	FE3HOXUtex	FE3Ri	FECRMtonex	FEENTERtex	FEOXAMabcpp
1241	ARBTNabcpp	CPGNUtpp	FE2tex	FE3HOXUtex	FE3Ri	FECRMtonex	FEENTERtex	FEOXAMtonex
1242	ARBTNabcpp	CPGNUtpp	FE2tex	FE3HOXUtex	FE3Ri	FECRMtonex	FEENTERtonex	FEOXAMUtex
1243	ARBTNabcpp	CPGNUtpp	FE2tex	FE3HOXUtex	FE3Ri	FECRMtonex	FEENTERtonex	FEOXAMUtpp
1244	ARBTNabcpp	CPGNUtpp	FE2tex	FE3HOXUtex	FE3Ri	FECRMtonex	FEENTERtonex	FEOXAMabcpp
1245	ARBTNabcpp	CPGNUtpp	FE2tex	FE3HOXUtex	FE3Ri	FECRMtonex	FEENTERtonex	FEOXAMtonex
1246	ARBTNabcpp	CPGNUtpp	FE2tex	FE3HOXUtex	FE3Ri	FECRMtonex	FEENTERtpp	FEOXAMUtex
1247	ARBTNabcpp	CPGNUtpp	FE2tex	FE3HOXUtex	FE3Ri	FECRMtonex	FEENTERtpp	FEOXAMUtpp
1248	ARBTNabcpp	CPGNUtpp	FE2tex	FE3HOXUtex	FE3Ri	FECRMtonex	FEENTERtpp	FEOXAMabcpp
1249	ARBTNabcpp	CPGNUtpp	FE2tex	FE3HOXUtex	FE3Ri	FECRMtonex	FEENTERtpp	FEOXAMtonex
1250	ARBTNabcpp	CPGNUtpp	FE2tex	FE3HOXUtex	FE3tex	FECRMUtex	FEENTERabcpp	FEOXAMUtex
1251	ARBTNabcpp	CPGNUtpp	FE2tex	FE3HOXUtex	FE3tex	FECRMUtex	FEENTERabcpp	FEOXAMUtpp
1252	ARBTNabcpp	CPGNUtpp	FE2tex	FE3HOXUtex	FE3tex	FECRMUtex	FEENTERabcpp	FEOXAMabcpp
1253	ARBTNabcpp	CPGNUtpp	FE2tex	FE3HOXUtex	FE3tex	FECRMUtex	FEENTERabcpp	FEOXAMtonex
1254	ARBTNabcpp	CPGNUtpp	FE2tex	FE3HOXUtex	FE3tex	FECRMUtex	FEENTERtex	FEOXAMUtex
1255	ARBTNabcpp	CPGNUtpp	FE2tex	FE3HOXUtex	FE3tex	FECRMUtex	FEENTERtex	FEOXAMUtpp
1256	ARBTNabcpp	CPGNUtpp	FE2tex	FE3HOXUtex	FE3tex	FECRMUtex	FEENTERtex	FEOXAMabcpp
1257	ARBTNabcpp	CPGNUtpp	FE2tex	FE3HOXUtex	FE3tex	FECRMUtex	FEENTERtex	FEOXAMtonex
1258	ARBTNabcpp	CPGNUtpp	FE2tex	FE3HOXUtex	FE3tex	FECRMUtex	FEENTERtonex	FEOXAMUtex
1259	ARBTNabcpp	CPGNUtpp	FE2tex	FE3HOXUtex	FE3tex	FECRMUtex	FEENTERtonex	FEOXAMUtpp
1260	ARBTNabcpp	CPGNUtpp	FE2tex	FE3HOXUtex	FE3tex	FECRMUtex	FEENTERtonex	FEOXAMabcpp
1261	ARBTNabcpp	CPGNUtpp	FE2tex	FE3HOXUtex	FE3tex	FECRMUtex	FEENTERtonex	FEOXAMtonex
1262	ARBTNabcpp	CPGNUtpp	FE2tex	FE3HOXUtex	FE3tex	FECRMUtex	FEENTERtpp	FEOXAMUtex
1263	ARBTNabcpp	CPGNUtpp	FE2tex	FE3HOXUtex	FE3tex	FECRMUtex	FEENTERtpp	FEOXAMUtpp
1264	ARBTNabcpp	CPGNUtpp	FE2tex	FE3HOXUtex	FE3tex	FECRMUtex	FEENTERtpp	FEOXAMabcpp
1265	ARBTNabcpp	CPGNUtpp	FE2tex	FE3HOXUtex	FE3tex	FECRMUtex	FEENTERtpp	FEOXAMtonex
1266	ARBTNabcpp	CPGNUtpp	FE2tex	FE3HOXUtex	FE3tex	FECRMUtpp	FEENTERabcpp	FEOXAMUtex
1267	ARBTNabcpp	CPGNUtpp	FE2tex	FE3HOXUtex	FE3tex	FECRMUtpp	FEENTERabcpp	FEOXAMUtpp
1268	ARBTNabcpp	CPGNUtpp	FE2tex	FE3HOXUtex	FE3tex	FECRMUtpp	FEENTERabcpp	FEOXAMabcpp
1269	ARBTNabcpp	CPGNUtpp	FE2tex	FE3HOXUtex	FE3tex	FECRMUtpp	FEENTERabcpp	FEOXAMtonex
1270	ARBTNabcpp	CPGNUtpp	FE2tex	FE3HOXUtex	FE3tex	FECRMUtpp	FEENTERtex	FEOXAMUtex
1271	ARBTNabcpp	CPGNUtpp	FE2tex	FE3HOXUtex	FE3tex	FECRMUtpp	FEENTERtex	FEOXAMUtpp
1272	ARBTNabcpp	CPGNUtpp	FE2tex	FE3HOXUtex	FE3tex	FECRMUtpp	FEENTERtex	FEOXAMabcpp
1273	ARBTNabcpp	CPGNUtpp	FE2tex	FE3HOXUtex	FE3tex	FECRMUtpp	FEENTERtex	FEOXAMtonex
1274	ARBTNabcpp	CPGNUtpp	FE2tex	FE3HOXUtex	FE3tex	FECRMUtpp	FEENTERtonex	FEOXAMUtex
1275	ARBTNabcpp	CPGNUtpp	FE2tex	FE3HOXUtex	FE3tex	FECRMUtpp	FEENTERtonex	FEOXAMUtpp
1276	ARBTNabcpp	CPGNUtpp	FE2tex	FE3HOXUtex	FE3tex	FECRMUtpp	FEENTERtonex	FEOXAMabcpp
1277	ARBTNabcpp	CPGNUtpp	FE2tex	FE3HOXUtex	FE3tex	FECRMUtpp	FEENTERtonex	FEOXAMtonex
1278	ARBTNabcpp	CPGNUtpp	FE2tex	FE3HOXUtex	FE3tex	FECRMUtpp	FEENTERtpp	FEOXAMUtex
1279	ARBTNabcpp	CPGNUtpp	FE2tex	FE3HOXUtex	FE3tex	FECRMUtpp	FEENTERtpp	FEOXAMUtpp
1280	ARBTNabcpp	CPGNUtpp	FE2tex	FE3HOXUtex	FE3tex	FECRMUtpp	FEENTERtpp	FEOXAMabcpp
1281	ARBTNabcpp	CPGNUtpp	FE2tex	FE3HOXUtex	FE3tex	FECRMUtpp	FEENTERtpp	FEOXAMtonex
1282	ARBTNabcpp	CPGNUtpp	FE2tex	FE3HOXUtex	FE3tex	FECRMabcpp	FEENTERabcpp	FEOXAMUtex
1283	ARBTNabcpp	CPGNUtpp	FE2tex	FE3HOXUtex	FE3tex	FECRMabcpp	FEENTERabcpp	FEOXAMUtpp
1284	ARBTNabcpp	CPGNUtpp	FE2tex	FE3HOXUtex	FE3tex	FECRMabcpp	FEENTERabcpp	FEOXAMabcpp
1285	ARBTNabcpp	CPGNUtpp	FE2tex	FE3HOXUtex	FE3tex	FECRMabcpp	FEENTERabcpp	FEOXAMtonex
1286	ARBTNabcpp	CPGNUtpp	FE2tex	FE3HOXUtex	FE3tex	FECRMabcpp	FEENTERtex	FEOXAMUtex
1287	ARBTNabcpp	CPGNUtpp	FE2tex	FE3HOXUtex	FE3tex	FECRMabcpp	FEENTERtex	FEOXAMUtpp
1288	ARBTNabcpp	CPGNUtpp	FE2tex	FE3HOXUtex	FE3tex	FECRMabcpp	FEENTERtex	FEOXAMabcpp
1289	ARBTNabcpp	CPGNUtpp	FE2tex	FE3HOXUtex	FE3tex	FECRMabcpp	FEENTERtex	FEOXAMtonex
1290	ARBTNabcpp	CPGNUtpp	FE2tex	FE3HOXUtex	FE3tex	FECRMabcpp	FEENTERtonex	FEOXAMUtex
1291	ARBTNabcpp	CPGNUtpp	FE2tex	FE3HOXUtex	FE3tex	FECRMabcpp	FEENTERtonex	FEOXAMUtpp
1292	ARBTNabcpp	CPGNUtpp	FE2tex	FE3HOXUtex	FE3tex	FECRMabcpp	FEENTERtonex	FEOXAMabcpp
1293	ARBTNabcpp	CPGNUtpp	FE2tex	FE3HOXUtex	FE3tex	FECRMabcpp	FEENTERtonex	FEOXAMtonex
1294	ARBTNabcpp	CPGNUtpp	FE2tex	FE3HOXUtex	FE3tex	FECRMabcpp	FEENTERtpp	FEOXAMUtex
1295	ARBTNabcpp	CPGNUtpp	FE2tex	FE3HOXUtex	FE3tex	FECRMabcpp	FEENTERtpp	FEOXAMUtpp
1296	ARBTNabcpp	CPGNUtpp	FE2tex	FE3HOXUtex	FE3tex	FECRMabcpp	FEENTERtpp	FEOXAMabcpp
1297	ARBTNabcpp	CPGNUtpp	FE2tex	FE3HOXUtex	FE3tex	FECRMabcpp	FEENTERtpp	FEOXAMtonex
1298	ARBTNabcpp	CPGNUtpp	FE2tex	FE3HOXUtex	FE3tex	FECRMtonex	FEENTERabcpp	FEOXAMUtex
1299	ARBTNabcpp	CPGNUtpp	FE2tex	FE3HOXUtex	FE3tex	FECRMtonex	FEENTERabcpp	FEOXAMUtpp
1300	ARBTNabcpp	CPGNUtpp	FE2tex	FE3HOXUtex	FE3tex	FECRMtonex	FEENTERabcpp	FEOXAMabcpp
1301	ARBTNabcpp	CPGNUtpp	FE2tex	FE3HOXUtex	FE3tex	FECRMtonex	FEENTERabcpp	FEOXAMtonex
1302	ARBTNabcpp	CPGNUtpp	FE2tex	FE3HOXUtex	FE3tex	FECRMtonex	FEENTERtex	FEOXAMUtex
1303	ARBTNabcpp	CPGNUtpp	FE2tex	FE3HOXUtex	FE3tex	FECRMtonex	FEENTERtex	FEOXAMUtpp
1304	ARBTNabcpp	CPGNUtpp	FE2tex	FE3HOXUtex	FE3tex	FECRMtonex	FEENTERtex	FEOXAMabcpp
1305	ARBTNabcpp	CPGNUtpp	FE2tex	FE3HOXUtex	FE3tex	FECRMtonex	FEENTERtex	FEOXAMtonex
1306	ARBTNabcpp	CPGNUtpp	FE2tex	FE3HOXUtex	FE3tex	FECRMtonex	FEENTERtonex	FEOXAMUtex
1307	ARBTNabcpp	CPGNUtpp	FE2tex	FE3HOXUtex	FE3tex	FECRMtonex	FEENTERtonex	FEOXAMUtpp
1308	ARBTNabcpp	CPGNUtpp	FE2tex	FE3HOXUtex	FE3tex	FECRMtonex	FEENTERtonex	FEOXAMabcpp
1309	ARBTNabcpp	CPGNUtpp	FE2tex	FE3HOXUtex	FE3tex	FECRMtonex	FEENTERtonex	FEOXAMtonex
1310	ARBTNabcpp	CPGNUtpp	FE2tex	FE3HOXUtex	FE3tex	FECRMtonex	FEENTERtpp	FEOXAMUtex
1311	ARBTNabcpp	CPGNUtpp	FE2tex	FE3HOXUtex	FE3tex	FECRMtonex	FEENTERtpp	FEOXAMUtpp
1312	ARBTNabcpp	CPGNUtpp	FE2tex	FE3HOXUtex	FE3tex	FECRMtonex	FEENTERtpp	FEOXAMabcpp
1313	ARBTNabcpp	CPGNUtpp	FE2tex	FE3HOXUtex	FE3tex	FECRMtonex	FEENTERtpp	FEOXAMtonex
1314	ARBTNabcpp	CPGNUtpp	FE2tex	FE3HOXUtpp	FE3Ri	FECRMUtex	FEENTERabcpp	FEOXAMUtex
1315	ARBTNabcpp	CPGNUtpp	FE2tex	FE3HOXUtpp	FE3Ri	FECRMUtex	FEENTERabcpp	FEOXAMUtpp
1316	ARBTNabcpp	CPGNUtpp	FE2tex	FE3HOXUtpp	FE3Ri	FECRMUtex	FEENTERabcpp	FEOXAMabcpp
1317	ARBTNabcpp	CPGNUtpp	FE2tex	FE3HOXUtpp	FE3Ri	FECRMUtex	FEENTERabcpp	FEOXAMtonex
1318	ARBTNabcpp	CPGNUtpp	FE2tex	FE3HOXUtpp	FE3Ri	FECRMUtex	FEENTERtex	FEOXAMUtex
1319	ARBTNabcpp	CPGNUtpp	FE2tex	FE3HOXUtpp	FE3Ri	FECRMUtex	FEENTERtex	FEOXAMUtpp
1320	ARBTNabcpp	CPGNUtpp	FE2tex	FE3HOXUtpp	FE3Ri	FECRMUtex	FEENTERtex	FEOXAMabcpp
1321	ARBTNabcpp	CPGNUtpp	FE2tex	FE3HOXUtpp	FE3Ri	FECRMUtex	FEENTERtex	FEOXAMtonex
1322	ARBTNabcpp	CPGNUtpp	FE2tex	FE3HOXUtpp	FE3Ri	FECRMUtex	FEENTERtonex	FEOXAMUtex
1323	ARBTNabcpp	CPGNUtpp	FE2tex	FE3HOXUtpp	FE3Ri	FECRMUtex	FEENTERtonex	FEOXAMUtpp
1324	ARBTNabcpp	CPGNUtpp	FE2tex	FE3HOXUtpp	FE3Ri	FECRMUtex	FEENTERtonex	FEOXAMabcpp
1325	ARBTNabcpp	CPGNUtpp	FE2tex	FE3HOXUtpp	FE3Ri	FECRMUtex	FEENTERtonex	FEOXAMtonex
1326	ARBTNabcpp	CPGNUtpp	FE2tex	FE3HOXUtpp	FE3Ri	FECRMUtex	FEENTERtpp	FEOXAMUtex
1327	ARBTNabcpp	CPGNUtpp	FE2tex	FE3HOXUtpp	FE3Ri	FECRMUtex	FEENTERtpp	FEOXAMUtpp
1328	ARBTNabcpp	CPGNUtpp	FE2tex	FE3HOXUtpp	FE3Ri	FECRMUtex	FEENTERtpp	FEOXAMabcpp
1329	ARBTNabcpp	CPGNUtpp	FE2tex	FE3HOXUtpp	FE3Ri	FECRMUtex	FEENTERtpp	FEOXAMtonex
1330	ARBTNabcpp	CPGNUtpp	FE2tex	FE3HOXUtpp	FE3Ri	FECRMUtpp	FEENTERabcpp	FEOXAMUtex
1331	ARBTNabcpp	CPGNUtpp	FE2tex	FE3HOXUtpp	FE3Ri	FECRMUtpp	FEENTERabcpp	FEOXAMUtpp
1332	ARBTNabcpp	CPGNUtpp	FE2tex	FE3HOXUtpp	FE3Ri	FECRMUtpp	FEENTERabcpp	FEOXAMabcpp
1333	ARBTNabcpp	CPGNUtpp	FE2tex	FE3HOXUtpp	FE3Ri	FECRMUtpp	FEENTERabcpp	FEOXAMtonex
1334	ARBTNabcpp	CPGNUtpp	FE2tex	FE3HOXUtpp	FE3Ri	FECRMUtpp	FEENTERtex	FEOXAMUtex
1335	ARBTNabcpp	CPGNUtpp	FE2tex	FE3HOXUtpp	FE3Ri	FECRMUtpp	FEENTERtex	FEOXAMUtpp
1336	ARBTNabcpp	CPGNUtpp	FE2tex	FE3HOXUtpp	FE3Ri	FECRMUtpp	FEENTERtex	FEOXAMabcpp
1337	ARBTNabcpp	CPGNUtpp	FE2tex	FE3HOXUtpp	FE3Ri	FECRMUtpp	FEENTERtex	FEOXAMtonex
1338	ARBTNabcpp	CPGNUtpp	FE2tex	FE3HOXUtpp	FE3Ri	FECRMUtpp	FEENTERtonex	FEOXAMUtex
1339	ARBTNabcpp	CPGNUtpp	FE2tex	FE3HOXUtpp	FE3Ri	FECRMUtpp	FEENTERtonex	FEOXAMUtpp
1340	ARBTNabcpp	CPGNUtpp	FE2tex	FE3HOXUtpp	FE3Ri	FECRMUtpp	FEENTERtonex	FEOXAMabcpp
1341	ARBTNabcpp	CPGNUtpp	FE2tex	FE3HOXUtpp	FE3Ri	FECRMUtpp	FEENTERtonex	FEOXAMtonex
1342	ARBTNabcpp	CPGNUtpp	FE2tex	FE3HOXUtpp	FE3Ri	FECRMUtpp	FEENTERtpp	FEOXAMUtex
1343	ARBTNabcpp	CPGNUtpp	FE2tex	FE3HOXUtpp	FE3Ri	FECRMUtpp	FEENTERtpp	FEOXAMUtpp
1344	ARBTNabcpp	CPGNUtpp	FE2tex	FE3HOXUtpp	FE3Ri	FECRMUtpp	FEENTERtpp	FEOXAMabcpp
1345	ARBTNabcpp	CPGNUtpp	FE2tex	FE3HOXUtpp	FE3Ri	FECRMUtpp	FEENTERtpp	FEOXAMtonex
1346	ARBTNabcpp	CPGNUtpp	FE2tex	FE3HOXUtpp	FE3Ri	FECRMabcpp	FEENTERabcpp	FEOXAMUtex
1347	ARBTNabcpp	CPGNUtpp	FE2tex	FE3HOXUtpp	FE3Ri	FECRMabcpp	FEENTERabcpp	FEOXAMUtpp
1348	ARBTNabcpp	CPGNUtpp	FE2tex	FE3HOXUtpp	FE3Ri	FECRMabcpp	FEENTERabcpp	FEOXAMabcpp
1349	ARBTNabcpp	CPGNUtpp	FE2tex	FE3HOXUtpp	FE3Ri	FECRMabcpp	FEENTERabcpp	FEOXAMtonex
1350	ARBTNabcpp	CPGNUtpp	FE2tex	FE3HOXUtpp	FE3Ri	FECRMabcpp	FEENTERtex	FEOXAMUtex
1351	ARBTNabcpp	CPGNUtpp	FE2tex	FE3HOXUtpp	FE3Ri	FECRMabcpp	FEENTERtex	FEOXAMUtpp
1352	ARBTNabcpp	CPGNUtpp	FE2tex	FE3HOXUtpp	FE3Ri	FECRMabcpp	FEENTERtex	FEOXAMabcpp
1353	ARBTNabcpp	CPGNUtpp	FE2tex	FE3HOXUtpp	FE3Ri	FECRMabcpp	FEENTERtex	FEOXAMtonex
1354	ARBTNabcpp	CPGNUtpp	FE2tex	FE3HOXUtpp	FE3Ri	FECRMabcpp	FEENTERtonex	FEOXAMUtex
1355	ARBTNabcpp	CPGNUtpp	FE2tex	FE3HOXUtpp	FE3Ri	FECRMabcpp	FEENTERtonex	FEOXAMUtpp
1356	ARBTNabcpp	CPGNUtpp	FE2tex	FE3HOXUtpp	FE3Ri	FECRMabcpp	FEENTERtonex	FEOXAMabcpp
1357	ARBTNabcpp	CPGNUtpp	FE2tex	FE3HOXUtpp	FE3Ri	FECRMabcpp	FEENTERtonex	FEOXAMtonex
1358	ARBTNabcpp	CPGNUtpp	FE2tex	FE3HOXUtpp	FE3Ri	FECRMabcpp	FEENTERtpp	FEOXAMUtex
1359	ARBTNabcpp	CPGNUtpp	FE2tex	FE3HOXUtpp	FE3Ri	FECRMabcpp	FEENTERtpp	FEOXAMUtpp
1360	ARBTNabcpp	CPGNUtpp	FE2tex	FE3HOXUtpp	FE3Ri	FECRMabcpp	FEENTERtpp	FEOXAMabcpp
1361	ARBTNabcpp	CPGNUtpp	FE2tex	FE3HOXUtpp	FE3Ri	FECRMabcpp	FEENTERtpp	FEOXAMtonex
1362	ARBTNabcpp	CPGNUtpp	FE2tex	FE3HOXUtpp	FE3Ri	FECRMtonex	FEENTERabcpp	FEOXAMUtex
1363	ARBTNabcpp	CPGNUtpp	FE2tex	FE3HOXUtpp	FE3Ri	FECRMtonex	FEENTERabcpp	FEOXAMUtpp
1364	ARBTNabcpp	CPGNUtpp	FE2tex	FE3HOXUtpp	FE3Ri	FECRMtonex	FEENTERabcpp	FEOXAMabcpp
1365	ARBTNabcpp	CPGNUtpp	FE2tex	FE3HOXUtpp	FE3Ri	FECRMtonex	FEENTERabcpp	FEOXAMtonex
1366	ARBTNabcpp	CPGNUtpp	FE2tex	FE3HOXUtpp	FE3Ri	FECRMtonex	FEENTERtex	FEOXAMUtex
1367	ARBTNabcpp	CPGNUtpp	FE2tex	FE3HOXUtpp	FE3Ri	FECRMtonex	FEENTERtex	FEOXAMUtpp
1368	ARBTNabcpp	CPGNUtpp	FE2tex	FE3HOXUtpp	FE3Ri	FECRMtonex	FEENTERtex	FEOXAMabcpp
1369	ARBTNabcpp	CPGNUtpp	FE2tex	FE3HOXUtpp	FE3Ri	FECRMtonex	FEENTERtex	FEOXAMtonex
1370	ARBTNabcpp	CPGNUtpp	FE2tex	FE3HOXUtpp	FE3Ri	FECRMtonex	FEENTERtonex	FEOXAMUtex
1371	ARBTNabcpp	CPGNUtpp	FE2tex	FE3HOXUtpp	FE3Ri	FECRMtonex	FEENTERtonex	FEOXAMUtpp
1372	ARBTNabcpp	CPGNUtpp	FE2tex	FE3HOXUtpp	FE3Ri	FECRMtonex	FEENTERtonex	FEOXAMabcpp
1373	ARBTNabcpp	CPGNUtpp	FE2tex	FE3HOXUtpp	FE3Ri	FECRMtonex	FEENTERtonex	FEOXAMtonex
1374	ARBTNabcpp	CPGNUtpp	FE2tex	FE3HOXUtpp	FE3Ri	FECRMtonex	FEENTERtpp	FEOXAMUtex
1375	ARBTNabcpp	CPGNUtpp	FE2tex	FE3HOXUtpp	FE3Ri	FECRMtonex	FEENTERtpp	FEOXAMUtpp
1376	ARBTNabcpp	CPGNUtpp	FE2tex	FE3HOXUtpp	FE3Ri	FECRMtonex	FEENTERtpp	FEOXAMabcpp
1377	ARBTNabcpp	CPGNUtpp	FE2tex	FE3HOXUtpp	FE3Ri	FECRMtonex	FEENTERtpp	FEOXAMtonex
1378	ARBTNabcpp	CPGNUtpp	FE2tex	FE3HOXUtpp	FE3tex	FECRMUtex	FEENTERabcpp	FEOXAMUtex
1379	ARBTNabcpp	CPGNUtpp	FE2tex	FE3HOXUtpp	FE3tex	FECRMUtex	FEENTERabcpp	FEOXAMUtpp
1380	ARBTNabcpp	CPGNUtpp	FE2tex	FE3HOXUtpp	FE3tex	FECRMUtex	FEENTERabcpp	FEOXAMabcpp
1381	ARBTNabcpp	CPGNUtpp	FE2tex	FE3HOXUtpp	FE3tex	FECRMUtex	FEENTERabcpp	FEOXAMtonex
1382	ARBTNabcpp	CPGNUtpp	FE2tex	FE3HOXUtpp	FE3tex	FECRMUtex	FEENTERtex	FEOXAMUtex
1383	ARBTNabcpp	CPGNUtpp	FE2tex	FE3HOXUtpp	FE3tex	FECRMUtex	FEENTERtex	FEOXAMUtpp
1384	ARBTNabcpp	CPGNUtpp	FE2tex	FE3HOXUtpp	FE3tex	FECRMUtex	FEENTERtex	FEOXAMabcpp
1385	ARBTNabcpp	CPGNUtpp	FE2tex	FE3HOXUtpp	FE3tex	FECRMUtex	FEENTERtex	FEOXAMtonex
1386	ARBTNabcpp	CPGNUtpp	FE2tex	FE3HOXUtpp	FE3tex	FECRMUtex	FEENTERtonex	FEOXAMUtex
1387	ARBTNabcpp	CPGNUtpp	FE2tex	FE3HOXUtpp	FE3tex	FECRMUtex	FEENTERtonex	FEOXAMUtpp
1388	ARBTNabcpp	CPGNUtpp	FE2tex	FE3HOXUtpp	FE3tex	FECRMUtex	FEENTERtonex	FEOXAMabcpp
1389	ARBTNabcpp	CPGNUtpp	FE2tex	FE3HOXUtpp	FE3tex	FECRMUtex	FEENTERtonex	FEOXAMtonex
1390	ARBTNabcpp	CPGNUtpp	FE2tex	FE3HOXUtpp	FE3tex	FECRMUtex	FEENTERtpp	FEOXAMUtex
1391	ARBTNabcpp	CPGNUtpp	FE2tex	FE3HOXUtpp	FE3tex	FECRMUtex	FEENTERtpp	FEOXAMUtpp
1392	ARBTNabcpp	CPGNUtpp	FE2tex	FE3HOXUtpp	FE3tex	FECRMUtex	FEENTERtpp	FEOXAMabcpp
1393	ARBTNabcpp	CPGNUtpp	FE2tex	FE3HOXUtpp	FE3tex	FECRMUtex	FEENTERtpp	FEOXAMtonex
1394	ARBTNabcpp	CPGNUtpp	FE2tex	FE3HOXUtpp	FE3tex	FECRMUtpp	FEENTERabcpp	FEOXAMUtex
1395	ARBTNabcpp	CPGNUtpp	FE2tex	FE3HOXUtpp	FE3tex	FECRMUtpp	FEENTERabcpp	FEOXAMUtpp
1396	ARBTNabcpp	CPGNUtpp	FE2tex	FE3HOXUtpp	FE3tex	FECRMUtpp	FEENTERabcpp	FEOXAMabcpp
1397	ARBTNabcpp	CPGNUtpp	FE2tex	FE3HOXUtpp	FE3tex	FECRMUtpp	FEENTERabcpp	FEOXAMtonex
1398	ARBTNabcpp	CPGNUtpp	FE2tex	FE3HOXUtpp	FE3tex	FECRMUtpp	FEENTERtex	FEOXAMUtex
1399	ARBTNabcpp	CPGNUtpp	FE2tex	FE3HOXUtpp	FE3tex	FECRMUtpp	FEENTERtex	FEOXAMUtpp
1400	ARBTNabcpp	CPGNUtpp	FE2tex	FE3HOXUtpp	FE3tex	FECRMUtpp	FEENTERtex	FEOXAMabcpp
1401	ARBTNabcpp	CPGNUtpp	FE2tex	FE3HOXUtpp	FE3tex	FECRMUtpp	FEENTERtex	FEOXAMtonex
1402	ARBTNabcpp	CPGNUtpp	FE2tex	FE3HOXUtpp	FE3tex	FECRMUtpp	FEENTERtonex	FEOXAMUtex
1403	ARBTNabcpp	CPGNUtpp	FE2tex	FE3HOXUtpp	FE3tex	FECRMUtpp	FEENTERtonex	FEOXAMUtpp
1404	ARBTNabcpp	CPGNUtpp	FE2tex	FE3HOXUtpp	FE3tex	FECRMUtpp	FEENTERtonex	FEOXAMabcpp
1405	ARBTNabcpp	CPGNUtpp	FE2tex	FE3HOXUtpp	FE3tex	FECRMUtpp	FEENTERtonex	FEOXAMtonex
1406	ARBTNabcpp	CPGNUtpp	FE2tex	FE3HOXUtpp	FE3tex	FECRMUtpp	FEENTERtpp	FEOXAMUtex
1407	ARBTNabcpp	CPGNUtpp	FE2tex	FE3HOXUtpp	FE3tex	FECRMUtpp	FEENTERtpp	FEOXAMUtpp
1408	ARBTNabcpp	CPGNUtpp	FE2tex	FE3HOXUtpp	FE3tex	FECRMUtpp	FEENTERtpp	FEOXAMabcpp
1409	ARBTNabcpp	CPGNUtpp	FE2tex	FE3HOXUtpp	FE3tex	FECRMUtpp	FEENTERtpp	FEOXAMtonex
1410	ARBTNabcpp	CPGNUtpp	FE2tex	FE3HOXUtpp	FE3tex	FECRMabcpp	FEENTERabcpp	FEOXAMUtex
1411	ARBTNabcpp	CPGNUtpp	FE2tex	FE3HOXUtpp	FE3tex	FECRMabcpp	FEENTERabcpp	FEOXAMUtpp
1412	ARBTNabcpp	CPGNUtpp	FE2tex	FE3HOXUtpp	FE3tex	FECRMabcpp	FEENTERabcpp	FEOXAMabcpp
1413	ARBTNabcpp	CPGNUtpp	FE2tex	FE3HOXUtpp	FE3tex	FECRMabcpp	FEENTERabcpp	FEOXAMtonex
1414	ARBTNabcpp	CPGNUtpp	FE2tex	FE3HOXUtpp	FE3tex	FECRMabcpp	FEENTERtex	FEOXAMUtex
1415	ARBTNabcpp	CPGNUtpp	FE2tex	FE3HOXUtpp	FE3tex	FECRMabcpp	FEENTERtex	FEOXAMUtpp
1416	ARBTNabcpp	CPGNUtpp	FE2tex	FE3HOXUtpp	FE3tex	FECRMabcpp	FEENTERtex	FEOXAMabcpp
1417	ARBTNabcpp	CPGNUtpp	FE2tex	FE3HOXUtpp	FE3tex	FECRMabcpp	FEENTERtex	FEOXAMtonex
1418	ARBTNabcpp	CPGNUtpp	FE2tex	FE3HOXUtpp	FE3tex	FECRMabcpp	FEENTERtonex	FEOXAMUtex
1419	ARBTNabcpp	CPGNUtpp	FE2tex	FE3HOXUtpp	FE3tex	FECRMabcpp	FEENTERtonex	FEOXAMUtpp
1420	ARBTNabcpp	CPGNUtpp	FE2tex	FE3HOXUtpp	FE3tex	FECRMabcpp	FEENTERtonex	FEOXAMabcpp
1421	ARBTNabcpp	CPGNUtpp	FE2tex	FE3HOXUtpp	FE3tex	FECRMabcpp	FEENTERtonex	FEOXAMtonex
1422	ARBTNabcpp	CPGNUtpp	FE2tex	FE3HOXUtpp	FE3tex	FECRMabcpp	FEENTERtpp	FEOXAMUtex
1423	ARBTNabcpp	CPGNUtpp	FE2tex	FE3HOXUtpp	FE3tex	FECRMabcpp	FEENTERtpp	FEOXAMUtpp
1424	ARBTNabcpp	CPGNUtpp	FE2tex	FE3HOXUtpp	FE3tex	FECRMabcpp	FEENTERtpp	FEOXAMabcpp
1425	ARBTNabcpp	CPGNUtpp	FE2tex	FE3HOXUtpp	FE3tex	FECRMabcpp	FEENTERtpp	FEOXAMtonex
1426	ARBTNabcpp	CPGNUtpp	FE2tex	FE3HOXUtpp	FE3tex	FECRMtonex	FEENTERabcpp	FEOXAMUtex
1427	ARBTNabcpp	CPGNUtpp	FE2tex	FE3HOXUtpp	FE3tex	FECRMtonex	FEENTERabcpp	FEOXAMUtpp
1428	ARBTNabcpp	CPGNUtpp	FE2tex	FE3HOXUtpp	FE3tex	FECRMtonex	FEENTERabcpp	FEOXAMabcpp
1429	ARBTNabcpp	CPGNUtpp	FE2tex	FE3HOXUtpp	FE3tex	FECRMtonex	FEENTERabcpp	FEOXAMtonex
1430	ARBTNabcpp	CPGNUtpp	FE2tex	FE3HOXUtpp	FE3tex	FECRMtonex	FEENTERtex	FEOXAMUtex
1431	ARBTNabcpp	CPGNUtpp	FE2tex	FE3HOXUtpp	FE3tex	FECRMtonex	FEENTERtex	FEOXAMUtpp
1432	ARBTNabcpp	CPGNUtpp	FE2tex	FE3HOXUtpp	FE3tex	FECRMtonex	FEENTERtex	FEOXAMabcpp
1433	ARBTNabcpp	CPGNUtpp	FE2tex	FE3HOXUtpp	FE3tex	FECRMtonex	FEENTERtex	FEOXAMtonex
1434	ARBTNabcpp	CPGNUtpp	FE2tex	FE3HOXUtpp	FE3tex	FECRMtonex	FEENTERtonex	FEOXAMUtex
1435	ARBTNabcpp	CPGNUtpp	FE2tex	FE3HOXUtpp	FE3tex	FECRMtonex	FEENTERtonex	FEOXAMUtpp
1436	ARBTNabcpp	CPGNUtpp	FE2tex	FE3HOXUtpp	FE3tex	FECRMtonex	FEENTERtonex	FEOXAMabcpp
1437	ARBTNabcpp	CPGNUtpp	FE2tex	FE3HOXUtpp	FE3tex	FECRMtonex	FEENTERtonex	FEOXAMtonex
1438	ARBTNabcpp	CPGNUtpp	FE2tex	FE3HOXUtpp	FE3tex	FECRMtonex	FEENTERtpp	FEOXAMUtex
1439	ARBTNabcpp	CPGNUtpp	FE2tex	FE3HOXUtpp	FE3tex	FECRMtonex	FEENTERtpp	FEOXAMUtpp
1440	ARBTNabcpp	CPGNUtpp	FE2tex	FE3HOXUtpp	FE3tex	FECRMtonex	FEENTERtpp	FEOXAMabcpp
1441	ARBTNabcpp	CPGNUtpp	FE2tex	FE3HOXUtpp	FE3tex	FECRMtonex	FEENTERtpp	FEOXAMtonex
1442	ARBTNabcpp	CPGNUtpp	FE2tex	FE3HOXabcpp	FE3Ri	FECRMUtex	FEENTERabcpp	FEOXAMUtex
1443	ARBTNabcpp	CPGNUtpp	FE2tex	FE3HOXabcpp	FE3Ri	FECRMUtex	FEENTERabcpp	FEOXAMUtpp
1444	ARBTNabcpp	CPGNUtpp	FE2tex	FE3HOXabcpp	FE3Ri	FECRMUtex	FEENTERabcpp	FEOXAMabcpp
1445	ARBTNabcpp	CPGNUtpp	FE2tex	FE3HOXabcpp	FE3Ri	FECRMUtex	FEENTERabcpp	FEOXAMtonex
1446	ARBTNabcpp	CPGNUtpp	FE2tex	FE3HOXabcpp	FE3Ri	FECRMUtex	FEENTERtex	FEOXAMUtex
1447	ARBTNabcpp	CPGNUtpp	FE2tex	FE3HOXabcpp	FE3Ri	FECRMUtex	FEENTERtex	FEOXAMUtpp
1448	ARBTNabcpp	CPGNUtpp	FE2tex	FE3HOXabcpp	FE3Ri	FECRMUtex	FEENTERtex	FEOXAMabcpp
1449	ARBTNabcpp	CPGNUtpp	FE2tex	FE3HOXabcpp	FE3Ri	FECRMUtex	FEENTERtex	FEOXAMtonex
1450	ARBTNabcpp	CPGNUtpp	FE2tex	FE3HOXabcpp	FE3Ri	FECRMUtex	FEENTERtonex	FEOXAMUtex
1451	ARBTNabcpp	CPGNUtpp	FE2tex	FE3HOXabcpp	FE3Ri	FECRMUtex	FEENTERtonex	FEOXAMUtpp
1452	ARBTNabcpp	CPGNUtpp	FE2tex	FE3HOXabcpp	FE3Ri	FECRMUtex	FEENTERtonex	FEOXAMabcpp
1453	ARBTNabcpp	CPGNUtpp	FE2tex	FE3HOXabcpp	FE3Ri	FECRMUtex	FEENTERtonex	FEOXAMtonex
1454	ARBTNabcpp	CPGNUtpp	FE2tex	FE3HOXabcpp	FE3Ri	FECRMUtex	FEENTERtpp	FEOXAMUtex
1455	ARBTNabcpp	CPGNUtpp	FE2tex	FE3HOXabcpp	FE3Ri	FECRMUtex	FEENTERtpp	FEOXAMUtpp
1456	ARBTNabcpp	CPGNUtpp	FE2tex	FE3HOXabcpp	FE3Ri	FECRMUtex	FEENTERtpp	FEOXAMabcpp
1457	ARBTNabcpp	CPGNUtpp	FE2tex	FE3HOXabcpp	FE3Ri	FECRMUtex	FEENTERtpp	FEOXAMtonex
1458	ARBTNabcpp	CPGNUtpp	FE2tex	FE3HOXabcpp	FE3Ri	FECRMUtpp	FEENTERabcpp	FEOXAMUtex
1459	ARBTNabcpp	CPGNUtpp	FE2tex	FE3HOXabcpp	FE3Ri	FECRMUtpp	FEENTERabcpp	FEOXAMUtpp
1460	ARBTNabcpp	CPGNUtpp	FE2tex	FE3HOXabcpp	FE3Ri	FECRMUtpp	FEENTERabcpp	FEOXAMabcpp
1461	ARBTNabcpp	CPGNUtpp	FE2tex	FE3HOXabcpp	FE3Ri	FECRMUtpp	FEENTERabcpp	FEOXAMtonex
1462	ARBTNabcpp	CPGNUtpp	FE2tex	FE3HOXabcpp	FE3Ri	FECRMUtpp	FEENTERtex	FEOXAMUtex
1463	ARBTNabcpp	CPGNUtpp	FE2tex	FE3HOXabcpp	FE3Ri	FECRMUtpp	FEENTERtex	FEOXAMUtpp
1464	ARBTNabcpp	CPGNUtpp	FE2tex	FE3HOXabcpp	FE3Ri	FECRMUtpp	FEENTERtex	FEOXAMabcpp
1465	ARBTNabcpp	CPGNUtpp	FE2tex	FE3HOXabcpp	FE3Ri	FECRMUtpp	FEENTERtex	FEOXAMtonex
1466	ARBTNabcpp	CPGNUtpp	FE2tex	FE3HOXabcpp	FE3Ri	FECRMUtpp	FEENTERtonex	FEOXAMUtex
1467	ARBTNabcpp	CPGNUtpp	FE2tex	FE3HOXabcpp	FE3Ri	FECRMUtpp	FEENTERtonex	FEOXAMUtpp
1468	ARBTNabcpp	CPGNUtpp	FE2tex	FE3HOXabcpp	FE3Ri	FECRMUtpp	FEENTERtonex	FEOXAMabcpp
1469	ARBTNabcpp	CPGNUtpp	FE2tex	FE3HOXabcpp	FE3Ri	FECRMUtpp	FEENTERtonex	FEOXAMtonex
1470	ARBTNabcpp	CPGNUtpp	FE2tex	FE3HOXabcpp	FE3Ri	FECRMUtpp	FEENTERtpp	FEOXAMUtex
1471	ARBTNabcpp	CPGNUtpp	FE2tex	FE3HOXabcpp	FE3Ri	FECRMUtpp	FEENTERtpp	FEOXAMUtpp
1472	ARBTNabcpp	CPGNUtpp	FE2tex	FE3HOXabcpp	FE3Ri	FECRMUtpp	FEENTERtpp	FEOXAMabcpp
1473	ARBTNabcpp	CPGNUtpp	FE2tex	FE3HOXabcpp	FE3Ri	FECRMUtpp	FEENTERtpp	FEOXAMtonex
1474	ARBTNabcpp	CPGNUtpp	FE2tex	FE3HOXabcpp	FE3Ri	FECRMabcpp	FEENTERabcpp	FEOXAMUtex
1475	ARBTNabcpp	CPGNUtpp	FE2tex	FE3HOXabcpp	FE3Ri	FECRMabcpp	FEENTERabcpp	FEOXAMUtpp
1476	ARBTNabcpp	CPGNUtpp	FE2tex	FE3HOXabcpp	FE3Ri	FECRMabcpp	FEENTERabcpp	FEOXAMabcpp
1477	ARBTNabcpp	CPGNUtpp	FE2tex	FE3HOXabcpp	FE3Ri	FECRMabcpp	FEENTERabcpp	FEOXAMtonex
1478	ARBTNabcpp	CPGNUtpp	FE2tex	FE3HOXabcpp	FE3Ri	FECRMabcpp	FEENTERtex	FEOXAMUtex
1479	ARBTNabcpp	CPGNUtpp	FE2tex	FE3HOXabcpp	FE3Ri	FECRMabcpp	FEENTERtex	FEOXAMUtpp
1480	ARBTNabcpp	CPGNUtpp	FE2tex	FE3HOXabcpp	FE3Ri	FECRMabcpp	FEENTERtex	FEOXAMabcpp
1481	ARBTNabcpp	CPGNUtpp	FE2tex	FE3HOXabcpp	FE3Ri	FECRMabcpp	FEENTERtex	FEOXAMtonex
1482	ARBTNabcpp	CPGNUtpp	FE2tex	FE3HOXabcpp	FE3Ri	FECRMabcpp	FEENTERtonex	FEOXAMUtex
1483	ARBTNabcpp	CPGNUtpp	FE2tex	FE3HOXabcpp	FE3Ri	FECRMabcpp	FEENTERtonex	FEOXAMUtpp
1484	ARBTNabcpp	CPGNUtpp	FE2tex	FE3HOXabcpp	FE3Ri	FECRMabcpp	FEENTERtonex	FEOXAMabcpp
1485	ARBTNabcpp	CPGNUtpp	FE2tex	FE3HOXabcpp	FE3Ri	FECRMabcpp	FEENTERtonex	FEOXAMtonex
1486	ARBTNabcpp	CPGNUtpp	FE2tex	FE3HOXabcpp	FE3Ri	FECRMabcpp	FEENTERtpp	FEOXAMUtex
1487	ARBTNabcpp	CPGNUtpp	FE2tex	FE3HOXabcpp	FE3Ri	FECRMabcpp	FEENTERtpp	FEOXAMUtpp
1488	ARBTNabcpp	CPGNUtpp	FE2tex	FE3HOXabcpp	FE3Ri	FECRMabcpp	FEENTERtpp	FEOXAMabcpp
1489	ARBTNabcpp	CPGNUtpp	FE2tex	FE3HOXabcpp	FE3Ri	FECRMabcpp	FEENTERtpp	FEOXAMtonex
1490	ARBTNabcpp	CPGNUtpp	FE2tex	FE3HOXabcpp	FE3Ri	FECRMtonex	FEENTERabcpp	FEOXAMUtex
1491	ARBTNabcpp	CPGNUtpp	FE2tex	FE3HOXabcpp	FE3Ri	FECRMtonex	FEENTERabcpp	FEOXAMUtpp
1492	ARBTNabcpp	CPGNUtpp	FE2tex	FE3HOXabcpp	FE3Ri	FECRMtonex	FEENTERabcpp	FEOXAMabcpp
1493	ARBTNabcpp	CPGNUtpp	FE2tex	FE3HOXabcpp	FE3Ri	FECRMtonex	FEENTERabcpp	FEOXAMtonex
1494	ARBTNabcpp	CPGNUtpp	FE2tex	FE3HOXabcpp	FE3Ri	FECRMtonex	FEENTERtex	FEOXAMUtex
1495	ARBTNabcpp	CPGNUtpp	FE2tex	FE3HOXabcpp	FE3Ri	FECRMtonex	FEENTERtex	FEOXAMUtpp
1496	ARBTNabcpp	CPGNUtpp	FE2tex	FE3HOXabcpp	FE3Ri	FECRMtonex	FEENTERtex	FEOXAMabcpp
1497	ARBTNabcpp	CPGNUtpp	FE2tex	FE3HOXabcpp	FE3Ri	FECRMtonex	FEENTERtex	FEOXAMtonex
1498	ARBTNabcpp	CPGNUtpp	FE2tex	FE3HOXabcpp	FE3Ri	FECRMtonex	FEENTERtonex	FEOXAMUtex
1499	ARBTNabcpp	CPGNUtpp	FE2tex	FE3HOXabcpp	FE3Ri	FECRMtonex	FEENTERtonex	FEOXAMUtpp
1500	ARBTNabcpp	CPGNUtpp	FE2tex	FE3HOXabcpp	FE3Ri	FECRMtonex	FEENTERtonex	FEOXAMabcpp
1501	ARBTNabcpp	CPGNUtpp	FE2tex	FE3HOXabcpp	FE3Ri	FECRMtonex	FEENTERtonex	FEOXAMtonex
1502	ARBTNabcpp	CPGNUtpp	FE2tex	FE3HOXabcpp	FE3Ri	FECRMtonex	FEENTERtpp	FEOXAMUtex
1503	ARBTNabcpp	CPGNUtpp	FE2tex	FE3HOXabcpp	FE3Ri	FECRMtonex	FEENTERtpp	FEOXAMUtpp
1504	ARBTNabcpp	CPGNUtpp	FE2tex	FE3HOXabcpp	FE3Ri	FECRMtonex	FEENTERtpp	FEOXAMabcpp
1505	ARBTNabcpp	CPGNUtpp	FE2tex	FE3HOXabcpp	FE3Ri	FECRMtonex	FEENTERtpp	FEOXAMtonex
1506	ARBTNabcpp	CPGNUtpp	FE2tex	FE3HOXabcpp	FE3tex	FECRMUtex	FEENTERabcpp	FEOXAMUtex
1507	ARBTNabcpp	CPGNUtpp	FE2tex	FE3HOXabcpp	FE3tex	FECRMUtex	FEENTERabcpp	FEOXAMUtpp
1508	ARBTNabcpp	CPGNUtpp	FE2tex	FE3HOXabcpp	FE3tex	FECRMUtex	FEENTERabcpp	FEOXAMabcpp
1509	ARBTNabcpp	CPGNUtpp	FE2tex	FE3HOXabcpp	FE3tex	FECRMUtex	FEENTERabcpp	FEOXAMtonex
1510	ARBTNabcpp	CPGNUtpp	FE2tex	FE3HOXabcpp	FE3tex	FECRMUtex	FEENTERtex	FEOXAMUtex
1511	ARBTNabcpp	CPGNUtpp	FE2tex	FE3HOXabcpp	FE3tex	FECRMUtex	FEENTERtex	FEOXAMUtpp
1512	ARBTNabcpp	CPGNUtpp	FE2tex	FE3HOXabcpp	FE3tex	FECRMUtex	FEENTERtex	FEOXAMabcpp
1513	ARBTNabcpp	CPGNUtpp	FE2tex	FE3HOXabcpp	FE3tex	FECRMUtex	FEENTERtex	FEOXAMtonex
1514	ARBTNabcpp	CPGNUtpp	FE2tex	FE3HOXabcpp	FE3tex	FECRMUtex	FEENTERtonex	FEOXAMUtex
1515	ARBTNabcpp	CPGNUtpp	FE2tex	FE3HOXabcpp	FE3tex	FECRMUtex	FEENTERtonex	FEOXAMUtpp
1516	ARBTNabcpp	CPGNUtpp	FE2tex	FE3HOXabcpp	FE3tex	FECRMUtex	FEENTERtonex	FEOXAMabcpp
1517	ARBTNabcpp	CPGNUtpp	FE2tex	FE3HOXabcpp	FE3tex	FECRMUtex	FEENTERtonex	FEOXAMtonex
1518	ARBTNabcpp	CPGNUtpp	FE2tex	FE3HOXabcpp	FE3tex	FECRMUtex	FEENTERtpp	FEOXAMUtex
1519	ARBTNabcpp	CPGNUtpp	FE2tex	FE3HOXabcpp	FE3tex	FECRMUtex	FEENTERtpp	FEOXAMUtpp
1520	ARBTNabcpp	CPGNUtpp	FE2tex	FE3HOXabcpp	FE3tex	FECRMUtex	FEENTERtpp	FEOXAMabcpp
1521	ARBTNabcpp	CPGNUtpp	FE2tex	FE3HOXabcpp	FE3tex	FECRMUtex	FEENTERtpp	FEOXAMtonex
1522	ARBTNabcpp	CPGNUtpp	FE2tex	FE3HOXabcpp	FE3tex	FECRMUtpp	FEENTERabcpp	FEOXAMUtex
1523	ARBTNabcpp	CPGNUtpp	FE2tex	FE3HOXabcpp	FE3tex	FECRMUtpp	FEENTERabcpp	FEOXAMUtpp
1524	ARBTNabcpp	CPGNUtpp	FE2tex	FE3HOXabcpp	FE3tex	FECRMUtpp	FEENTERabcpp	FEOXAMabcpp
1525	ARBTNabcpp	CPGNUtpp	FE2tex	FE3HOXabcpp	FE3tex	FECRMUtpp	FEENTERabcpp	FEOXAMtonex
1526	ARBTNabcpp	CPGNUtpp	FE2tex	FE3HOXabcpp	FE3tex	FECRMUtpp	FEENTERtex	FEOXAMUtex
1527	ARBTNabcpp	CPGNUtpp	FE2tex	FE3HOXabcpp	FE3tex	FECRMUtpp	FEENTERtex	FEOXAMUtpp
1528	ARBTNabcpp	CPGNUtpp	FE2tex	FE3HOXabcpp	FE3tex	FECRMUtpp	FEENTERtex	FEOXAMabcpp
1529	ARBTNabcpp	CPGNUtpp	FE2tex	FE3HOXabcpp	FE3tex	FECRMUtpp	FEENTERtex	FEOXAMtonex
1530	ARBTNabcpp	CPGNUtpp	FE2tex	FE3HOXabcpp	FE3tex	FECRMUtpp	FEENTERtonex	FEOXAMUtex
1531	ARBTNabcpp	CPGNUtpp	FE2tex	FE3HOXabcpp	FE3tex	FECRMUtpp	FEENTERtonex	FEOXAMUtpp
1532	ARBTNabcpp	CPGNUtpp	FE2tex	FE3HOXabcpp	FE3tex	FECRMUtpp	FEENTERtonex	FEOXAMabcpp
1533	ARBTNabcpp	CPGNUtpp	FE2tex	FE3HOXabcpp	FE3tex	FECRMUtpp	FEENTERtonex	FEOXAMtonex
1534	ARBTNabcpp	CPGNUtpp	FE2tex	FE3HOXabcpp	FE3tex	FECRMUtpp	FEENTERtpp	FEOXAMUtex
1535	ARBTNabcpp	CPGNUtpp	FE2tex	FE3HOXabcpp	FE3tex	FECRMUtpp	FEENTERtpp	FEOXAMUtpp
1536	ARBTNabcpp	CPGNUtpp	FE2tex	FE3HOXabcpp	FE3tex	FECRMUtpp	FEENTERtpp	FEOXAMabcpp
1537	ARBTNabcpp	CPGNUtpp	FE2tex	FE3HOXabcpp	FE3tex	FECRMUtpp	FEENTERtpp	FEOXAMtonex
1538	ARBTNabcpp	CPGNUtpp	FE2tex	FE3HOXabcpp	FE3tex	FECRMabcpp	FEENTERabcpp	FEOXAMUtex
1539	ARBTNabcpp	CPGNUtpp	FE2tex	FE3HOXabcpp	FE3tex	FECRMabcpp	FEENTERabcpp	FEOXAMUtpp
1540	ARBTNabcpp	CPGNUtpp	FE2tex	FE3HOXabcpp	FE3tex	FECRMabcpp	FEENTERabcpp	FEOXAMabcpp
1541	ARBTNabcpp	CPGNUtpp	FE2tex	FE3HOXabcpp	FE3tex	FECRMabcpp	FEENTERabcpp	FEOXAMtonex
1542	ARBTNabcpp	CPGNUtpp	FE2tex	FE3HOXabcpp	FE3tex	FECRMabcpp	FEENTERtex	FEOXAMUtex
1543	ARBTNabcpp	CPGNUtpp	FE2tex	FE3HOXabcpp	FE3tex	FECRMabcpp	FEENTERtex	FEOXAMUtpp
1544	ARBTNabcpp	CPGNUtpp	FE2tex	FE3HOXabcpp	FE3tex	FECRMabcpp	FEENTERtex	FEOXAMabcpp
1545	ARBTNabcpp	CPGNUtpp	FE2tex	FE3HOXabcpp	FE3tex	FECRMabcpp	FEENTERtex	FEOXAMtonex
1546	ARBTNabcpp	CPGNUtpp	FE2tex	FE3HOXabcpp	FE3tex	FECRMabcpp	FEENTERtonex	FEOXAMUtex
1547	ARBTNabcpp	CPGNUtpp	FE2tex	FE3HOXabcpp	FE3tex	FECRMabcpp	FEENTERtonex	FEOXAMUtpp
1548	ARBTNabcpp	CPGNUtpp	FE2tex	FE3HOXabcpp	FE3tex	FECRMabcpp	FEENTERtonex	FEOXAMabcpp
1549	ARBTNabcpp	CPGNUtpp	FE2tex	FE3HOXabcpp	FE3tex	FECRMabcpp	FEENTERtonex	FEOXAMtonex
1550	ARBTNabcpp	CPGNUtpp	FE2tex	FE3HOXabcpp	FE3tex	FECRMabcpp	FEENTERtpp	FEOXAMUtex
1551	ARBTNabcpp	CPGNUtpp	FE2tex	FE3HOXabcpp	FE3tex	FECRMabcpp	FEENTERtpp	FEOXAMUtpp
1552	ARBTNabcpp	CPGNUtpp	FE2tex	FE3HOXabcpp	FE3tex	FECRMabcpp	FEENTERtpp	FEOXAMabcpp
1553	ARBTNabcpp	CPGNUtpp	FE2tex	FE3HOXabcpp	FE3tex	FECRMabcpp	FEENTERtpp	FEOXAMtonex
1554	ARBTNabcpp	CPGNUtpp	FE2tex	FE3HOXabcpp	FE3tex	FECRMtonex	FEENTERabcpp	FEOXAMUtex
1555	ARBTNabcpp	CPGNUtpp	FE2tex	FE3HOXabcpp	FE3tex	FECRMtonex	FEENTERabcpp	FEOXAMUtpp
1556	ARBTNabcpp	CPGNUtpp	FE2tex	FE3HOXabcpp	FE3tex	FECRMtonex	FEENTERabcpp	FEOXAMabcpp
1557	ARBTNabcpp	CPGNUtpp	FE2tex	FE3HOXabcpp	FE3tex	FECRMtonex	FEENTERabcpp	FEOXAMtonex
1558	ARBTNabcpp	CPGNUtpp	FE2tex	FE3HOXabcpp	FE3tex	FECRMtonex	FEENTERtex	FEOXAMUtex
1559	ARBTNabcpp	CPGNUtpp	FE2tex	FE3HOXabcpp	FE3tex	FECRMtonex	FEENTERtex	FEOXAMUtpp
1560	ARBTNabcpp	CPGNUtpp	FE2tex	FE3HOXabcpp	FE3tex	FECRMtonex	FEENTERtex	FEOXAMabcpp
1561	ARBTNabcpp	CPGNUtpp	FE2tex	FE3HOXabcpp	FE3tex	FECRMtonex	FEENTERtex	FEOXAMtonex
1562	ARBTNabcpp	CPGNUtpp	FE2tex	FE3HOXabcpp	FE3tex	FECRMtonex	FEENTERtonex	FEOXAMUtex
1563	ARBTNabcpp	CPGNUtpp	FE2tex	FE3HOXabcpp	FE3tex	FECRMtonex	FEENTERtonex	FEOXAMUtpp
1564	ARBTNabcpp	CPGNUtpp	FE2tex	FE3HOXabcpp	FE3tex	FECRMtonex	FEENTERtonex	FEOXAMabcpp
1565	ARBTNabcpp	CPGNUtpp	FE2tex	FE3HOXabcpp	FE3tex	FECRMtonex	FEENTERtonex	FEOXAMtonex
1566	ARBTNabcpp	CPGNUtpp	FE2tex	FE3HOXabcpp	FE3tex	FECRMtonex	FEENTERtpp	FEOXAMUtex
1567	ARBTNabcpp	CPGNUtpp	FE2tex	FE3HOXabcpp	FE3tex	FECRMtonex	FEENTERtpp	FEOXAMUtpp
1568	ARBTNabcpp	CPGNUtpp	FE2tex	FE3HOXabcpp	FE3tex	FECRMtonex	FEENTERtpp	FEOXAMabcpp
1569	ARBTNabcpp	CPGNUtpp	FE2tex	FE3HOXabcpp	FE3tex	FECRMtonex	FEENTERtpp	FEOXAMtonex
1570	ARBTNabcpp	CPGNUtpp	FE2tex	FE3HOXtonex	FE3Ri	FECRMUtex	FEENTERabcpp	FEOXAMUtex
1571	ARBTNabcpp	CPGNUtpp	FE2tex	FE3HOXtonex	FE3Ri	FECRMUtex	FEENTERabcpp	FEOXAMUtpp
1572	ARBTNabcpp	CPGNUtpp	FE2tex	FE3HOXtonex	FE3Ri	FECRMUtex	FEENTERabcpp	FEOXAMabcpp
1573	ARBTNabcpp	CPGNUtpp	FE2tex	FE3HOXtonex	FE3Ri	FECRMUtex	FEENTERabcpp	FEOXAMtonex
1574	ARBTNabcpp	CPGNUtpp	FE2tex	FE3HOXtonex	FE3Ri	FECRMUtex	FEENTERtex	FEOXAMUtex
1575	ARBTNabcpp	CPGNUtpp	FE2tex	FE3HOXtonex	FE3Ri	FECRMUtex	FEENTERtex	FEOXAMUtpp
1576	ARBTNabcpp	CPGNUtpp	FE2tex	FE3HOXtonex	FE3Ri	FECRMUtex	FEENTERtex	FEOXAMabcpp
1577	ARBTNabcpp	CPGNUtpp	FE2tex	FE3HOXtonex	FE3Ri	FECRMUtex	FEENTERtex	FEOXAMtonex
1578	ARBTNabcpp	CPGNUtpp	FE2tex	FE3HOXtonex	FE3Ri	FECRMUtex	FEENTERtonex	FEOXAMUtex
1579	ARBTNabcpp	CPGNUtpp	FE2tex	FE3HOXtonex	FE3Ri	FECRMUtex	FEENTERtonex	FEOXAMUtpp
1580	ARBTNabcpp	CPGNUtpp	FE2tex	FE3HOXtonex	FE3Ri	FECRMUtex	FEENTERtonex	FEOXAMabcpp
1581	ARBTNabcpp	CPGNUtpp	FE2tex	FE3HOXtonex	FE3Ri	FECRMUtex	FEENTERtonex	FEOXAMtonex
1582	ARBTNabcpp	CPGNUtpp	FE2tex	FE3HOXtonex	FE3Ri	FECRMUtex	FEENTERtpp	FEOXAMUtex
1583	ARBTNabcpp	CPGNUtpp	FE2tex	FE3HOXtonex	FE3Ri	FECRMUtex	FEENTERtpp	FEOXAMUtpp
1584	ARBTNabcpp	CPGNUtpp	FE2tex	FE3HOXtonex	FE3Ri	FECRMUtex	FEENTERtpp	FEOXAMabcpp
1585	ARBTNabcpp	CPGNUtpp	FE2tex	FE3HOXtonex	FE3Ri	FECRMUtex	FEENTERtpp	FEOXAMtonex
1586	ARBTNabcpp	CPGNUtpp	FE2tex	FE3HOXtonex	FE3Ri	FECRMUtpp	FEENTERabcpp	FEOXAMUtex
1587	ARBTNabcpp	CPGNUtpp	FE2tex	FE3HOXtonex	FE3Ri	FECRMUtpp	FEENTERabcpp	FEOXAMUtpp
1588	ARBTNabcpp	CPGNUtpp	FE2tex	FE3HOXtonex	FE3Ri	FECRMUtpp	FEENTERabcpp	FEOXAMabcpp
1589	ARBTNabcpp	CPGNUtpp	FE2tex	FE3HOXtonex	FE3Ri	FECRMUtpp	FEENTERabcpp	FEOXAMtonex
1590	ARBTNabcpp	CPGNUtpp	FE2tex	FE3HOXtonex	FE3Ri	FECRMUtpp	FEENTERtex	FEOXAMUtex
1591	ARBTNabcpp	CPGNUtpp	FE2tex	FE3HOXtonex	FE3Ri	FECRMUtpp	FEENTERtex	FEOXAMUtpp
1592	ARBTNabcpp	CPGNUtpp	FE2tex	FE3HOXtonex	FE3Ri	FECRMUtpp	FEENTERtex	FEOXAMabcpp
1593	ARBTNabcpp	CPGNUtpp	FE2tex	FE3HOXtonex	FE3Ri	FECRMUtpp	FEENTERtex	FEOXAMtonex
1594	ARBTNabcpp	CPGNUtpp	FE2tex	FE3HOXtonex	FE3Ri	FECRMUtpp	FEENTERtonex	FEOXAMUtex
1595	ARBTNabcpp	CPGNUtpp	FE2tex	FE3HOXtonex	FE3Ri	FECRMUtpp	FEENTERtonex	FEOXAMUtpp
1596	ARBTNabcpp	CPGNUtpp	FE2tex	FE3HOXtonex	FE3Ri	FECRMUtpp	FEENTERtonex	FEOXAMabcpp
1597	ARBTNabcpp	CPGNUtpp	FE2tex	FE3HOXtonex	FE3Ri	FECRMUtpp	FEENTERtonex	FEOXAMtonex
1598	ARBTNabcpp	CPGNUtpp	FE2tex	FE3HOXtonex	FE3Ri	FECRMUtpp	FEENTERtpp	FEOXAMUtex
1599	ARBTNabcpp	CPGNUtpp	FE2tex	FE3HOXtonex	FE3Ri	FECRMUtpp	FEENTERtpp	FEOXAMUtpp
1600	ARBTNabcpp	CPGNUtpp	FE2tex	FE3HOXtonex	FE3Ri	FECRMUtpp	FEENTERtpp	FEOXAMabcpp
1601	ARBTNabcpp	CPGNUtpp	FE2tex	FE3HOXtonex	FE3Ri	FECRMUtpp	FEENTERtpp	FEOXAMtonex
1602	ARBTNabcpp	CPGNUtpp	FE2tex	FE3HOXtonex	FE3Ri	FECRMabcpp	FEENTERabcpp	FEOXAMUtex
1603	ARBTNabcpp	CPGNUtpp	FE2tex	FE3HOXtonex	FE3Ri	FECRMabcpp	FEENTERabcpp	FEOXAMUtpp
1604	ARBTNabcpp	CPGNUtpp	FE2tex	FE3HOXtonex	FE3Ri	FECRMabcpp	FEENTERabcpp	FEOXAMabcpp
1605	ARBTNabcpp	CPGNUtpp	FE2tex	FE3HOXtonex	FE3Ri	FECRMabcpp	FEENTERabcpp	FEOXAMtonex
1606	ARBTNabcpp	CPGNUtpp	FE2tex	FE3HOXtonex	FE3Ri	FECRMabcpp	FEENTERtex	FEOXAMUtex
1607	ARBTNabcpp	CPGNUtpp	FE2tex	FE3HOXtonex	FE3Ri	FECRMabcpp	FEENTERtex	FEOXAMUtpp
1608	ARBTNabcpp	CPGNUtpp	FE2tex	FE3HOXtonex	FE3Ri	FECRMabcpp	FEENTERtex	FEOXAMabcpp
1609	ARBTNabcpp	CPGNUtpp	FE2tex	FE3HOXtonex	FE3Ri	FECRMabcpp	FEENTERtex	FEOXAMtonex
1610	ARBTNabcpp	CPGNUtpp	FE2tex	FE3HOXtonex	FE3Ri	FECRMabcpp	FEENTERtonex	FEOXAMUtex
1611	ARBTNabcpp	CPGNUtpp	FE2tex	FE3HOXtonex	FE3Ri	FECRMabcpp	FEENTERtonex	FEOXAMUtpp
1612	ARBTNabcpp	CPGNUtpp	FE2tex	FE3HOXtonex	FE3Ri	FECRMabcpp	FEENTERtonex	FEOXAMabcpp
1613	ARBTNabcpp	CPGNUtpp	FE2tex	FE3HOXtonex	FE3Ri	FECRMabcpp	FEENTERtonex	FEOXAMtonex
1614	ARBTNabcpp	CPGNUtpp	FE2tex	FE3HOXtonex	FE3Ri	FECRMabcpp	FEENTERtpp	FEOXAMUtex
1615	ARBTNabcpp	CPGNUtpp	FE2tex	FE3HOXtonex	FE3Ri	FECRMabcpp	FEENTERtpp	FEOXAMUtpp
1616	ARBTNabcpp	CPGNUtpp	FE2tex	FE3HOXtonex	FE3Ri	FECRMabcpp	FEENTERtpp	FEOXAMabcpp
1617	ARBTNabcpp	CPGNUtpp	FE2tex	FE3HOXtonex	FE3Ri	FECRMabcpp	FEENTERtpp	FEOXAMtonex
1618	ARBTNabcpp	CPGNUtpp	FE2tex	FE3HOXtonex	FE3Ri	FECRMtonex	FEENTERabcpp	FEOXAMUtex
1619	ARBTNabcpp	CPGNUtpp	FE2tex	FE3HOXtonex	FE3Ri	FECRMtonex	FEENTERabcpp	FEOXAMUtpp
1620	ARBTNabcpp	CPGNUtpp	FE2tex	FE3HOXtonex	FE3Ri	FECRMtonex	FEENTERabcpp	FEOXAMabcpp
1621	ARBTNabcpp	CPGNUtpp	FE2tex	FE3HOXtonex	FE3Ri	FECRMtonex	FEENTERabcpp	FEOXAMtonex
1622	ARBTNabcpp	CPGNUtpp	FE2tex	FE3HOXtonex	FE3Ri	FECRMtonex	FEENTERtex	FEOXAMUtex
1623	ARBTNabcpp	CPGNUtpp	FE2tex	FE3HOXtonex	FE3Ri	FECRMtonex	FEENTERtex	FEOXAMUtpp
1624	ARBTNabcpp	CPGNUtpp	FE2tex	FE3HOXtonex	FE3Ri	FECRMtonex	FEENTERtex	FEOXAMabcpp
1625	ARBTNabcpp	CPGNUtpp	FE2tex	FE3HOXtonex	FE3Ri	FECRMtonex	FEENTERtex	FEOXAMtonex
1626	ARBTNabcpp	CPGNUtpp	FE2tex	FE3HOXtonex	FE3Ri	FECRMtonex	FEENTERtonex	FEOXAMUtex
1627	ARBTNabcpp	CPGNUtpp	FE2tex	FE3HOXtonex	FE3Ri	FECRMtonex	FEENTERtonex	FEOXAMUtpp
1628	ARBTNabcpp	CPGNUtpp	FE2tex	FE3HOXtonex	FE3Ri	FECRMtonex	FEENTERtonex	FEOXAMabcpp
1629	ARBTNabcpp	CPGNUtpp	FE2tex	FE3HOXtonex	FE3Ri	FECRMtonex	FEENTERtonex	FEOXAMtonex
1630	ARBTNabcpp	CPGNUtpp	FE2tex	FE3HOXtonex	FE3Ri	FECRMtonex	FEENTERtpp	FEOXAMUtex
1631	ARBTNabcpp	CPGNUtpp	FE2tex	FE3HOXtonex	FE3Ri	FECRMtonex	FEENTERtpp	FEOXAMUtpp
1632	ARBTNabcpp	CPGNUtpp	FE2tex	FE3HOXtonex	FE3Ri	FECRMtonex	FEENTERtpp	FEOXAMabcpp
1633	ARBTNabcpp	CPGNUtpp	FE2tex	FE3HOXtonex	FE3Ri	FECRMtonex	FEENTERtpp	FEOXAMtonex
1634	ARBTNabcpp	CPGNUtpp	FE2tex	FE3HOXtonex	FE3tex	FECRMUtex	FEENTERabcpp	FEOXAMUtex
1635	ARBTNabcpp	CPGNUtpp	FE2tex	FE3HOXtonex	FE3tex	FECRMUtex	FEENTERabcpp	FEOXAMUtpp
1636	ARBTNabcpp	CPGNUtpp	FE2tex	FE3HOXtonex	FE3tex	FECRMUtex	FEENTERabcpp	FEOXAMabcpp
1637	ARBTNabcpp	CPGNUtpp	FE2tex	FE3HOXtonex	FE3tex	FECRMUtex	FEENTERabcpp	FEOXAMtonex
1638	ARBTNabcpp	CPGNUtpp	FE2tex	FE3HOXtonex	FE3tex	FECRMUtex	FEENTERtex	FEOXAMUtex
1639	ARBTNabcpp	CPGNUtpp	FE2tex	FE3HOXtonex	FE3tex	FECRMUtex	FEENTERtex	FEOXAMUtpp
1640	ARBTNabcpp	CPGNUtpp	FE2tex	FE3HOXtonex	FE3tex	FECRMUtex	FEENTERtex	FEOXAMabcpp
1641	ARBTNabcpp	CPGNUtpp	FE2tex	FE3HOXtonex	FE3tex	FECRMUtex	FEENTERtex	FEOXAMtonex
1642	ARBTNabcpp	CPGNUtpp	FE2tex	FE3HOXtonex	FE3tex	FECRMUtex	FEENTERtonex	FEOXAMUtex
1643	ARBTNabcpp	CPGNUtpp	FE2tex	FE3HOXtonex	FE3tex	FECRMUtex	FEENTERtonex	FEOXAMUtpp
1644	ARBTNabcpp	CPGNUtpp	FE2tex	FE3HOXtonex	FE3tex	FECRMUtex	FEENTERtonex	FEOXAMabcpp
1645	ARBTNabcpp	CPGNUtpp	FE2tex	FE3HOXtonex	FE3tex	FECRMUtex	FEENTERtonex	FEOXAMtonex
1646	ARBTNabcpp	CPGNUtpp	FE2tex	FE3HOXtonex	FE3tex	FECRMUtex	FEENTERtpp	FEOXAMUtex
1647	ARBTNabcpp	CPGNUtpp	FE2tex	FE3HOXtonex	FE3tex	FECRMUtex	FEENTERtpp	FEOXAMUtpp
1648	ARBTNabcpp	CPGNUtpp	FE2tex	FE3HOXtonex	FE3tex	FECRMUtex	FEENTERtpp	FEOXAMabcpp
1649	ARBTNabcpp	CPGNUtpp	FE2tex	FE3HOXtonex	FE3tex	FECRMUtex	FEENTERtpp	FEOXAMtonex
1650	ARBTNabcpp	CPGNUtpp	FE2tex	FE3HOXtonex	FE3tex	FECRMUtpp	FEENTERabcpp	FEOXAMUtex
1651	ARBTNabcpp	CPGNUtpp	FE2tex	FE3HOXtonex	FE3tex	FECRMUtpp	FEENTERabcpp	FEOXAMUtpp
1652	ARBTNabcpp	CPGNUtpp	FE2tex	FE3HOXtonex	FE3tex	FECRMUtpp	FEENTERabcpp	FEOXAMabcpp
1653	ARBTNabcpp	CPGNUtpp	FE2tex	FE3HOXtonex	FE3tex	FECRMUtpp	FEENTERabcpp	FEOXAMtonex
1654	ARBTNabcpp	CPGNUtpp	FE2tex	FE3HOXtonex	FE3tex	FECRMUtpp	FEENTERtex	FEOXAMUtex
1655	ARBTNabcpp	CPGNUtpp	FE2tex	FE3HOXtonex	FE3tex	FECRMUtpp	FEENTERtex	FEOXAMUtpp
1656	ARBTNabcpp	CPGNUtpp	FE2tex	FE3HOXtonex	FE3tex	FECRMUtpp	FEENTERtex	FEOXAMabcpp
1657	ARBTNabcpp	CPGNUtpp	FE2tex	FE3HOXtonex	FE3tex	FECRMUtpp	FEENTERtex	FEOXAMtonex
1658	ARBTNabcpp	CPGNUtpp	FE2tex	FE3HOXtonex	FE3tex	FECRMUtpp	FEENTERtonex	FEOXAMUtex
1659	ARBTNabcpp	CPGNUtpp	FE2tex	FE3HOXtonex	FE3tex	FECRMUtpp	FEENTERtonex	FEOXAMUtpp
1660	ARBTNabcpp	CPGNUtpp	FE2tex	FE3HOXtonex	FE3tex	FECRMUtpp	FEENTERtonex	FEOXAMabcpp
1661	ARBTNabcpp	CPGNUtpp	FE2tex	FE3HOXtonex	FE3tex	FECRMUtpp	FEENTERtonex	FEOXAMtonex
1662	ARBTNabcpp	CPGNUtpp	FE2tex	FE3HOXtonex	FE3tex	FECRMUtpp	FEENTERtpp	FEOXAMUtex
1663	ARBTNabcpp	CPGNUtpp	FE2tex	FE3HOXtonex	FE3tex	FECRMUtpp	FEENTERtpp	FEOXAMUtpp
1664	ARBTNabcpp	CPGNUtpp	FE2tex	FE3HOXtonex	FE3tex	FECRMUtpp	FEENTERtpp	FEOXAMabcpp
1665	ARBTNabcpp	CPGNUtpp	FE2tex	FE3HOXtonex	FE3tex	FECRMUtpp	FEENTERtpp	FEOXAMtonex
1666	ARBTNabcpp	CPGNUtpp	FE2tex	FE3HOXtonex	FE3tex	FECRMabcpp	FEENTERabcpp	FEOXAMUtex
1667	ARBTNabcpp	CPGNUtpp	FE2tex	FE3HOXtonex	FE3tex	FECRMabcpp	FEENTERabcpp	FEOXAMUtpp
1668	ARBTNabcpp	CPGNUtpp	FE2tex	FE3HOXtonex	FE3tex	FECRMabcpp	FEENTERabcpp	FEOXAMabcpp
1669	ARBTNabcpp	CPGNUtpp	FE2tex	FE3HOXtonex	FE3tex	FECRMabcpp	FEENTERabcpp	FEOXAMtonex
1670	ARBTNabcpp	CPGNUtpp	FE2tex	FE3HOXtonex	FE3tex	FECRMabcpp	FEENTERtex	FEOXAMUtex
1671	ARBTNabcpp	CPGNUtpp	FE2tex	FE3HOXtonex	FE3tex	FECRMabcpp	FEENTERtex	FEOXAMUtpp
1672	ARBTNabcpp	CPGNUtpp	FE2tex	FE3HOXtonex	FE3tex	FECRMabcpp	FEENTERtex	FEOXAMabcpp
1673	ARBTNabcpp	CPGNUtpp	FE2tex	FE3HOXtonex	FE3tex	FECRMabcpp	FEENTERtex	FEOXAMtonex
1674	ARBTNabcpp	CPGNUtpp	FE2tex	FE3HOXtonex	FE3tex	FECRMabcpp	FEENTERtonex	FEOXAMUtex
1675	ARBTNabcpp	CPGNUtpp	FE2tex	FE3HOXtonex	FE3tex	FECRMabcpp	FEENTERtonex	FEOXAMUtpp
1676	ARBTNabcpp	CPGNUtpp	FE2tex	FE3HOXtonex	FE3tex	FECRMabcpp	FEENTERtonex	FEOXAMabcpp
1677	ARBTNabcpp	CPGNUtpp	FE2tex	FE3HOXtonex	FE3tex	FECRMabcpp	FEENTERtonex	FEOXAMtonex
1678	ARBTNabcpp	CPGNUtpp	FE2tex	FE3HOXtonex	FE3tex	FECRMabcpp	FEENTERtpp	FEOXAMUtex
1679	ARBTNabcpp	CPGNUtpp	FE2tex	FE3HOXtonex	FE3tex	FECRMabcpp	FEENTERtpp	FEOXAMUtpp
1680	ARBTNabcpp	CPGNUtpp	FE2tex	FE3HOXtonex	FE3tex	FECRMabcpp	FEENTERtpp	FEOXAMabcpp
1681	ARBTNabcpp	CPGNUtpp	FE2tex	FE3HOXtonex	FE3tex	FECRMabcpp	FEENTERtpp	FEOXAMtonex
1682	ARBTNabcpp	CPGNUtpp	FE2tex	FE3HOXtonex	FE3tex	FECRMtonex	FEENTERabcpp	FEOXAMUtex
1683	ARBTNabcpp	CPGNUtpp	FE2tex	FE3HOXtonex	FE3tex	FECRMtonex	FEENTERabcpp	FEOXAMUtpp
1684	ARBTNabcpp	CPGNUtpp	FE2tex	FE3HOXtonex	FE3tex	FECRMtonex	FEENTERabcpp	FEOXAMabcpp
1685	ARBTNabcpp	CPGNUtpp	FE2tex	FE3HOXtonex	FE3tex	FECRMtonex	FEENTERabcpp	FEOXAMtonex
1686	ARBTNabcpp	CPGNUtpp	FE2tex	FE3HOXtonex	FE3tex	FECRMtonex	FEENTERtex	FEOXAMUtex
1687	ARBTNabcpp	CPGNUtpp	FE2tex	FE3HOXtonex	FE3tex	FECRMtonex	FEENTERtex	FEOXAMUtpp
1688	ARBTNabcpp	CPGNUtpp	FE2tex	FE3HOXtonex	FE3tex	FECRMtonex	FEENTERtex	FEOXAMabcpp
1689	ARBTNabcpp	CPGNUtpp	FE2tex	FE3HOXtonex	FE3tex	FECRMtonex	FEENTERtex	FEOXAMtonex
1690	ARBTNabcpp	CPGNUtpp	FE2tex	FE3HOXtonex	FE3tex	FECRMtonex	FEENTERtonex	FEOXAMUtex
1691	ARBTNabcpp	CPGNUtpp	FE2tex	FE3HOXtonex	FE3tex	FECRMtonex	FEENTERtonex	FEOXAMUtpp
1692	ARBTNabcpp	CPGNUtpp	FE2tex	FE3HOXtonex	FE3tex	FECRMtonex	FEENTERtonex	FEOXAMabcpp
1693	ARBTNabcpp	CPGNUtpp	FE2tex	FE3HOXtonex	FE3tex	FECRMtonex	FEENTERtonex	FEOXAMtonex
1694	ARBTNabcpp	CPGNUtpp	FE2tex	FE3HOXtonex	FE3tex	FECRMtonex	FEENTERtpp	FEOXAMUtex
1695	ARBTNabcpp	CPGNUtpp	FE2tex	FE3HOXtonex	FE3tex	FECRMtonex	FEENTERtpp	FEOXAMUtpp
1696	ARBTNabcpp	CPGNUtpp	FE2tex	FE3HOXtonex	FE3tex	FECRMtonex	FEENTERtpp	FEOXAMabcpp
1697	ARBTNabcpp	CPGNUtpp	FE2tex	FE3HOXtonex	FE3tex	FECRMtonex	FEENTERtpp	FEOXAMtonex
1698	ARBTNabcpp	CPGNabcpp	FE2tex	FE3HOXUtex	FE3Ri	FECRMUtex	FEENTERabcpp	FEOXAMUtex
1699	ARBTNabcpp	CPGNabcpp	FE2tex	FE3HOXUtex	FE3Ri	FECRMUtex	FEENTERabcpp	FEOXAMUtpp
1700	ARBTNabcpp	CPGNabcpp	FE2tex	FE3HOXUtex	FE3Ri	FECRMUtex	FEENTERabcpp	FEOXAMabcpp
1701	ARBTNabcpp	CPGNabcpp	FE2tex	FE3HOXUtex	FE3Ri	FECRMUtex	FEENTERabcpp	FEOXAMtonex
1702	ARBTNabcpp	CPGNabcpp	FE2tex	FE3HOXUtex	FE3Ri	FECRMUtex	FEENTERtex	FEOXAMUtex
1703	ARBTNabcpp	CPGNabcpp	FE2tex	FE3HOXUtex	FE3Ri	FECRMUtex	FEENTERtex	FEOXAMUtpp
1704	ARBTNabcpp	CPGNabcpp	FE2tex	FE3HOXUtex	FE3Ri	FECRMUtex	FEENTERtex	FEOXAMabcpp
1705	ARBTNabcpp	CPGNabcpp	FE2tex	FE3HOXUtex	FE3Ri	FECRMUtex	FEENTERtex	FEOXAMtonex
1706	ARBTNabcpp	CPGNabcpp	FE2tex	FE3HOXUtex	FE3Ri	FECRMUtex	FEENTERtonex	FEOXAMUtex
1707	ARBTNabcpp	CPGNabcpp	FE2tex	FE3HOXUtex	FE3Ri	FECRMUtex	FEENTERtonex	FEOXAMUtpp
1708	ARBTNabcpp	CPGNabcpp	FE2tex	FE3HOXUtex	FE3Ri	FECRMUtex	FEENTERtonex	FEOXAMabcpp
1709	ARBTNabcpp	CPGNabcpp	FE2tex	FE3HOXUtex	FE3Ri	FECRMUtex	FEENTERtonex	FEOXAMtonex
1710	ARBTNabcpp	CPGNabcpp	FE2tex	FE3HOXUtex	FE3Ri	FECRMUtex	FEENTERtpp	FEOXAMUtex
1711	ARBTNabcpp	CPGNabcpp	FE2tex	FE3HOXUtex	FE3Ri	FECRMUtex	FEENTERtpp	FEOXAMUtpp
1712	ARBTNabcpp	CPGNabcpp	FE2tex	FE3HOXUtex	FE3Ri	FECRMUtex	FEENTERtpp	FEOXAMabcpp
1713	ARBTNabcpp	CPGNabcpp	FE2tex	FE3HOXUtex	FE3Ri	FECRMUtex	FEENTERtpp	FEOXAMtonex
1714	ARBTNabcpp	CPGNabcpp	FE2tex	FE3HOXUtex	FE3Ri	FECRMUtpp	FEENTERabcpp	FEOXAMUtex
1715	ARBTNabcpp	CPGNabcpp	FE2tex	FE3HOXUtex	FE3Ri	FECRMUtpp	FEENTERabcpp	FEOXAMUtpp
1716	ARBTNabcpp	CPGNabcpp	FE2tex	FE3HOXUtex	FE3Ri	FECRMUtpp	FEENTERabcpp	FEOXAMabcpp
1717	ARBTNabcpp	CPGNabcpp	FE2tex	FE3HOXUtex	FE3Ri	FECRMUtpp	FEENTERabcpp	FEOXAMtonex
1718	ARBTNabcpp	CPGNabcpp	FE2tex	FE3HOXUtex	FE3Ri	FECRMUtpp	FEENTERtex	FEOXAMUtex
1719	ARBTNabcpp	CPGNabcpp	FE2tex	FE3HOXUtex	FE3Ri	FECRMUtpp	FEENTERtex	FEOXAMUtpp
1720	ARBTNabcpp	CPGNabcpp	FE2tex	FE3HOXUtex	FE3Ri	FECRMUtpp	FEENTERtex	FEOXAMabcpp
1721	ARBTNabcpp	CPGNabcpp	FE2tex	FE3HOXUtex	FE3Ri	FECRMUtpp	FEENTERtex	FEOXAMtonex
1722	ARBTNabcpp	CPGNabcpp	FE2tex	FE3HOXUtex	FE3Ri	FECRMUtpp	FEENTERtonex	FEOXAMUtex
1723	ARBTNabcpp	CPGNabcpp	FE2tex	FE3HOXUtex	FE3Ri	FECRMUtpp	FEENTERtonex	FEOXAMUtpp
1724	ARBTNabcpp	CPGNabcpp	FE2tex	FE3HOXUtex	FE3Ri	FECRMUtpp	FEENTERtonex	FEOXAMabcpp
1725	ARBTNabcpp	CPGNabcpp	FE2tex	FE3HOXUtex	FE3Ri	FECRMUtpp	FEENTERtonex	FEOXAMtonex
1726	ARBTNabcpp	CPGNabcpp	FE2tex	FE3HOXUtex	FE3Ri	FECRMUtpp	FEENTERtpp	FEOXAMUtex
1727	ARBTNabcpp	CPGNabcpp	FE2tex	FE3HOXUtex	FE3Ri	FECRMUtpp	FEENTERtpp	FEOXAMUtpp
1728	ARBTNabcpp	CPGNabcpp	FE2tex	FE3HOXUtex	FE3Ri	FECRMUtpp	FEENTERtpp	FEOXAMabcpp
1729	ARBTNabcpp	CPGNabcpp	FE2tex	FE3HOXUtex	FE3Ri	FECRMUtpp	FEENTERtpp	FEOXAMtonex
1730	ARBTNabcpp	CPGNabcpp	FE2tex	FE3HOXUtex	FE3Ri	FECRMabcpp	FEENTERabcpp	FEOXAMUtex
1731	ARBTNabcpp	CPGNabcpp	FE2tex	FE3HOXUtex	FE3Ri	FECRMabcpp	FEENTERabcpp	FEOXAMUtpp
1732	ARBTNabcpp	CPGNabcpp	FE2tex	FE3HOXUtex	FE3Ri	FECRMabcpp	FEENTERabcpp	FEOXAMabcpp
1733	ARBTNabcpp	CPGNabcpp	FE2tex	FE3HOXUtex	FE3Ri	FECRMabcpp	FEENTERabcpp	FEOXAMtonex
1734	ARBTNabcpp	CPGNabcpp	FE2tex	FE3HOXUtex	FE3Ri	FECRMabcpp	FEENTERtex	FEOXAMUtex
1735	ARBTNabcpp	CPGNabcpp	FE2tex	FE3HOXUtex	FE3Ri	FECRMabcpp	FEENTERtex	FEOXAMUtpp
1736	ARBTNabcpp	CPGNabcpp	FE2tex	FE3HOXUtex	FE3Ri	FECRMabcpp	FEENTERtex	FEOXAMabcpp
1737	ARBTNabcpp	CPGNabcpp	FE2tex	FE3HOXUtex	FE3Ri	FECRMabcpp	FEENTERtex	FEOXAMtonex
1738	ARBTNabcpp	CPGNabcpp	FE2tex	FE3HOXUtex	FE3Ri	FECRMabcpp	FEENTERtonex	FEOXAMUtex
1739	ARBTNabcpp	CPGNabcpp	FE2tex	FE3HOXUtex	FE3Ri	FECRMabcpp	FEENTERtonex	FEOXAMUtpp
1740	ARBTNabcpp	CPGNabcpp	FE2tex	FE3HOXUtex	FE3Ri	FECRMabcpp	FEENTERtonex	FEOXAMabcpp
1741	ARBTNabcpp	CPGNabcpp	FE2tex	FE3HOXUtex	FE3Ri	FECRMabcpp	FEENTERtonex	FEOXAMtonex
1742	ARBTNabcpp	CPGNabcpp	FE2tex	FE3HOXUtex	FE3Ri	FECRMabcpp	FEENTERtpp	FEOXAMUtex
1743	ARBTNabcpp	CPGNabcpp	FE2tex	FE3HOXUtex	FE3Ri	FECRMabcpp	FEENTERtpp	FEOXAMUtpp
1744	ARBTNabcpp	CPGNabcpp	FE2tex	FE3HOXUtex	FE3Ri	FECRMabcpp	FEENTERtpp	FEOXAMabcpp
1745	ARBTNabcpp	CPGNabcpp	FE2tex	FE3HOXUtex	FE3Ri	FECRMabcpp	FEENTERtpp	FEOXAMtonex
1746	ARBTNabcpp	CPGNabcpp	FE2tex	FE3HOXUtex	FE3Ri	FECRMtonex	FEENTERabcpp	FEOXAMUtex
1747	ARBTNabcpp	CPGNabcpp	FE2tex	FE3HOXUtex	FE3Ri	FECRMtonex	FEENTERabcpp	FEOXAMUtpp
1748	ARBTNabcpp	CPGNabcpp	FE2tex	FE3HOXUtex	FE3Ri	FECRMtonex	FEENTERabcpp	FEOXAMabcpp
1749	ARBTNabcpp	CPGNabcpp	FE2tex	FE3HOXUtex	FE3Ri	FECRMtonex	FEENTERabcpp	FEOXAMtonex
1750	ARBTNabcpp	CPGNabcpp	FE2tex	FE3HOXUtex	FE3Ri	FECRMtonex	FEENTERtex	FEOXAMUtex
1751	ARBTNabcpp	CPGNabcpp	FE2tex	FE3HOXUtex	FE3Ri	FECRMtonex	FEENTERtex	FEOXAMUtpp
1752	ARBTNabcpp	CPGNabcpp	FE2tex	FE3HOXUtex	FE3Ri	FECRMtonex	FEENTERtex	FEOXAMabcpp
1753	ARBTNabcpp	CPGNabcpp	FE2tex	FE3HOXUtex	FE3Ri	FECRMtonex	FEENTERtex	FEOXAMtonex
1754	ARBTNabcpp	CPGNabcpp	FE2tex	FE3HOXUtex	FE3Ri	FECRMtonex	FEENTERtonex	FEOXAMUtex
1755	ARBTNabcpp	CPGNabcpp	FE2tex	FE3HOXUtex	FE3Ri	FECRMtonex	FEENTERtonex	FEOXAMUtpp
1756	ARBTNabcpp	CPGNabcpp	FE2tex	FE3HOXUtex	FE3Ri	FECRMtonex	FEENTERtonex	FEOXAMabcpp
1757	ARBTNabcpp	CPGNabcpp	FE2tex	FE3HOXUtex	FE3Ri	FECRMtonex	FEENTERtonex	FEOXAMtonex
1758	ARBTNabcpp	CPGNabcpp	FE2tex	FE3HOXUtex	FE3Ri	FECRMtonex	FEENTERtpp	FEOXAMUtex
1759	ARBTNabcpp	CPGNabcpp	FE2tex	FE3HOXUtex	FE3Ri	FECRMtonex	FEENTERtpp	FEOXAMUtpp
1760	ARBTNabcpp	CPGNabcpp	FE2tex	FE3HOXUtex	FE3Ri	FECRMtonex	FEENTERtpp	FEOXAMabcpp
1761	ARBTNabcpp	CPGNabcpp	FE2tex	FE3HOXUtex	FE3Ri	FECRMtonex	FEENTERtpp	FEOXAMtonex
1762	ARBTNabcpp	CPGNabcpp	FE2tex	FE3HOXUtex	FE3tex	FECRMUtex	FEENTERabcpp	FEOXAMUtex
1763	ARBTNabcpp	CPGNabcpp	FE2tex	FE3HOXUtex	FE3tex	FECRMUtex	FEENTERabcpp	FEOXAMUtpp
1764	ARBTNabcpp	CPGNabcpp	FE2tex	FE3HOXUtex	FE3tex	FECRMUtex	FEENTERabcpp	FEOXAMabcpp
1765	ARBTNabcpp	CPGNabcpp	FE2tex	FE3HOXUtex	FE3tex	FECRMUtex	FEENTERabcpp	FEOXAMtonex
1766	ARBTNabcpp	CPGNabcpp	FE2tex	FE3HOXUtex	FE3tex	FECRMUtex	FEENTERtex	FEOXAMUtex
1767	ARBTNabcpp	CPGNabcpp	FE2tex	FE3HOXUtex	FE3tex	FECRMUtex	FEENTERtex	FEOXAMUtpp
1768	ARBTNabcpp	CPGNabcpp	FE2tex	FE3HOXUtex	FE3tex	FECRMUtex	FEENTERtex	FEOXAMabcpp
1769	ARBTNabcpp	CPGNabcpp	FE2tex	FE3HOXUtex	FE3tex	FECRMUtex	FEENTERtex	FEOXAMtonex
1770	ARBTNabcpp	CPGNabcpp	FE2tex	FE3HOXUtex	FE3tex	FECRMUtex	FEENTERtonex	FEOXAMUtex
1771	ARBTNabcpp	CPGNabcpp	FE2tex	FE3HOXUtex	FE3tex	FECRMUtex	FEENTERtonex	FEOXAMUtpp
1772	ARBTNabcpp	CPGNabcpp	FE2tex	FE3HOXUtex	FE3tex	FECRMUtex	FEENTERtonex	FEOXAMabcpp
1773	ARBTNabcpp	CPGNabcpp	FE2tex	FE3HOXUtex	FE3tex	FECRMUtex	FEENTERtonex	FEOXAMtonex
1774	ARBTNabcpp	CPGNabcpp	FE2tex	FE3HOXUtex	FE3tex	FECRMUtex	FEENTERtpp	FEOXAMUtex
1775	ARBTNabcpp	CPGNabcpp	FE2tex	FE3HOXUtex	FE3tex	FECRMUtex	FEENTERtpp	FEOXAMUtpp
1776	ARBTNabcpp	CPGNabcpp	FE2tex	FE3HOXUtex	FE3tex	FECRMUtex	FEENTERtpp	FEOXAMabcpp
1777	ARBTNabcpp	CPGNabcpp	FE2tex	FE3HOXUtex	FE3tex	FECRMUtex	FEENTERtpp	FEOXAMtonex
1778	ARBTNabcpp	CPGNabcpp	FE2tex	FE3HOXUtex	FE3tex	FECRMUtpp	FEENTERabcpp	FEOXAMUtex
1779	ARBTNabcpp	CPGNabcpp	FE2tex	FE3HOXUtex	FE3tex	FECRMUtpp	FEENTERabcpp	FEOXAMUtpp
1780	ARBTNabcpp	CPGNabcpp	FE2tex	FE3HOXUtex	FE3tex	FECRMUtpp	FEENTERabcpp	FEOXAMabcpp
1781	ARBTNabcpp	CPGNabcpp	FE2tex	FE3HOXUtex	FE3tex	FECRMUtpp	FEENTERabcpp	FEOXAMtonex
1782	ARBTNabcpp	CPGNabcpp	FE2tex	FE3HOXUtex	FE3tex	FECRMUtpp	FEENTERtex	FEOXAMUtex
1783	ARBTNabcpp	CPGNabcpp	FE2tex	FE3HOXUtex	FE3tex	FECRMUtpp	FEENTERtex	FEOXAMUtpp
1784	ARBTNabcpp	CPGNabcpp	FE2tex	FE3HOXUtex	FE3tex	FECRMUtpp	FEENTERtex	FEOXAMabcpp
1785	ARBTNabcpp	CPGNabcpp	FE2tex	FE3HOXUtex	FE3tex	FECRMUtpp	FEENTERtex	FEOXAMtonex
1786	ARBTNabcpp	CPGNabcpp	FE2tex	FE3HOXUtex	FE3tex	FECRMUtpp	FEENTERtonex	FEOXAMUtex
1787	ARBTNabcpp	CPGNabcpp	FE2tex	FE3HOXUtex	FE3tex	FECRMUtpp	FEENTERtonex	FEOXAMUtpp
1788	ARBTNabcpp	CPGNabcpp	FE2tex	FE3HOXUtex	FE3tex	FECRMUtpp	FEENTERtonex	FEOXAMabcpp
1789	ARBTNabcpp	CPGNabcpp	FE2tex	FE3HOXUtex	FE3tex	FECRMUtpp	FEENTERtonex	FEOXAMtonex
1790	ARBTNabcpp	CPGNabcpp	FE2tex	FE3HOXUtex	FE3tex	FECRMUtpp	FEENTERtpp	FEOXAMUtex
1791	ARBTNabcpp	CPGNabcpp	FE2tex	FE3HOXUtex	FE3tex	FECRMUtpp	FEENTERtpp	FEOXAMUtpp
1792	ARBTNabcpp	CPGNabcpp	FE2tex	FE3HOXUtex	FE3tex	FECRMUtpp	FEENTERtpp	FEOXAMabcpp
1793	ARBTNabcpp	CPGNabcpp	FE2tex	FE3HOXUtex	FE3tex	FECRMUtpp	FEENTERtpp	FEOXAMtonex
1794	ARBTNabcpp	CPGNabcpp	FE2tex	FE3HOXUtex	FE3tex	FECRMabcpp	FEENTERabcpp	FEOXAMUtex
1795	ARBTNabcpp	CPGNabcpp	FE2tex	FE3HOXUtex	FE3tex	FECRMabcpp	FEENTERabcpp	FEOXAMUtpp
1796	ARBTNabcpp	CPGNabcpp	FE2tex	FE3HOXUtex	FE3tex	FECRMabcpp	FEENTERabcpp	FEOXAMabcpp
1797	ARBTNabcpp	CPGNabcpp	FE2tex	FE3HOXUtex	FE3tex	FECRMabcpp	FEENTERabcpp	FEOXAMtonex
1798	ARBTNabcpp	CPGNabcpp	FE2tex	FE3HOXUtex	FE3tex	FECRMabcpp	FEENTERtex	FEOXAMUtex
1799	ARBTNabcpp	CPGNabcpp	FE2tex	FE3HOXUtex	FE3tex	FECRMabcpp	FEENTERtex	FEOXAMUtpp
1800	ARBTNabcpp	CPGNabcpp	FE2tex	FE3HOXUtex	FE3tex	FECRMabcpp	FEENTERtex	FEOXAMabcpp
1801	ARBTNabcpp	CPGNabcpp	FE2tex	FE3HOXUtex	FE3tex	FECRMabcpp	FEENTERtex	FEOXAMtonex
1802	ARBTNabcpp	CPGNabcpp	FE2tex	FE3HOXUtex	FE3tex	FECRMabcpp	FEENTERtonex	FEOXAMUtex
1803	ARBTNabcpp	CPGNabcpp	FE2tex	FE3HOXUtex	FE3tex	FECRMabcpp	FEENTERtonex	FEOXAMUtpp
1804	ARBTNabcpp	CPGNabcpp	FE2tex	FE3HOXUtex	FE3tex	FECRMabcpp	FEENTERtonex	FEOXAMabcpp
1805	ARBTNabcpp	CPGNabcpp	FE2tex	FE3HOXUtex	FE3tex	FECRMabcpp	FEENTERtonex	FEOXAMtonex
1806	ARBTNabcpp	CPGNabcpp	FE2tex	FE3HOXUtex	FE3tex	FECRMabcpp	FEENTERtpp	FEOXAMUtex
1807	ARBTNabcpp	CPGNabcpp	FE2tex	FE3HOXUtex	FE3tex	FECRMabcpp	FEENTERtpp	FEOXAMUtpp
1808	ARBTNabcpp	CPGNabcpp	FE2tex	FE3HOXUtex	FE3tex	FECRMabcpp	FEENTERtpp	FEOXAMabcpp
1809	ARBTNabcpp	CPGNabcpp	FE2tex	FE3HOXUtex	FE3tex	FECRMabcpp	FEENTERtpp	FEOXAMtonex
1810	ARBTNabcpp	CPGNabcpp	FE2tex	FE3HOXUtex	FE3tex	FECRMtonex	FEENTERabcpp	FEOXAMUtex
1811	ARBTNabcpp	CPGNabcpp	FE2tex	FE3HOXUtex	FE3tex	FECRMtonex	FEENTERabcpp	FEOXAMUtpp
1812	ARBTNabcpp	CPGNabcpp	FE2tex	FE3HOXUtex	FE3tex	FECRMtonex	FEENTERabcpp	FEOXAMabcpp
1813	ARBTNabcpp	CPGNabcpp	FE2tex	FE3HOXUtex	FE3tex	FECRMtonex	FEENTERabcpp	FEOXAMtonex
1814	ARBTNabcpp	CPGNabcpp	FE2tex	FE3HOXUtex	FE3tex	FECRMtonex	FEENTERtex	FEOXAMUtex
1815	ARBTNabcpp	CPGNabcpp	FE2tex	FE3HOXUtex	FE3tex	FECRMtonex	FEENTERtex	FEOXAMUtpp
1816	ARBTNabcpp	CPGNabcpp	FE2tex	FE3HOXUtex	FE3tex	FECRMtonex	FEENTERtex	FEOXAMabcpp
1817	ARBTNabcpp	CPGNabcpp	FE2tex	FE3HOXUtex	FE3tex	FECRMtonex	FEENTERtex	FEOXAMtonex
1818	ARBTNabcpp	CPGNabcpp	FE2tex	FE3HOXUtex	FE3tex	FECRMtonex	FEENTERtonex	FEOXAMUtex
1819	ARBTNabcpp	CPGNabcpp	FE2tex	FE3HOXUtex	FE3tex	FECRMtonex	FEENTERtonex	FEOXAMUtpp
1820	ARBTNabcpp	CPGNabcpp	FE2tex	FE3HOXUtex	FE3tex	FECRMtonex	FEENTERtonex	FEOXAMabcpp
1821	ARBTNabcpp	CPGNabcpp	FE2tex	FE3HOXUtex	FE3tex	FECRMtonex	FEENTERtonex	FEOXAMtonex
1822	ARBTNabcpp	CPGNabcpp	FE2tex	FE3HOXUtex	FE3tex	FECRMtonex	FEENTERtpp	FEOXAMUtex
1823	ARBTNabcpp	CPGNabcpp	FE2tex	FE3HOXUtex	FE3tex	FECRMtonex	FEENTERtpp	FEOXAMUtpp
1824	ARBTNabcpp	CPGNabcpp	FE2tex	FE3HOXUtex	FE3tex	FECRMtonex	FEENTERtpp	FEOXAMabcpp
1825	ARBTNabcpp	CPGNabcpp	FE2tex	FE3HOXUtex	FE3tex	FECRMtonex	FEENTERtpp	FEOXAMtonex
1826	ARBTNabcpp	CPGNabcpp	FE2tex	FE3HOXUtpp	FE3Ri	FECRMUtex	FEENTERabcpp	FEOXAMUtex
1827	ARBTNabcpp	CPGNabcpp	FE2tex	FE3HOXUtpp	FE3Ri	FECRMUtex	FEENTERabcpp	FEOXAMUtpp
1828	ARBTNabcpp	CPGNabcpp	FE2tex	FE3HOXUtpp	FE3Ri	FECRMUtex	FEENTERabcpp	FEOXAMabcpp
1829	ARBTNabcpp	CPGNabcpp	FE2tex	FE3HOXUtpp	FE3Ri	FECRMUtex	FEENTERabcpp	FEOXAMtonex
1830	ARBTNabcpp	CPGNabcpp	FE2tex	FE3HOXUtpp	FE3Ri	FECRMUtex	FEENTERtex	FEOXAMUtex
1831	ARBTNabcpp	CPGNabcpp	FE2tex	FE3HOXUtpp	FE3Ri	FECRMUtex	FEENTERtex	FEOXAMUtpp
1832	ARBTNabcpp	CPGNabcpp	FE2tex	FE3HOXUtpp	FE3Ri	FECRMUtex	FEENTERtex	FEOXAMabcpp
1833	ARBTNabcpp	CPGNabcpp	FE2tex	FE3HOXUtpp	FE3Ri	FECRMUtex	FEENTERtex	FEOXAMtonex
1834	ARBTNabcpp	CPGNabcpp	FE2tex	FE3HOXUtpp	FE3Ri	FECRMUtex	FEENTERtonex	FEOXAMUtex
1835	ARBTNabcpp	CPGNabcpp	FE2tex	FE3HOXUtpp	FE3Ri	FECRMUtex	FEENTERtonex	FEOXAMUtpp
1836	ARBTNabcpp	CPGNabcpp	FE2tex	FE3HOXUtpp	FE3Ri	FECRMUtex	FEENTERtonex	FEOXAMabcpp
1837	ARBTNabcpp	CPGNabcpp	FE2tex	FE3HOXUtpp	FE3Ri	FECRMUtex	FEENTERtonex	FEOXAMtonex
1838	ARBTNabcpp	CPGNabcpp	FE2tex	FE3HOXUtpp	FE3Ri	FECRMUtex	FEENTERtpp	FEOXAMUtex
1839	ARBTNabcpp	CPGNabcpp	FE2tex	FE3HOXUtpp	FE3Ri	FECRMUtex	FEENTERtpp	FEOXAMUtpp
1840	ARBTNabcpp	CPGNabcpp	FE2tex	FE3HOXUtpp	FE3Ri	FECRMUtex	FEENTERtpp	FEOXAMabcpp
1841	ARBTNabcpp	CPGNabcpp	FE2tex	FE3HOXUtpp	FE3Ri	FECRMUtex	FEENTERtpp	FEOXAMtonex
1842	ARBTNabcpp	CPGNabcpp	FE2tex	FE3HOXUtpp	FE3Ri	FECRMUtpp	FEENTERabcpp	FEOXAMUtex
1843	ARBTNabcpp	CPGNabcpp	FE2tex	FE3HOXUtpp	FE3Ri	FECRMUtpp	FEENTERabcpp	FEOXAMUtpp
1844	ARBTNabcpp	CPGNabcpp	FE2tex	FE3HOXUtpp	FE3Ri	FECRMUtpp	FEENTERabcpp	FEOXAMabcpp
1845	ARBTNabcpp	CPGNabcpp	FE2tex	FE3HOXUtpp	FE3Ri	FECRMUtpp	FEENTERabcpp	FEOXAMtonex
1846	ARBTNabcpp	CPGNabcpp	FE2tex	FE3HOXUtpp	FE3Ri	FECRMUtpp	FEENTERtex	FEOXAMUtex
1847	ARBTNabcpp	CPGNabcpp	FE2tex	FE3HOXUtpp	FE3Ri	FECRMUtpp	FEENTERtex	FEOXAMUtpp
1848	ARBTNabcpp	CPGNabcpp	FE2tex	FE3HOXUtpp	FE3Ri	FECRMUtpp	FEENTERtex	FEOXAMabcpp
1849	ARBTNabcpp	CPGNabcpp	FE2tex	FE3HOXUtpp	FE3Ri	FECRMUtpp	FEENTERtex	FEOXAMtonex
1850	ARBTNabcpp	CPGNabcpp	FE2tex	FE3HOXUtpp	FE3Ri	FECRMUtpp	FEENTERtonex	FEOXAMUtex
1851	ARBTNabcpp	CPGNabcpp	FE2tex	FE3HOXUtpp	FE3Ri	FECRMUtpp	FEENTERtonex	FEOXAMUtpp
1852	ARBTNabcpp	CPGNabcpp	FE2tex	FE3HOXUtpp	FE3Ri	FECRMUtpp	FEENTERtonex	FEOXAMabcpp
1853	ARBTNabcpp	CPGNabcpp	FE2tex	FE3HOXUtpp	FE3Ri	FECRMUtpp	FEENTERtonex	FEOXAMtonex
1854	ARBTNabcpp	CPGNabcpp	FE2tex	FE3HOXUtpp	FE3Ri	FECRMUtpp	FEENTERtpp	FEOXAMUtex
1855	ARBTNabcpp	CPGNabcpp	FE2tex	FE3HOXUtpp	FE3Ri	FECRMUtpp	FEENTERtpp	FEOXAMUtpp
1856	ARBTNabcpp	CPGNabcpp	FE2tex	FE3HOXUtpp	FE3Ri	FECRMUtpp	FEENTERtpp	FEOXAMabcpp
1857	ARBTNabcpp	CPGNabcpp	FE2tex	FE3HOXUtpp	FE3Ri	FECRMUtpp	FEENTERtpp	FEOXAMtonex
1858	ARBTNabcpp	CPGNabcpp	FE2tex	FE3HOXUtpp	FE3Ri	FECRMabcpp	FEENTERabcpp	FEOXAMUtex
1859	ARBTNabcpp	CPGNabcpp	FE2tex	FE3HOXUtpp	FE3Ri	FECRMabcpp	FEENTERabcpp	FEOXAMUtpp
1860	ARBTNabcpp	CPGNabcpp	FE2tex	FE3HOXUtpp	FE3Ri	FECRMabcpp	FEENTERabcpp	FEOXAMabcpp
1861	ARBTNabcpp	CPGNabcpp	FE2tex	FE3HOXUtpp	FE3Ri	FECRMabcpp	FEENTERabcpp	FEOXAMtonex
1862	ARBTNabcpp	CPGNabcpp	FE2tex	FE3HOXUtpp	FE3Ri	FECRMabcpp	FEENTERtex	FEOXAMUtex
1863	ARBTNabcpp	CPGNabcpp	FE2tex	FE3HOXUtpp	FE3Ri	FECRMabcpp	FEENTERtex	FEOXAMUtpp
1864	ARBTNabcpp	CPGNabcpp	FE2tex	FE3HOXUtpp	FE3Ri	FECRMabcpp	FEENTERtex	FEOXAMabcpp
1865	ARBTNabcpp	CPGNabcpp	FE2tex	FE3HOXUtpp	FE3Ri	FECRMabcpp	FEENTERtex	FEOXAMtonex
1866	ARBTNabcpp	CPGNabcpp	FE2tex	FE3HOXUtpp	FE3Ri	FECRMabcpp	FEENTERtonex	FEOXAMUtex
1867	ARBTNabcpp	CPGNabcpp	FE2tex	FE3HOXUtpp	FE3Ri	FECRMabcpp	FEENTERtonex	FEOXAMUtpp
1868	ARBTNabcpp	CPGNabcpp	FE2tex	FE3HOXUtpp	FE3Ri	FECRMabcpp	FEENTERtonex	FEOXAMabcpp
1869	ARBTNabcpp	CPGNabcpp	FE2tex	FE3HOXUtpp	FE3Ri	FECRMabcpp	FEENTERtonex	FEOXAMtonex
1870	ARBTNabcpp	CPGNabcpp	FE2tex	FE3HOXUtpp	FE3Ri	FECRMabcpp	FEENTERtpp	FEOXAMUtex
1871	ARBTNabcpp	CPGNabcpp	FE2tex	FE3HOXUtpp	FE3Ri	FECRMabcpp	FEENTERtpp	FEOXAMUtpp
1872	ARBTNabcpp	CPGNabcpp	FE2tex	FE3HOXUtpp	FE3Ri	FECRMabcpp	FEENTERtpp	FEOXAMabcpp
1873	ARBTNabcpp	CPGNabcpp	FE2tex	FE3HOXUtpp	FE3Ri	FECRMabcpp	FEENTERtpp	FEOXAMtonex
1874	ARBTNabcpp	CPGNabcpp	FE2tex	FE3HOXUtpp	FE3Ri	FECRMtonex	FEENTERabcpp	FEOXAMUtex
1875	ARBTNabcpp	CPGNabcpp	FE2tex	FE3HOXUtpp	FE3Ri	FECRMtonex	FEENTERabcpp	FEOXAMUtpp
1876	ARBTNabcpp	CPGNabcpp	FE2tex	FE3HOXUtpp	FE3Ri	FECRMtonex	FEENTERabcpp	FEOXAMabcpp
1877	ARBTNabcpp	CPGNabcpp	FE2tex	FE3HOXUtpp	FE3Ri	FECRMtonex	FEENTERabcpp	FEOXAMtonex
1878	ARBTNabcpp	CPGNabcpp	FE2tex	FE3HOXUtpp	FE3Ri	FECRMtonex	FEENTERtex	FEOXAMUtex
1879	ARBTNabcpp	CPGNabcpp	FE2tex	FE3HOXUtpp	FE3Ri	FECRMtonex	FEENTERtex	FEOXAMUtpp
1880	ARBTNabcpp	CPGNabcpp	FE2tex	FE3HOXUtpp	FE3Ri	FECRMtonex	FEENTERtex	FEOXAMabcpp
1881	ARBTNabcpp	CPGNabcpp	FE2tex	FE3HOXUtpp	FE3Ri	FECRMtonex	FEENTERtex	FEOXAMtonex
1882	ARBTNabcpp	CPGNabcpp	FE2tex	FE3HOXUtpp	FE3Ri	FECRMtonex	FEENTERtonex	FEOXAMUtex
1883	ARBTNabcpp	CPGNabcpp	FE2tex	FE3HOXUtpp	FE3Ri	FECRMtonex	FEENTERtonex	FEOXAMUtpp
1884	ARBTNabcpp	CPGNabcpp	FE2tex	FE3HOXUtpp	FE3Ri	FECRMtonex	FEENTERtonex	FEOXAMabcpp
1885	ARBTNabcpp	CPGNabcpp	FE2tex	FE3HOXUtpp	FE3Ri	FECRMtonex	FEENTERtonex	FEOXAMtonex
1886	ARBTNabcpp	CPGNabcpp	FE2tex	FE3HOXUtpp	FE3Ri	FECRMtonex	FEENTERtpp	FEOXAMUtex
1887	ARBTNabcpp	CPGNabcpp	FE2tex	FE3HOXUtpp	FE3Ri	FECRMtonex	FEENTERtpp	FEOXAMUtpp
1888	ARBTNabcpp	CPGNabcpp	FE2tex	FE3HOXUtpp	FE3Ri	FECRMtonex	FEENTERtpp	FEOXAMabcpp
1889	ARBTNabcpp	CPGNabcpp	FE2tex	FE3HOXUtpp	FE3Ri	FECRMtonex	FEENTERtpp	FEOXAMtonex
1890	ARBTNabcpp	CPGNabcpp	FE2tex	FE3HOXUtpp	FE3tex	FECRMUtex	FEENTERabcpp	FEOXAMUtex
1891	ARBTNabcpp	CPGNabcpp	FE2tex	FE3HOXUtpp	FE3tex	FECRMUtex	FEENTERabcpp	FEOXAMUtpp
1892	ARBTNabcpp	CPGNabcpp	FE2tex	FE3HOXUtpp	FE3tex	FECRMUtex	FEENTERabcpp	FEOXAMabcpp
1893	ARBTNabcpp	CPGNabcpp	FE2tex	FE3HOXUtpp	FE3tex	FECRMUtex	FEENTERabcpp	FEOXAMtonex
1894	ARBTNabcpp	CPGNabcpp	FE2tex	FE3HOXUtpp	FE3tex	FECRMUtex	FEENTERtex	FEOXAMUtex
1895	ARBTNabcpp	CPGNabcpp	FE2tex	FE3HOXUtpp	FE3tex	FECRMUtex	FEENTERtex	FEOXAMUtpp
1896	ARBTNabcpp	CPGNabcpp	FE2tex	FE3HOXUtpp	FE3tex	FECRMUtex	FEENTERtex	FEOXAMabcpp
1897	ARBTNabcpp	CPGNabcpp	FE2tex	FE3HOXUtpp	FE3tex	FECRMUtex	FEENTERtex	FEOXAMtonex
1898	ARBTNabcpp	CPGNabcpp	FE2tex	FE3HOXUtpp	FE3tex	FECRMUtex	FEENTERtonex	FEOXAMUtex
1899	ARBTNabcpp	CPGNabcpp	FE2tex	FE3HOXUtpp	FE3tex	FECRMUtex	FEENTERtonex	FEOXAMUtpp
1900	ARBTNabcpp	CPGNabcpp	FE2tex	FE3HOXUtpp	FE3tex	FECRMUtex	FEENTERtonex	FEOXAMabcpp
1901	ARBTNabcpp	CPGNabcpp	FE2tex	FE3HOXUtpp	FE3tex	FECRMUtex	FEENTERtonex	FEOXAMtonex
1902	ARBTNabcpp	CPGNabcpp	FE2tex	FE3HOXUtpp	FE3tex	FECRMUtex	FEENTERtpp	FEOXAMUtex
1903	ARBTNabcpp	CPGNabcpp	FE2tex	FE3HOXUtpp	FE3tex	FECRMUtex	FEENTERtpp	FEOXAMUtpp
1904	ARBTNabcpp	CPGNabcpp	FE2tex	FE3HOXUtpp	FE3tex	FECRMUtex	FEENTERtpp	FEOXAMabcpp
1905	ARBTNabcpp	CPGNabcpp	FE2tex	FE3HOXUtpp	FE3tex	FECRMUtex	FEENTERtpp	FEOXAMtonex
1906	ARBTNabcpp	CPGNabcpp	FE2tex	FE3HOXUtpp	FE3tex	FECRMUtpp	FEENTERabcpp	FEOXAMUtex
1907	ARBTNabcpp	CPGNabcpp	FE2tex	FE3HOXUtpp	FE3tex	FECRMUtpp	FEENTERabcpp	FEOXAMUtpp
1908	ARBTNabcpp	CPGNabcpp	FE2tex	FE3HOXUtpp	FE3tex	FECRMUtpp	FEENTERabcpp	FEOXAMabcpp
1909	ARBTNabcpp	CPGNabcpp	FE2tex	FE3HOXUtpp	FE3tex	FECRMUtpp	FEENTERabcpp	FEOXAMtonex
1910	ARBTNabcpp	CPGNabcpp	FE2tex	FE3HOXUtpp	FE3tex	FECRMUtpp	FEENTERtex	FEOXAMUtex
1911	ARBTNabcpp	CPGNabcpp	FE2tex	FE3HOXUtpp	FE3tex	FECRMUtpp	FEENTERtex	FEOXAMUtpp
1912	ARBTNabcpp	CPGNabcpp	FE2tex	FE3HOXUtpp	FE3tex	FECRMUtpp	FEENTERtex	FEOXAMabcpp
1913	ARBTNabcpp	CPGNabcpp	FE2tex	FE3HOXUtpp	FE3tex	FECRMUtpp	FEENTERtex	FEOXAMtonex
1914	ARBTNabcpp	CPGNabcpp	FE2tex	FE3HOXUtpp	FE3tex	FECRMUtpp	FEENTERtonex	FEOXAMUtex
1915	ARBTNabcpp	CPGNabcpp	FE2tex	FE3HOXUtpp	FE3tex	FECRMUtpp	FEENTERtonex	FEOXAMUtpp
1916	ARBTNabcpp	CPGNabcpp	FE2tex	FE3HOXUtpp	FE3tex	FECRMUtpp	FEENTERtonex	FEOXAMabcpp
1917	ARBTNabcpp	CPGNabcpp	FE2tex	FE3HOXUtpp	FE3tex	FECRMUtpp	FEENTERtonex	FEOXAMtonex
1918	ARBTNabcpp	CPGNabcpp	FE2tex	FE3HOXUtpp	FE3tex	FECRMUtpp	FEENTERtpp	FEOXAMUtex
1919	ARBTNabcpp	CPGNabcpp	FE2tex	FE3HOXUtpp	FE3tex	FECRMUtpp	FEENTERtpp	FEOXAMUtpp
1920	ARBTNabcpp	CPGNabcpp	FE2tex	FE3HOXUtpp	FE3tex	FECRMUtpp	FEENTERtpp	FEOXAMabcpp
1921	ARBTNabcpp	CPGNabcpp	FE2tex	FE3HOXUtpp	FE3tex	FECRMUtpp	FEENTERtpp	FEOXAMtonex
1922	ARBTNabcpp	CPGNabcpp	FE2tex	FE3HOXUtpp	FE3tex	FECRMabcpp	FEENTERabcpp	FEOXAMUtex
1923	ARBTNabcpp	CPGNabcpp	FE2tex	FE3HOXUtpp	FE3tex	FECRMabcpp	FEENTERabcpp	FEOXAMUtpp
1924	ARBTNabcpp	CPGNabcpp	FE2tex	FE3HOXUtpp	FE3tex	FECRMabcpp	FEENTERabcpp	FEOXAMabcpp
1925	ARBTNabcpp	CPGNabcpp	FE2tex	FE3HOXUtpp	FE3tex	FECRMabcpp	FEENTERabcpp	FEOXAMtonex
1926	ARBTNabcpp	CPGNabcpp	FE2tex	FE3HOXUtpp	FE3tex	FECRMabcpp	FEENTERtex	FEOXAMUtex
1927	ARBTNabcpp	CPGNabcpp	FE2tex	FE3HOXUtpp	FE3tex	FECRMabcpp	FEENTERtex	FEOXAMUtpp
1928	ARBTNabcpp	CPGNabcpp	FE2tex	FE3HOXUtpp	FE3tex	FECRMabcpp	FEENTERtex	FEOXAMabcpp
1929	ARBTNabcpp	CPGNabcpp	FE2tex	FE3HOXUtpp	FE3tex	FECRMabcpp	FEENTERtex	FEOXAMtonex
1930	ARBTNabcpp	CPGNabcpp	FE2tex	FE3HOXUtpp	FE3tex	FECRMabcpp	FEENTERtonex	FEOXAMUtex
1931	ARBTNabcpp	CPGNabcpp	FE2tex	FE3HOXUtpp	FE3tex	FECRMabcpp	FEENTERtonex	FEOXAMUtpp
1932	ARBTNabcpp	CPGNabcpp	FE2tex	FE3HOXUtpp	FE3tex	FECRMabcpp	FEENTERtonex	FEOXAMabcpp
1933	ARBTNabcpp	CPGNabcpp	FE2tex	FE3HOXUtpp	FE3tex	FECRMabcpp	FEENTERtonex	FEOXAMtonex
1934	ARBTNabcpp	CPGNabcpp	FE2tex	FE3HOXUtpp	FE3tex	FECRMabcpp	FEENTERtpp	FEOXAMUtex
1935	ARBTNabcpp	CPGNabcpp	FE2tex	FE3HOXUtpp	FE3tex	FECRMabcpp	FEENTERtpp	FEOXAMUtpp
1936	ARBTNabcpp	CPGNabcpp	FE2tex	FE3HOXUtpp	FE3tex	FECRMabcpp	FEENTERtpp	FEOXAMabcpp
1937	ARBTNabcpp	CPGNabcpp	FE2tex	FE3HOXUtpp	FE3tex	FECRMabcpp	FEENTERtpp	FEOXAMtonex
1938	ARBTNabcpp	CPGNabcpp	FE2tex	FE3HOXUtpp	FE3tex	FECRMtonex	FEENTERabcpp	FEOXAMUtex
1939	ARBTNabcpp	CPGNabcpp	FE2tex	FE3HOXUtpp	FE3tex	FECRMtonex	FEENTERabcpp	FEOXAMUtpp
1940	ARBTNabcpp	CPGNabcpp	FE2tex	FE3HOXUtpp	FE3tex	FECRMtonex	FEENTERabcpp	FEOXAMabcpp
1941	ARBTNabcpp	CPGNabcpp	FE2tex	FE3HOXUtpp	FE3tex	FECRMtonex	FEENTERabcpp	FEOXAMtonex
1942	ARBTNabcpp	CPGNabcpp	FE2tex	FE3HOXUtpp	FE3tex	FECRMtonex	FEENTERtex	FEOXAMUtex
1943	ARBTNabcpp	CPGNabcpp	FE2tex	FE3HOXUtpp	FE3tex	FECRMtonex	FEENTERtex	FEOXAMUtpp
1944	ARBTNabcpp	CPGNabcpp	FE2tex	FE3HOXUtpp	FE3tex	FECRMtonex	FEENTERtex	FEOXAMabcpp
1945	ARBTNabcpp	CPGNabcpp	FE2tex	FE3HOXUtpp	FE3tex	FECRMtonex	FEENTERtex	FEOXAMtonex
1946	ARBTNabcpp	CPGNabcpp	FE2tex	FE3HOXUtpp	FE3tex	FECRMtonex	FEENTERtonex	FEOXAMUtex
1947	ARBTNabcpp	CPGNabcpp	FE2tex	FE3HOXUtpp	FE3tex	FECRMtonex	FEENTERtonex	FEOXAMUtpp
1948	ARBTNabcpp	CPGNabcpp	FE2tex	FE3HOXUtpp	FE3tex	FECRMtonex	FEENTERtonex	FEOXAMabcpp
1949	ARBTNabcpp	CPGNabcpp	FE2tex	FE3HOXUtpp	FE3tex	FECRMtonex	FEENTERtonex	FEOXAMtonex
1950	ARBTNabcpp	CPGNabcpp	FE2tex	FE3HOXUtpp	FE3tex	FECRMtonex	FEENTERtpp	FEOXAMUtex
1951	ARBTNabcpp	CPGNabcpp	FE2tex	FE3HOXUtpp	FE3tex	FECRMtonex	FEENTERtpp	FEOXAMUtpp
1952	ARBTNabcpp	CPGNabcpp	FE2tex	FE3HOXUtpp	FE3tex	FECRMtonex	FEENTERtpp	FEOXAMabcpp
1953	ARBTNabcpp	CPGNabcpp	FE2tex	FE3HOXUtpp	FE3tex	FECRMtonex	FEENTERtpp	FEOXAMtonex
1954	ARBTNabcpp	CPGNabcpp	FE2tex	FE3HOXabcpp	FE3Ri	FECRMUtex	FEENTERabcpp	FEOXAMUtex
1955	ARBTNabcpp	CPGNabcpp	FE2tex	FE3HOXabcpp	FE3Ri	FECRMUtex	FEENTERabcpp	FEOXAMUtpp
1956	ARBTNabcpp	CPGNabcpp	FE2tex	FE3HOXabcpp	FE3Ri	FECRMUtex	FEENTERabcpp	FEOXAMabcpp
1957	ARBTNabcpp	CPGNabcpp	FE2tex	FE3HOXabcpp	FE3Ri	FECRMUtex	FEENTERabcpp	FEOXAMtonex
1958	ARBTNabcpp	CPGNabcpp	FE2tex	FE3HOXabcpp	FE3Ri	FECRMUtex	FEENTERtex	FEOXAMUtex
1959	ARBTNabcpp	CPGNabcpp	FE2tex	FE3HOXabcpp	FE3Ri	FECRMUtex	FEENTERtex	FEOXAMUtpp
1960	ARBTNabcpp	CPGNabcpp	FE2tex	FE3HOXabcpp	FE3Ri	FECRMUtex	FEENTERtex	FEOXAMabcpp
1961	ARBTNabcpp	CPGNabcpp	FE2tex	FE3HOXabcpp	FE3Ri	FECRMUtex	FEENTERtex	FEOXAMtonex
1962	ARBTNabcpp	CPGNabcpp	FE2tex	FE3HOXabcpp	FE3Ri	FECRMUtex	FEENTERtonex	FEOXAMUtex
1963	ARBTNabcpp	CPGNabcpp	FE2tex	FE3HOXabcpp	FE3Ri	FECRMUtex	FEENTERtonex	FEOXAMUtpp
1964	ARBTNabcpp	CPGNabcpp	FE2tex	FE3HOXabcpp	FE3Ri	FECRMUtex	FEENTERtonex	FEOXAMabcpp
1965	ARBTNabcpp	CPGNabcpp	FE2tex	FE3HOXabcpp	FE3Ri	FECRMUtex	FEENTERtonex	FEOXAMtonex
1966	ARBTNabcpp	CPGNabcpp	FE2tex	FE3HOXabcpp	FE3Ri	FECRMUtex	FEENTERtpp	FEOXAMUtex
1967	ARBTNabcpp	CPGNabcpp	FE2tex	FE3HOXabcpp	FE3Ri	FECRMUtex	FEENTERtpp	FEOXAMUtpp
1968	ARBTNabcpp	CPGNabcpp	FE2tex	FE3HOXabcpp	FE3Ri	FECRMUtex	FEENTERtpp	FEOXAMabcpp
1969	ARBTNabcpp	CPGNabcpp	FE2tex	FE3HOXabcpp	FE3Ri	FECRMUtex	FEENTERtpp	FEOXAMtonex
1970	ARBTNabcpp	CPGNabcpp	FE2tex	FE3HOXabcpp	FE3Ri	FECRMUtpp	FEENTERabcpp	FEOXAMUtex
1971	ARBTNabcpp	CPGNabcpp	FE2tex	FE3HOXabcpp	FE3Ri	FECRMUtpp	FEENTERabcpp	FEOXAMUtpp
1972	ARBTNabcpp	CPGNabcpp	FE2tex	FE3HOXabcpp	FE3Ri	FECRMUtpp	FEENTERabcpp	FEOXAMabcpp
1973	ARBTNabcpp	CPGNabcpp	FE2tex	FE3HOXabcpp	FE3Ri	FECRMUtpp	FEENTERabcpp	FEOXAMtonex
1974	ARBTNabcpp	CPGNabcpp	FE2tex	FE3HOXabcpp	FE3Ri	FECRMUtpp	FEENTERtex	FEOXAMUtex
1975	ARBTNabcpp	CPGNabcpp	FE2tex	FE3HOXabcpp	FE3Ri	FECRMUtpp	FEENTERtex	FEOXAMUtpp
1976	ARBTNabcpp	CPGNabcpp	FE2tex	FE3HOXabcpp	FE3Ri	FECRMUtpp	FEENTERtex	FEOXAMabcpp
1977	ARBTNabcpp	CPGNabcpp	FE2tex	FE3HOXabcpp	FE3Ri	FECRMUtpp	FEENTERtex	FEOXAMtonex
1978	ARBTNabcpp	CPGNabcpp	FE2tex	FE3HOXabcpp	FE3Ri	FECRMUtpp	FEENTERtonex	FEOXAMUtex
1979	ARBTNabcpp	CPGNabcpp	FE2tex	FE3HOXabcpp	FE3Ri	FECRMUtpp	FEENTERtonex	FEOXAMUtpp
1980	ARBTNabcpp	CPGNabcpp	FE2tex	FE3HOXabcpp	FE3Ri	FECRMUtpp	FEENTERtonex	FEOXAMabcpp
1981	ARBTNabcpp	CPGNabcpp	FE2tex	FE3HOXabcpp	FE3Ri	FECRMUtpp	FEENTERtonex	FEOXAMtonex
1982	ARBTNabcpp	CPGNabcpp	FE2tex	FE3HOXabcpp	FE3Ri	FECRMUtpp	FEENTERtpp	FEOXAMUtex
1983	ARBTNabcpp	CPGNabcpp	FE2tex	FE3HOXabcpp	FE3Ri	FECRMUtpp	FEENTERtpp	FEOXAMUtpp
1984	ARBTNabcpp	CPGNabcpp	FE2tex	FE3HOXabcpp	FE3Ri	FECRMUtpp	FEENTERtpp	FEOXAMabcpp
1985	ARBTNabcpp	CPGNabcpp	FE2tex	FE3HOXabcpp	FE3Ri	FECRMUtpp	FEENTERtpp	FEOXAMtonex
1986	ARBTNabcpp	CPGNabcpp	FE2tex	FE3HOXabcpp	FE3Ri	FECRMabcpp	FEENTERabcpp	FEOXAMUtex
1987	ARBTNabcpp	CPGNabcpp	FE2tex	FE3HOXabcpp	FE3Ri	FECRMabcpp	FEENTERabcpp	FEOXAMUtpp
1988	ARBTNabcpp	CPGNabcpp	FE2tex	FE3HOXabcpp	FE3Ri	FECRMabcpp	FEENTERabcpp	FEOXAMabcpp
1989	ARBTNabcpp	CPGNabcpp	FE2tex	FE3HOXabcpp	FE3Ri	FECRMabcpp	FEENTERabcpp	FEOXAMtonex
1990	ARBTNabcpp	CPGNabcpp	FE2tex	FE3HOXabcpp	FE3Ri	FECRMabcpp	FEENTERtex	FEOXAMUtex
1991	ARBTNabcpp	CPGNabcpp	FE2tex	FE3HOXabcpp	FE3Ri	FECRMabcpp	FEENTERtex	FEOXAMUtpp
1992	ARBTNabcpp	CPGNabcpp	FE2tex	FE3HOXabcpp	FE3Ri	FECRMabcpp	FEENTERtex	FEOXAMabcpp
1993	ARBTNabcpp	CPGNabcpp	FE2tex	FE3HOXabcpp	FE3Ri	FECRMabcpp	FEENTERtex	FEOXAMtonex
1994	ARBTNabcpp	CPGNabcpp	FE2tex	FE3HOXabcpp	FE3Ri	FECRMabcpp	FEENTERtonex	FEOXAMUtex
1995	ARBTNabcpp	CPGNabcpp	FE2tex	FE3HOXabcpp	FE3Ri	FECRMabcpp	FEENTERtonex	FEOXAMUtpp
1996	ARBTNabcpp	CPGNabcpp	FE2tex	FE3HOXabcpp	FE3Ri	FECRMabcpp	FEENTERtonex	FEOXAMabcpp
1997	ARBTNabcpp	CPGNabcpp	FE2tex	FE3HOXabcpp	FE3Ri	FECRMabcpp	FEENTERtonex	FEOXAMtonex
1998	ARBTNabcpp	CPGNabcpp	FE2tex	FE3HOXabcpp	FE3Ri	FECRMabcpp	FEENTERtpp	FEOXAMUtex
1999	ARBTNabcpp	CPGNabcpp	FE2tex	FE3HOXabcpp	FE3Ri	FECRMabcpp	FEENTERtpp	FEOXAMUtpp
[truncated: 7,127 more rows]
