# Supplementary material for: Rapid-SL identifies synthetic lethal sets with an arbitrary cardinality
Source: Sci Rep. 2022 Aug 18;12:14022. doi: 10.1038/s41598-022-18177-w (PMC9388495; doi:10.1038/s41598-022-18177-w)
Supplement: Supplementary file 7 — Supplementary Information 7. [file 41598_2022_18177_MOESM7_ESM.zip]

Archive with 36 entries (30 files):
- RapidSL-main/
- RapidSL-main/Code/
- RapidSL-main/Code/RapidSL.m
- RapidSL-main/Code/RapidSLRecall.m
- RapidSL-main/Code/RunMe_example.m
- RapidSL-main/Code/SearchWithinSeedSpace.m
- RapidSL-main/Code/SearchWithinSeedSpaceRecall.m
- RapidSL-main/Code/buildCplexModel.m
- RapidSL-main/Code/buildCplexModelMinNorm.m
- RapidSL-main/Code/evaluateRules.m
- RapidSL-main/Code/optMod.m
- RapidSL-main/Data/
- RapidSL-main/Data/eliLists/
- RapidSL-main/Data/eliLists/eliList_STM_v1.0.mat
- RapidSL-main/Data/eliLists/eliList_iAF1260.mat
- RapidSL-main/Data/eliLists/eliList_iJO1366.mat
- RapidSL-main/Data/eliLists/eliList_iNJ661.mat
- RapidSL-main/Data/eliLists/eliList_iYL1228.mat
- RapidSL-main/Data/models/
- RapidSL-main/Data/models/STM_v1.0_HighO2_MM.mat
- RapidSL-main/Data/models/iAF1260_HighO2_MM.mat
- RapidSL-main/Data/models/iJO1366_HighO2_MM.mat
- RapidSL-main/Data/models/iNJ661_Middlebrook.mat
- RapidSL-main/Data/models/iYL1228_HighO2_MM.mat
- RapidSL-main/LICENSE
- RapidSL-main/README.md
- RapidSL-main/RapidSL_abstract_flowchart.png
- RapidSL-main/Results/
- RapidSL-main/Results/A_iAF1260_High_O2_MM.mat
- RapidSL-main/Results/B_STM_v1_High_O2_MM.mat
- RapidSL-main/Results/C_iNJ661_Middlebrook.mat
- RapidSL-main/Results/D_FirstApplication.mat
- RapidSL-main/Results/E_SecondApplication.mat
- RapidSL-main/Results/F_ThirdApplication_iJO1366.mat
- RapidSL-main/Results/G_ThirdApplication_iYL1228.mat
- RapidSL-main/Results/H_ThirdApplication_iAF1260.mat
