# Supplementary material for: Rapid-SL identifies synthetic lethal sets with an arbitrary cardinality
Source: Sci Rep. 2022 Aug 18;12:14022. doi: 10.1038/s41598-022-18177-w (PMC9388495; doi:10.1038/s41598-022-18177-w)
Supplement: Supplementary file 7 — Supplementary Information 7. [file 41598_2022_18177_MOESM7_ESM.zip › RapidSL-main/Code/RunMe_example.m]

clc
close
clear
% Load the COBRA model:
load ecoli_core_model.mat

% Specify the medium condition (if needed):
model = changeRxnBounds(model, 'EX_glc(e)', -10, 'l');
model = changeRxnBounds(model, 'EX_o2(e)', -20, 'l');

% Based on the type of lethality analysis, specify the list of reactions or
% genes to be ignored (if exists). For example, use "findExcRxns" function
% from COBRA toolbox to exclude exchange reactions from the analysis:
eliList = model.rxns(findExcRxns(model));

% Specify the maximum desired cardinality:
MaxCardinality = 3;

% Specify the cutoff-ratio. Set it to an empty matrix to use the default
% value of 1% of the maximum growth-rate of the wild-type strain: 
cutOff = [];

% Choose the type of the analysis. Use 'Rxn' for obtaining synthetic lethal
% reactions and 'Gene' for synthetic lethal genes. Passing the analysis
% mode to the RapidSL function is optional. If no variable is specified,
% the analysis will be run for finding synthetic lethal reactions:
Mode = 'Rxn';

% Pass the inputs to Rapid-SL:
LethalSets = RapidSL(model, MaxCardinality, cutOff, eliList, Mode);
